# Supplementary material for: Effects of Human Leukocyte Antigen DRB1 Genetic Polymorphism on Anti-Cyclic Citrullinated Peptide (ANTI-CCP) and Rheumatoid Factor (RF) Expression in Rheumatoid Arthritis (RA) Patients
Source: Int J Mol Sci. 2023 Jul 27;24(15):12036. doi: 10.3390/ijms241512036 (PMC10418683; doi:10.3390/ijms241512036)
Supplement: Supplementary file 1 [file ijms-24-12036-s001.zip]

Archive with 8 entries (8 files):
- S1_Table  for Figure 1.xlsx
- S2_Table 1__RA SNP table_20220725.xlsx
- S3_data  for Figure 2.xls
- S4_Table 2_RAexam_RF_ESR_rs9270481.xlsx
- S5_Table  for Figure 3a.xls
- S6_Table  for Figure 3b.xls
- S7_Figure S1_20230316.tif
- S8_Table  for Figure S1.xlsx
