# Supplementary material for: Effects of Human Leukocyte Antigen DRB1 Genetic Polymorphism on Anti-Cyclic Citrullinated Peptide (ANTI-CCP) and Rheumatoid Factor (RF) Expression in Rheumatoid Arthritis (RA) Patients
Source: Int J Mol Sci. 2023 Jul 27;24(15):12036. doi: 10.3390/ijms241512036 (PMC10418683; doi:10.3390/ijms241512036)
Supplement: Supplementary file 1 [file ijms-24-12036-s001.zip › S1_Table for Figure 1.xlsx]

## Sheet: RAexam_pheno_TPMI_imputed_adjGW
#CHROM	POS	ID	REF	ALT	A1	FIRTH?	TEST	OBS_CT	OR	LOG(OR)_SE	L95	U95	Z_STAT	P	ERRCODE
2	58765571	chr2:58765571_G_GT	G	GT	GT	N	ADD	1811	0.684646	0.0841385	0.58056	0.807392	-4.50274	6.70817e-06	.	#N/A
2	58770577	rs10210385	T	C	C	N	ADD	1798	0.706871	0.0770209	0.607827	0.822054	-4.50407	6.66647e-06	.	#N/A
2	101686516	rs4851487	C	T	C	N	ADD	1759	0.723082	0.070819	0.629371	0.830747	-4.57833	4.6871e-06	.	#N/A
2	101919479	rs13011687	A	C	A	N	ADD	1811	0.735299	0.0692469	0.641979	0.842184	-4.44031	8.98294e-06	.	#N/A
2	101920688	rs12473090	G	A	G	N	ADD	1816	0.736828	0.0691364	0.643453	0.843752	-4.41737	9.99088e-06	.	#N/A
2	101927017	rs12990046	G	A	G	N	ADD	1819	0.732837	0.0692385	0.63984	0.839351	-4.48928	7.14635e-06	.	#N/A
2	101928663	rs200766879	TGGGATAAATCCAGCACATA	T	TGGGATAAATCCAGCACATA	N	ADD	1806	0.731898	0.0693539	0.638875	0.838464	-4.50032	6.7852e-06	.	#N/A
2	101934087	rs7608679	T	C	T	N	ADD	1826	0.735012	0.069022	0.642012	0.841485	-4.46043	8.17942e-06	.	#N/A
2	101937818	rs7587095	C	T	C	N	ADD	1826	0.735012	0.069022	0.642012	0.841485	-4.46043	8.17942e-06	.	#N/A
2	101938946	rs9678798	C	T	C	N	ADD	1826	0.735012	0.069022	0.642012	0.841485	-4.46043	8.17942e-06	.	#N/A
2	101942662	rs7605555	C	T	C	N	ADD	1826	0.734862	0.0690299	0.641871	0.841326	-4.46288	8.08669e-06	.	#N/A
2	101957184	rs12472284	C	T	C	N	ADD	1743	0.719003	0.0723579	0.623935	0.828556	-4.55914	5.13628e-06	.	#N/A
4	38130062	rs616981	T	A	T	N	ADD	1801	1.75581	0.126199	1.37106	2.24853	4.46064	8.17144e-06	.	TBC1D1
6	27311995	rs17688097	C	T	T	N	ADD	1836	1.70097	0.118459	1.34854	2.1455	4.48424	7.31743e-06	.	POM121L2
6	27521703	rs77202176	G	A	A	N	ADD	1835	1.83749	0.136266	1.40681	2.40002	4.46479	8.01486e-06	.	#N/A
6	27560310	rs78176010	C	T	T	N	ADD	1835	1.83859	0.136268	1.40765	2.40147	4.46915	7.85314e-06	.	#N/A
6	27693289	rs143272041	T	C	C	N	ADD	1817	1.83885	0.137004	1.40581	2.40527	4.44613	8.74294e-06	.	#N/A
6	27792139	rs16867996	G	C	C	N	ADD	1833	1.66455	0.114272	1.33054	2.08241	4.45916	8.22833e-06	.	#N/A
6	27870842	rs201695709	AAAAG	A	A	N	ADD	1822	1.87907	0.140345	1.42719	2.47403	4.49449	6.97359e-06	.	#N/A
6	28166328	rs6929559	T	C	C	N	ADD	1836	1.7671	0.128778	1.37292	2.27445	4.4211	9.81978e-06	.	#N/A
6	28261912	rs1778510	T	C	C	N	ADD	1835	1.81837	0.135132	1.39527	2.36977	4.42485	9.65094e-06	.	#N/A
6	28262017	rs1600621	C	T	T	N	ADD	1835	1.8182	0.135074	1.3953	2.36929	4.42607	9.59642e-06	.	#N/A
6	28264500	rs2799076	C	T	T	N	ADD	1835	1.8182	0.135074	1.3953	2.36929	4.42607	9.59642e-06	.	#N/A
6	28267126	rs71760628	AAGCGCTCCGAAG	A	A	N	ADD	1835	1.81915	0.135117	1.39591	2.37072	4.42851	9.48852e-06	.	#N/A
6	28269667	rs1225600	T	C	C	N	ADD	1835	1.8182	0.135074	1.3953	2.36929	4.42607	9.59642e-06	.	ZSCAN26
6	28271963	rs76463649	A	G	G	N	ADD	1835	1.8182	0.135074	1.3953	2.36929	4.42607	9.59642e-06	.	ZSCAN26
6	28275923	rs1150725	G	C	C	N	ADD	1836	1.8173	0.135077	1.39459	2.36812	4.42228	9.76637e-06	.	ZSCAN26
6	28283939	rs1150723	T	A	A	N	ADD	1836	1.8173	0.135077	1.39459	2.36812	4.42228	9.76637e-06	.	PGBD1
6	28285755	rs1150722	A	G	G	N	ADD	1836	1.8173	0.135077	1.39459	2.36812	4.42228	9.76637e-06	.	PGBD1
6	28294965	rs1150715	G	A	A	N	ADD	1835	1.8182	0.135074	1.3953	2.36929	4.42607	9.59642e-06	.	PGBD1
6	29938539	rs116087661	A	T	T	N	ADD	1836	1.71687	0.122321	1.35088	2.18201	4.4187	9.9297e-06	.	#N/A
6	29956714	rs75124665	G	T	T	N	ADD	1833	1.71905	0.121531	1.35469	2.1814	4.45787	8.27783e-06	.	#N/A
6	29960547	rs11754390	A	T	T	N	ADD	1834	1.774	0.123676	1.39213	2.26062	4.635	3.56943e-06	.	#N/A
6	30044025	rs11965452	C	A	A	N	ADD	1836	1.7078	0.116955	1.35795	2.14777	4.57616	4.73598e-06	.	#N/A
6	30046800	rs11966447	T	C	C	N	ADD	1836	1.71567	0.116955	1.36421	2.15768	4.6155	3.92157e-06	.	#N/A
6	30046815	rs11966449	T	C	C	N	ADD	1836	1.71567	0.116955	1.36421	2.15768	4.6155	3.92157e-06	.	#N/A
6	30046874	rs11963840	C	A	A	N	ADD	1836	1.71567	0.116955	1.36421	2.15768	4.6155	3.92157e-06	.	#N/A
6	30048230	rs6457137	G	T	T	N	ADD	1836	1.71567	0.116955	1.36421	2.15768	4.6155	3.92157e-06	.	#N/A
6	30049551	rs112965058	C	T	T	N	ADD	1836	1.71567	0.116955	1.36421	2.15768	4.6155	3.92157e-06	.	#N/A
6	30049855	rs142509493	AAT	A	A	N	ADD	1836	1.71567	0.116955	1.36421	2.15768	4.6155	3.92157e-06	.	#N/A
6	30050882	rs73420484	T	A	A	N	ADD	1836	1.71567	0.116955	1.36421	2.15768	4.6155	3.92157e-06	.	#N/A
6	30051652	rs56216735	T	C	C	N	ADD	1836	1.71567	0.116955	1.36421	2.15768	4.6155	3.92157e-06	.	#N/A
6	30051878	rs9767125	C	A	A	N	ADD	1835	1.71223	0.117919	1.35891	2.15743	4.56074	5.0974e-06	.	#N/A
6	30053963	rs28570682	T	C	C	N	ADD	1836	1.7078	0.116955	1.35795	2.14777	4.57616	4.73598e-06	.	#N/A
6	30054538	rs57799064	A	G	G	N	ADD	1836	1.71567	0.116955	1.36421	2.15768	4.6155	3.92157e-06	.	#N/A
6	30059032	rs57384168	TG	T	T	N	ADD	1836	1.71567	0.116955	1.36421	2.15768	4.6155	3.92157e-06	.	#N/A
6	30060575	rs3757328	G	A	A	N	ADD	1836	1.71561	0.116914	1.36427	2.15743	4.61681	3.89683e-06	.	#N/A
6	30060829	rs3757333	C	A	A	N	ADD	1836	1.71567	0.116955	1.36421	2.15768	4.6155	3.92157e-06	.	#N/A
6	30194883	rs142218194	G	A	A	N	ADD	1834	1.9304	0.147504	1.44574	2.57752	4.45903	8.233e-06	.	TRIM26
6	30422473	rs78139585	G	C	C	N	ADD	1836	1.92279	0.14594	1.44446	2.5595	4.47976	7.47264e-06	.	#N/A
6	30678209	rs76488288	C	G	G	N	ADD	1834	2.00087	0.148018	1.49701	2.67431	4.68579	2.78878e-06	.	PPP1R18
6	30769814	rs3095337	G	C	C	N	ADD	1836	1.73107	0.115757	1.37969	2.17193	4.74043	2.13269e-06	.	#N/A
6	30975451	rs146916368	C	T	T	N	ADD	1835	2.00893	0.14785	1.50354	2.6842	4.71833	2.37791e-06	.	#N/A
6	31114061	rs3130975	C	T	T	N	ADD	1836	1.65712	0.113489	1.32663	2.06992	4.45048	8.568e-06	.	#N/A
6	31138288	rs2233950	C	T	T	N	ADD	1836	1.74272	0.122277	1.37134	2.21467	4.54253	5.55825e-06	.	PSORS1C2
6	31149626	rs151045656	TAG	T	T	N	ADD	1836	0.202005	0.344713	0.102788	0.396992	-4.63999	3.48424e-06	.	CCHCR1
6	31154725	rs130075	C	T	T	N	ADD	1836	0.220395	0.333515	0.114634	0.42373	-4.53454	5.77294e-06	.	CCHCR1
6	31159260	rs17190769	C	T	T	N	ADD	1836	0.202005	0.344713	0.102788	0.396992	-4.63999	3.48424e-06	.	TCF19
6	31184033	rs117672584	G	A	A	N	ADD	1836	0.195306	0.343907	0.099536	0.383221	-4.74892	2.04502e-06	.	#N/A
6	31190309	rs9263857	C	A	A	N	ADD	1836	1.64691	0.110235	1.3269	2.0441	4.52582	6.01624e-06	.	#N/A
6	31190337	rs9263858	T	A	A	N	ADD	1836	1.6475	0.110236	1.32737	2.04483	4.52899	5.92651e-06	.	#N/A
6	31190359	rs9263860	C	G	G	N	ADD	1833	1.67308	0.111266	1.34526	2.08078	4.62554	3.73626e-06	.	#N/A
6	31190691	rs7759224	A	G	G	N	ADD	1836	1.64705	0.11023	1.32703	2.04426	4.5268	5.98828e-06	.	#N/A
6	31190912	rs7759909	G	T	T	N	ADD	1836	1.69329	0.110669	1.3631	2.10345	4.75897	1.94586e-06	.	#N/A
6	31191459	rs9500877	T	C	C	N	ADD	1835	1.55655	0.0972426	1.28644	1.88337	4.55017	5.36028e-06	.	#N/A
6	31191514	rs9500878	T	C	C	N	ADD	1835	1.55655	0.0972436	1.28644	1.88337	4.55012	5.36144e-06	.	#N/A
6	31191637	rs28362323	T	C	C	N	ADD	1836	1.64705	0.11023	1.32703	2.04426	4.5268	5.98828e-06	.	#N/A
6	31192340	rs3915965	C	T	T	N	ADD	1823	1.6467	0.110367	1.32638	2.04436	4.51922	6.20674e-06	.	#N/A
6	31192901	rs28362328	G	A	A	N	ADD	1834	1.6522	0.110575	1.33028	2.05204	4.54089	5.6017e-06	.	#N/A
6	31193137	rs28362329	TA	T	T	N	ADD	1830	1.57052	0.09807	1.29589	1.90336	4.60293	4.16598e-06	.	#N/A
6	31193139	rs370161612	TTTTA	T	T	N	ADD	1830	1.57052	0.0980716	1.29588	1.90337	4.60285	4.16752e-06	.	#N/A
6	31193391	rs9461655	G	C	C	N	ADD	1835	1.55644	0.097241	1.28635	1.88323	4.54953	5.3765e-06	.	#N/A
6	31193478	rs9461656	G	T	T	N	ADD	1835	1.55644	0.0972401	1.28636	1.88323	4.54958	5.3754e-06	.	#N/A
6	31194120	rs28362331	A	T	T	N	ADD	1836	1.6469	0.110226	1.32692	2.04405	4.52612	6.00751e-06	.	#N/A
6	31194377	rs28362332	G	A	A	N	ADD	1836	1.6469	0.110226	1.32692	2.04405	4.52612	6.00751e-06	.	#N/A
6	31195356	rs17191118	T	C	C	N	ADD	1836	1.6469	0.110226	1.32692	2.04405	4.52612	6.00751e-06	.	#N/A
6	31195855	rs9501509	G	A	A	N	ADD	1835	1.55644	0.097241	1.28635	1.88323	4.54953	5.3765e-06	.	#N/A
6	31196232	rs28742573	G	T	T	N	ADD	1836	1.6469	0.110226	1.32692	2.04405	4.52612	6.00751e-06	.	#N/A
6	31196583	rs56319822	GAAAC	G	G	N	ADD	1835	1.55644	0.0972401	1.28636	1.88323	4.54958	5.37539e-06	.	#N/A
6	31196950	rs115374779	C	T	T	N	ADD	1836	0.195306	0.343907	0.099536	0.383221	-4.74892	2.04502e-06	.	#N/A
6	31197312	rs28362338	T	C	C	N	ADD	1796	1.70749	0.110904	1.37391	2.12207	4.82422	1.40549e-06	.	#N/A
6	31197441	rs9501076	C	T	T	N	ADD	1835	1.55644	0.0972401	1.28636	1.88323	4.54958	5.3754e-06	.	#N/A
6	31197492	rs28362339	G	A	A	N	ADD	1836	1.6469	0.110226	1.32692	2.04405	4.52612	6.00751e-06	.	#N/A
6	31197582	rs28362340	G	C	C	N	ADD	1836	1.6469	0.110226	1.32692	2.04405	4.52612	6.00751e-06	.	#N/A
6	31197584	rs28362341	C	G	G	N	ADD	1836	1.6469	0.110226	1.32692	2.04405	4.52612	6.00751e-06	.	#N/A
6	31197750	rs28362343	G	A	A	N	ADD	1836	1.6568	0.110765	1.33348	2.05851	4.55817	5.16019e-06	.	#N/A
6	31197820	rs74568298	AT	A	A	N	ADD	1836	1.6469	0.110226	1.32692	2.04405	4.52612	6.00751e-06	.	#N/A
6	31198066	rs114141192	C	T	T	N	ADD	1836	0.195306	0.343907	0.099536	0.383221	-4.74892	2.04502e-06	.	#N/A
6	31198821	rs28362349	G	A	A	N	ADD	1836	1.6469	0.110226	1.32692	2.04405	4.52612	6.00751e-06	.	#N/A
6	31198848	rs28362350	G	C	C	N	ADD	1836	1.6469	0.110226	1.32692	2.04405	4.52612	6.00751e-06	.	#N/A
6	31199983	rs28362351	C	T	T	N	ADD	1836	1.65138	0.109928	1.3313	2.04841	4.5631	5.04048e-06	.	#N/A
6	31200610	rs28362352	G	A	A	N	ADD	1836	1.6469	0.110226	1.32692	2.04405	4.52612	6.00751e-06	.	#N/A
6	31200620	rs9263868	G	A	A	N	ADD	1836	0.249009	0.314302	0.134487	0.461051	-4.42335	9.71842e-06	.	#N/A
6	31200794	rs28362353	C	T	T	N	ADD	1836	1.6469	0.110226	1.32692	2.04405	4.52612	6.00751e-06	.	#N/A
6	31200847	rs28362354	C	T	T	N	ADD	1836	1.6469	0.110226	1.32692	2.04405	4.52612	6.00751e-06	.	#N/A
6	31201700	rs150984561	G	A	A	N	ADD	1836	0.195306	0.343907	0.099536	0.383221	-4.74892	2.04502e-06	.	#N/A
6	31201794	rs28362359	C	A	A	N	ADD	1836	1.6469	0.110226	1.32692	2.04405	4.52612	6.00751e-06	.	#N/A
6	31202156	rs28362361	A	G	G	N	ADD	1824	1.69545	0.112217	1.36071	2.11254	4.70474	2.54192e-06	.	#N/A
6	31202737	rs9263870	A	G	G	N	ADD	1835	1.65913	0.110493	1.33607	2.0603	4.58212	4.60286e-06	.	#N/A
6	31203390	rs9263876	C	G	G	N	ADD	1836	1.66134	0.110479	1.33789	2.063	4.59478	4.33208e-06	.	#N/A
6	31203709	rs9263878	T	C	C	N	ADD	1836	1.66134	0.110479	1.33789	2.063	4.59478	4.33208e-06	.	#N/A
6	31203804	rs9263879	G	A	A	N	ADD	1836	1.66134	0.110479	1.33789	2.063	4.59478	4.33208e-06	.	#N/A
6	31204053	rs9263880	C	T	T	N	ADD	1836	1.66134	0.110479	1.33789	2.063	4.59478	4.33208e-06	.	#N/A
6	31204164	rs9281249	A	ATCTAT	ATCTAT	N	ADD	1835	1.54996	0.0970016	1.2816	1.87451	4.51775	6.25009e-06	.	#N/A
6	31204878	rs2894180	G	A	A	N	ADD	1836	1.66839	0.110467	1.34359	2.0717	4.63359	3.59378e-06	.	#N/A
6	31205319	rs4446605	A	G	G	N	ADD	1835	1.67304	0.110738	1.34663	2.07858	4.64742	3.36105e-06	.	#N/A
6	31206129	rs9263893	G	A	A	N	ADD	1832	1.68067	0.110773	1.35267	2.08821	4.68702	2.77218e-06	.	#N/A
6	31206162	rs9263895	T	C	C	N	ADD	1835	1.67304	0.110738	1.34663	2.07859	4.6474	3.36144e-06	.	#N/A
6	31206608	rs9263897	A	G	G	N	ADD	1836	1.64554	0.110034	1.32631	2.04159	4.52649	5.99719e-06	.	#N/A
6	31207349	rs9263904	C	T	T	N	ADD	1836	1.64405	0.109991	1.32523	2.03958	4.52005	6.18258e-06	.	#N/A
6	31207506	rs9263907	C	T	T	N	ADD	1836	1.64405	0.109991	1.32523	2.03958	4.52005	6.18258e-06	.	#N/A
6	31209151	rs9263916	T	C	C	N	ADD	1836	1.64405	0.109991	1.32523	2.03958	4.52005	6.18258e-06	.	#N/A
6	31210068	rs35718543	G	A	A	N	ADD	1836	0.214408	0.332681	0.111702	0.411547	-4.62869	3.67995e-06	.	#N/A
6	31210204	rs9263922	C	T	T	N	ADD	1836	1.64405	0.109991	1.32523	2.03958	4.52005	6.18258e-06	.	#N/A
6	31210208	rs9263923	G	C	C	N	ADD	1836	1.64405	0.109991	1.32523	2.03958	4.52005	6.18258e-06	.	#N/A
6	31210214	rs9263924	T	A	A	N	ADD	1836	1.64405	0.109991	1.32523	2.03958	4.52005	6.18258e-06	.	#N/A
6	31210599	rs9263930	A	G	G	N	ADD	1836	1.64405	0.109991	1.32523	2.03958	4.52005	6.18258e-06	.	#N/A
6	31210836	rs9263932	C	A	A	N	ADD	1836	1.64405	0.109991	1.32523	2.03958	4.52005	6.18258e-06	.	#N/A
6	31211714	rs9263939	C	G	G	N	ADD	1836	1.64405	0.109991	1.32523	2.03958	4.52005	6.18258e-06	.	#N/A
6	31212278	rs9263941	G	A	A	N	ADD	1836	1.64405	0.109991	1.32523	2.03958	4.52005	6.18258e-06	.	#N/A
6	31212438	rs9263942	T	C	C	N	ADD	1836	1.64405	0.109991	1.32523	2.03958	4.52005	6.18258e-06	.	#N/A
6	31212562	rs9263943	G	A	A	N	ADD	1836	1.64405	0.109991	1.32523	2.03958	4.52005	6.18258e-06	.	#N/A
6	31212777	rs78109813	GAAC	G	G	N	ADD	1836	1.64405	0.109991	1.32523	2.03958	4.52005	6.18258e-06	.	#N/A
6	31212865	rs9263946	T	C	C	N	ADD	1836	1.64405	0.109991	1.32523	2.03958	4.52005	6.18258e-06	.	#N/A
6	31212997	rs114399250	G	A	A	N	ADD	1836	0.195306	0.343907	0.099536	0.383221	-4.74892	2.04502e-06	.	#N/A
6	31213248	rs9263948	C	T	T	N	ADD	1836	1.64405	0.109991	1.32523	2.03958	4.52005	6.18258e-06	.	#N/A
6	31214244	rs9263954	T	A	A	N	ADD	1836	1.64405	0.109991	1.32523	2.03958	4.52005	6.18258e-06	.	#N/A
6	31214282	rs9263955	G	A	A	N	ADD	1836	1.64405	0.109991	1.32523	2.03958	4.52005	6.18258e-06	.	#N/A
6	31214673	rs9281258	C	CT	CT	N	ADD	1836	1.64405	0.109991	1.32523	2.03958	4.52005	6.18258e-06	.	#N/A
6	31216398	rs9263957	G	A	A	N	ADD	1836	1.64405	0.109991	1.32523	2.03958	4.52005	6.18258e-06	.	#N/A
6	31216617	rs9281260	G	GGAC	GGAC	N	ADD	1836	1.64405	0.109991	1.32523	2.03958	4.52005	6.18258e-06	.	#N/A
6	31218568	rs9281264	T	TA	TA	N	ADD	1836	1.64405	0.109991	1.32523	2.03958	4.52005	6.18258e-06	.	#N/A
6	31233061	rs9264077	G	A	A	N	ADD	1836	1.53574	0.094002	1.27733	1.84642	4.56384	5.02265e-06	.	#N/A
6	31233737	rs9264082	T	C	C	N	ADD	1836	1.53574	0.094002	1.27733	1.84642	4.56384	5.02265e-06	.	#N/A
6	31233959	rs9264087	T	G	G	N	ADD	1836	1.53574	0.094002	1.27733	1.84642	4.56384	5.02265e-06	.	#N/A
6	31331028	rs145877405	C	G	G	N	ADD	1833	2.37066	0.174838	1.68285	3.33957	4.93696	7.9348e-07	.	#N/A
6	31360023	rs78090769	C	T	T	N	ADD	1834	1.79612	0.127441	1.39913	2.30576	4.5953	4.32133e-06	.	#N/A
6	31379449	rs79815527	G	A	A	N	ADD	1833	1.79765	0.127443	1.40032	2.30773	4.60193	4.186e-06	.	#N/A
6	31386952	rs75412754	T	C	C	N	ADD	1833	1.80361	0.127344	1.40523	2.31493	4.63147	3.63072e-06	.	#N/A
6	31418786	rs79503523	A	G	G	N	ADD	1831	1.81163	0.127243	1.41175	2.32476	4.66999	3.01212e-06	.	#N/A
6	31448666	rs143527370	T	TTA	TTA	N	ADD	1827	1.79919	0.127287	1.40194	2.309	4.61425	3.94512e-06	.	#N/A
6	31453519	rs77997850	C	T	T	N	ADD	1827	1.80075	0.127394	1.40286	2.31149	4.6172	3.8896e-06	.	#N/A
6	31463559	rs79615023	T	C	C	N	ADD	1825	1.83972	0.128321	1.43062	2.36581	4.7507	2.02711e-06	.	#N/A
6	31464134	rs78490730	A	G	G	N	ADD	1825	1.83972	0.128321	1.43062	2.36581	4.7507	2.02711e-06	.	#N/A
6	31467243	rs76376150	C	T	T	N	ADD	1823	1.87128	0.129196	1.45267	2.41052	4.85015	1.23369e-06	.	#N/A
6	31468961	rs3131617	A	T	T	N	ADD	1826	1.89702	0.133092	1.46145	2.46241	4.81087	1.50278e-06	.	#N/A
6	31475005	rs3131643	G	A	A	N	ADD	1825	1.98144	0.133588	1.52501	2.57449	5.11892	3.07285e-07	.	#N/A
6	31477128	rs75145016	G	A	A	N	ADD	1827	1.89144	0.133711	1.45538	2.45814	4.76651	1.87443e-06	.	#N/A
6	31480787	rs3099843	G	T	T	N	ADD	1829	1.79879	0.130249	1.39352	2.32193	4.50763	6.55568e-06	.	#N/A
6	31481199	rs3099844	C	A	A	N	ADD	1829	1.79879	0.130249	1.39352	2.32193	4.50763	6.55568e-06	.	#N/A
6	31481775	rs3130908	T	C	C	N	ADD	1830	1.83231	0.13212	1.41429	2.37389	4.58356	4.57122e-06	.	#N/A
6	31481933	rs3130909	T	C	C	N	ADD	1830	1.83231	0.13212	1.41429	2.37389	4.58356	4.57122e-06	.	#N/A
6	31482860	rs3131642	G	A	A	N	ADD	1829	1.79874	0.130252	1.39347	2.32187	4.50731	6.56561e-06	.	#N/A
6	31483593	rs3132470	A	G	G	N	ADD	1829	1.79879	0.130249	1.39352	2.32193	4.50763	6.55568e-06	.	#N/A
6	31484059	rs3094011	T	C	C	N	ADD	1829	1.79879	0.130249	1.39352	2.32193	4.50763	6.55568e-06	.	#N/A
6	31484071	rs3094010	C	T	T	N	ADD	1829	1.79879	0.130249	1.39352	2.32193	4.50763	6.55568e-06	.	#N/A
6	31488902	rs68045865	TG	T	T	N	ADD	1831	1.79714	0.130283	1.39215	2.31996	4.49942	6.81385e-06	.	#N/A
6	31494358	rs3130923	G	A	A	N	ADD	1836	1.85888	0.132054	1.43499	2.408	4.69487	2.66776e-06	.	#N/A
6	31497270	rs3094005	G	T	T	N	ADD	1836	1.86021	0.132067	1.43597	2.40979	4.6998	2.60415e-06	.	#N/A
6	31501997	rs3095233	A	G	G	N	ADD	1836	1.86021	0.132067	1.43597	2.40979	4.6998	2.60415e-06	.	MICB
6	31505969	rs3130616	G	A	A	N	ADD	1836	1.86021	0.132067	1.43597	2.40979	4.6998	2.60415e-06	.	MICB
6	31506180	rs3134900	C	G	G	N	ADD	1836	1.82368	0.130192	1.41296	2.35379	4.61515	3.92814e-06	.	MICB
6	31511791	rs9469020	G	C	C	N	ADD	1836	1.86021	0.132067	1.43597	2.40979	4.6998	2.60415e-06	.	#N/A
6	31515704	rs9267445	G	C	C	N	ADD	1836	1.86283	0.131673	1.43911	2.41132	4.72457	2.30598e-06	.	#N/A
6	31517273	rs10214756	A	G	G	N	ADD	1833	1.86556	0.131724	1.44107	2.41509	4.73383	2.20317e-06	.	#N/A
6	31524676	rs3093988	G	A	A	N	ADD	1836	1.8627	0.131143	1.4405	2.40864	4.74314	2.1043e-06	.	#N/A
6	31528792	rs2516482	A	G	G	N	ADD	1836	1.90283	0.13102	1.47189	2.45993	4.91024	9.09632e-07	.	#N/A
6	31530467	rs9281523	G	GC	GC	N	ADD	1836	1.8744	0.131666	1.44806	2.42625	4.77184	1.82554e-06	.	DDX39B
6	31533781	rs1055384	C	T	T	N	ADD	1836	1.8627	0.131143	1.4405	2.40864	4.74314	2.1043e-06	.	DDX39B
6	31534950	rs76371911	G	A	A	N	ADD	1836	1.8744	0.131666	1.44806	2.42625	4.77184	1.82554e-06	.	DDX39B
6	31537703	rs2734583	A	G	G	N	ADD	1836	1.8744	0.131666	1.44806	2.42625	4.77184	1.82554e-06	.	DDX39B
6	31538361	rs3093975	G	A	A	N	ADD	1836	1.8627	0.131143	1.4405	2.40864	4.74314	2.1043e-06	.	DDX39B
6	31543914	rs74290517	G	C	C	N	ADD	1836	2.18567	0.148327	1.63429	2.92308	5.27161	1.35229e-07	.	#N/A
6	31546470	rs9267488	A	G	G	N	ADD	1836	1.8744	0.131666	1.44806	2.42625	4.77184	1.82554e-06	.	ATP6V1G2
6	31575254	rs1800629	G	A	A	N	ADD	1836	1.90283	0.13102	1.47189	2.45993	4.91024	9.09632e-07	.	#N/A
6	31584991	rs77974900	C	A	A	N	ADD	1836	1.83967	0.131148	1.42268	2.37889	4.6481	3.35e-06	.	#N/A
6	31590925	rs3130063	C	T	T	N	ADD	1835	1.82865	0.132295	1.41098	2.36995	4.56236	5.05817e-06	.	NCR3
6	31592113	rs72502597	G	C	C	N	ADD	1832	2.38507	0.174464	1.69433	3.35741	4.98229	6.28376e-07	.	NCR3
6	31598391	rs3130631	C	G	G	N	ADD	1835	1.82865	0.132295	1.41098	2.36995	4.56236	5.05817e-06	.	#N/A
6	31601087	rs77209472	T	C	C	N	ADD	1833	1.87496	0.13383	1.44237	2.4373	4.69691	2.64132e-06	.	#N/A
6	31604793	chr6:31604793_T_TA	T	TA	TA	N	ADD	1834	2.29102	0.143415	1.72963	3.03461	5.78041	7.45201e-09	.	#N/A
6	31605333	rs9267517	G	A	A	N	ADD	1833	2.35922	0.154932	1.74137	3.1963	5.54006	3.0236e-08	.	#N/A
6	31614248	rs3132451	G	C	C	N	ADD	1836	2.1867	0.138404	1.66717	2.86812	5.65298	1.57693e-08	.	#N/A
6	31619306	rs3130621	T	C	C	N	ADD	1829	2.20683	0.141814	1.67131	2.91394	5.58168	2.38211e-08	.	#N/A
6	31621487	rs3115665	C	G	G	N	ADD	1836	2.23398	0.140093	1.69759	2.93987	5.7375	9.60819e-09	.	PRRC2A
6	31624031	rs3130070	A	G	G	N	ADD	1836	2.20459	0.139455	1.67734	2.89755	5.66877	1.43828e-08	.	PRRC2A
6	31624859	rs3115664	C	T	T	N	ADD	1835	2.22383	0.140131	1.68975	2.92672	5.70345	1.17409e-08	.	PRRC2A
6	31629923	rs3130623	C	T	T	N	ADD	1835	2.22383	0.140131	1.68975	2.92672	5.70345	1.17409e-08	.	PRRC2A
6	31630098	rs3130624	A	G	G	N	ADD	1835	2.22383	0.140131	1.68975	2.92672	5.70346	1.17397e-08	.	PRRC2A
6	31630167	rs67235274	AAGT	A	A	N	ADD	1835	2.28091	0.144144	1.71954	3.02554	5.72049	1.06214e-08	.	PRRC2A
6	31630324	rs9281538	A	AT	AT	N	ADD	1832	1.46567	0.0842379	1.24261	1.72878	4.5385	5.66564e-06	.	PRRC2A
6	31630712	rs3130626	A	G	G	N	ADD	1836	2.23398	0.140093	1.69759	2.93987	5.7375	9.60819e-09	.	PRRC2A
6	31633043	rs2736157	A	G	G	N	ADD	1836	2.23398	0.140093	1.69759	2.93987	5.7375	9.60819e-09	.	PRRC2A
6	31633074	rs3130627	G	T	T	N	ADD	1836	2.23398	0.140093	1.69759	2.93987	5.7375	9.60819e-09	.	PRRC2A
6	31634066	rs3115663	T	C	C	N	ADD	1836	2.23398	0.140093	1.69759	2.93987	5.7375	9.60819e-09	.	PRRC2A
6	31635993	rs11229	A	G	G	N	ADD	1836	2.24681	0.140066	1.70743	2.95659	5.77951	7.4919e-09	.	PRRC2A
6	31636814	rs10885	C	T	T	N	ADD	1835	2.22383	0.140131	1.68975	2.92672	5.70346	1.17397e-08	.	PRRC2A
6	31637671	rs7889	C	G	C	N	ADD	1792	1.47271	0.0845435	1.24783	1.73813	4.57878	4.67695e-06	.	PRRC2A
6	31638621	rs3130046	C	G	G	N	ADD	1835	2.22383	0.140131	1.68975	2.92672	5.70345	1.17409e-08	.	#N/A
6	31639124	rs3034239	C	CAAAG	CAAAG	N	ADD	1835	2.22383	0.140131	1.68975	2.92672	5.70346	1.17397e-08	.	BAG6
6	31641495	rs3130628	T	C	C	N	ADD	1836	2.17698	0.139484	1.65625	2.86142	5.57726	2.4433e-08	.	BAG6
6	31642036	rs755714	C	T	T	N	ADD	1836	0.727611	0.0698017	0.634576	0.834285	-4.55561	5.22334e-06	.	BAG6
6	31642702	rs3130047	C	T	T	N	ADD	1835	2.22383	0.140131	1.68975	2.92672	5.70345	1.17409e-08	.	BAG6
6	31651799	rs3117583	A	G	G	N	ADD	1836	2.23398	0.140093	1.69759	2.93987	5.7375	9.60819e-09	.	BAG6
6	31651875	rs805299	T	A	A	N	ADD	1835	0.724499	0.0696761	0.632018	0.830512	-4.62533	3.74001e-06	.	BAG6
6	31652706	rs57734195	TC	T	T	N	ADD	1835	2.22736	0.14023	1.69211	2.93194	5.71077	1.12466e-08	.	#N/A
6	31654829	rs805297	C	A	A	N	ADD	1836	0.727836	0.0697208	0.634874	0.834411	-4.55645	5.20266e-06	.	#N/A
6	31655171	rs150863040	GC	G	G	N	ADD	1834	2.37389	0.15488	1.75238	3.21584	5.58195	2.37832e-08	.	#N/A
6	31658303	rs75629491	C	T	T	N	ADD	1832	2.34309	0.154091	1.73231	3.16921	5.52576	3.28054e-08	.	C6orf47
6	31661700	chr6:31661700_C_CA	C	CA	CA	N	ADD	1831	2.22313	0.140143	1.68917	2.92587	5.70071	1.19311e-08	.	#N/A
6	31661819	rs9279380	GA	G	G	N	ADD	1835	2.22383	0.140131	1.68975	2.92672	5.70346	1.17397e-08	.	GPANK1
6	31664357	rs3130618	C	A	A	N	ADD	1836	2.23398	0.140093	1.69759	2.93987	5.7375	9.60819e-09	.	GPANK1
6	31665719	rs3117579	G	T	T	N	ADD	1836	2.23398	0.140093	1.69759	2.93987	5.7375	9.60819e-09	.	#N/A
6	31666793	rs9267529	A	C	C	N	ADD	1836	2.22133	0.140123	1.68788	2.92338	5.69577	1.22818e-08	.	CSNK2B
6	31669957	rs5872	A	T	T	N	ADD	1836	0.72404	0.0697058	0.631581	0.830035	-4.63244	3.61374e-06	.	CSNK2B
6	31671352	rs2142234	G	A	A	N	ADD	1836	2.22133	0.140123	1.68788	2.92338	5.69577	1.22818e-08	.	#N/A
6	31672202	rs9267532	C	T	T	N	ADD	1835	2.29923	0.142517	1.73889	3.04013	5.84193	5.16006e-09	.	#N/A
6	31673362	rs707919	A	G	G	N	ADD	1836	0.725174	0.0697994	0.632454	0.831487	-4.60381	4.14823e-06	.	#N/A
6	31676863	rs13295	A	G	G	N	ADD	1836	2.22194	0.140133	1.6883	2.92425	5.69729	1.21724e-08	.	#N/A
6	31678145	rs9267533	C	T	T	N	ADD	1836	2.22133	0.140123	1.68788	2.92338	5.69577	1.22818e-08	.	#N/A
6	31681372	rs9267535	C	G	G	N	ADD	1836	2.22133	0.140123	1.68788	2.92338	5.69577	1.22818e-08	.	#N/A
6	31683417	rs9267536	A	C	C	N	ADD	1836	2.27835	0.144135	1.71764	3.0221	5.71305	1.10966e-08	.	#N/A
6	31687661	rs10573	G	A	A	N	ADD	1836	2.22133	0.140123	1.68788	2.92338	5.69577	1.22818e-08	.	ABHD16A
6	31689431	rs79793531	T	C	C	N	ADD	1835	2.37134	0.154871	1.75052	3.21233	5.5753	2.471e-08	.	ABHD16A
6	31698829	rs9267540	C	T	T	N	ADD	1836	2.22133	0.140123	1.68788	2.92338	5.69577	1.22818e-08	.	ABHD16A
6	31699116	rs9267541	C	G	G	N	ADD	1836	2.22133	0.140123	1.68788	2.92338	5.69577	1.22818e-08	.	ABHD16A
6	31700272	rs9267542	C	T	T	N	ADD	1836	1.46872	0.0856324	1.24179	1.73712	4.48888	7.16001e-06	.	ABHD16A
6	31700771	rs9267543	T	A	A	N	ADD	1836	2.22133	0.140123	1.68788	2.92338	5.69577	1.22818e-08	.	ABHD16A
6	31700778	rs59783939	TC	T	T	N	ADD	1836	2.22133	0.140123	1.68788	2.92338	5.69577	1.22818e-08	.	ABHD16A
6	31704102	rs9267545	G	A	A	N	ADD	1836	2.22133	0.140123	1.68788	2.92338	5.69577	1.22818e-08	.	#N/A
6	31705659	rs9267546	G	A	A	N	ADD	1836	2.23109	0.139392	1.69772	2.93203	5.75709	8.55768e-09	.	#N/A
6	31707724	rs9267547	G	A	A	N	ADD	1836	2.2136	0.138703	1.68669	2.90511	5.72893	1.01066e-08	.	LY6G6F
6	31708208	rs9267548	C	T	T	N	ADD	1836	2.23109	0.139392	1.69772	2.93203	5.75709	8.55768e-09	.	LY6G6F
6	31718168	rs405722	C	A	A	N	ADD	1836	2.2364	0.140122	1.69933	2.94321	5.74406	9.24353e-09	.	#N/A
6	31719231	rs1065356	G	A	A	N	ADD	1822	1.51472	0.0903112	1.26899	1.80803	4.59779	4.27001e-06	.	LY6G6C
6	31720423	rs376510	C	T	T	N	ADD	1836	2.24003	0.140834	1.69971	2.9521	5.72652	1.02511e-08	.	LY6G6C
6	31732880	rs2736194	G	T	T	N	ADD	1836	2.32682	0.142486	1.75987	3.07644	5.92693	3.08646e-09	.	CLIC1
6	31734933	rs400547	C	T	T	N	ADD	1836	2.32305	0.142451	1.75713	3.07124	5.91698	3.27898e-09	.	CLIC1
6	31737157	rs378538	C	T	T	N	ADD	1836	2.31243	0.142505	1.74891	3.05752	5.8826	4.03867e-09	.	#N/A
6	31743191	rs707915	T	A	A	N	ADD	1836	2.29713	0.141425	1.74102	3.03086	5.88057	4.08867e-09	.	MSH5
6	31749919	rs1150793	A	G	G	N	ADD	1836	2.32661	0.142482	1.75972	3.07613	5.92644	3.09576e-09	.	MSH5
6	31750886	rs77570173	T	C	C	N	ADD	1836	2.37489	0.154882	1.75311	3.21722	5.58459	2.34247e-08	.	MSH5
6	31754963	rs9267560	A	G	G	N	ADD	1836	2.29437	0.144132	1.72973	3.04332	5.7618	8.32207e-09	.	MSH5
6	31757836	rs5875332	A	AT	AT	N	ADD	1836	2.32661	0.142482	1.75972	3.07613	5.92644	3.09576e-09	.	MSH5
6	31765445	chr6:31765445_AAAC_A	AAAC	A	A	N	ADD	1833	2.28245	0.144251	1.72034	3.02822	5.72093	1.05942e-08	.	#N/A
6	31765873	rs707936	G	A	A	N	ADD	1836	2.32661	0.142482	1.75972	3.07613	5.92644	3.09576e-09	.	VWA7
6	31767113	rs707935	T	A	A	N	ADD	1834	2.27755	0.142653	1.72203	3.01227	5.76994	7.92975e-09	.	VWA7
6	31767854	rs707934	C	T	T	N	ADD	1836	2.35202	0.142382	1.77928	3.10912	6.00689	1.89115e-09	.	VWA7
6	31772226	rs707931	A	G	G	N	ADD	1835	2.32697	0.136857	1.7795	3.04288	6.17116	6.77894e-10	.	VWA7
6	31784867	rs75155700	G	A	A	N	ADD	1836	2.35611	0.154888	1.73922	3.1918	5.53311	3.14594e-08	.	VARS1
6	31796165	rs534892	G	C	C	N	ADD	1836	2.31742	0.151923	1.72063	3.12121	5.5321	3.16424e-08	.	#N/A
6	31798088	rs557699552	T	A	A	N	ADD	1836	2.35614	0.15282	1.7463	3.17893	5.60805	2.04623e-08	.	LSM2
6	31807068	rs77631579	G	A	A	N	ADD	1836	2.33907	0.154942	1.72646	3.16906	5.48431	4.15082e-08	.	#N/A
6	31809300	rs552412	C	T	T	N	ADD	1836	2.35614	0.15282	1.7463	3.17893	5.60805	2.04623e-08	.	#N/A
6	31812817	rs481825	C	A	A	N	ADD	1836	2.35614	0.15282	1.7463	3.17893	5.60805	2.04623e-08	.	HSPA1L
6	31830741	rs74600001	A	T	T	N	ADD	1836	2.33907	0.154942	1.72646	3.16906	5.48431	4.15082e-08	.	#N/A
6	31839931	rs5875333	CAAAA	C	C	N	ADD	1832	2.25973	0.150772	1.68158	3.03664	5.40713	6.40416e-08	.	#N/A
6	31851644	rs2021007	T	A	A	N	ADD	1836	2.41297	0.153713	1.7853	3.26131	5.73053	1.00117e-08	.	#N/A
6	31852397	rs622539	T	C	C	N	ADD	1835	2.43216	0.154672	1.79612	3.29343	5.74624	9.12488e-09	.	#N/A
6	31852692	rs495699	C	A	A	N	ADD	1835	2.43216	0.154672	1.79612	3.29343	5.74624	9.12488e-09	.	#N/A
6	31866540	rs613281	G	A	A	N	ADD	1836	2.45035	0.15464	1.80966	3.31786	5.79558	6.80868e-09	.	SLC44A4
6	31871163	rs9267652	C	T	T	N	ADD	1836	2.49279	0.155609	1.83751	3.38174	5.86984	4.36225e-09	.	SLC44A4
6	31872631	rs62395845	C	T	T	N	ADD	1835	2.46622	0.156831	1.81358	3.35372	5.75579	8.62398e-09	.	SLC44A4
6	31873673	rs9267656	C	T	T	N	ADD	1836	2.50718	0.156065	1.84647	3.40431	5.88959	3.8715e-09	.	SLC44A4
6	31873841	rs9267657	A	G	G	N	ADD	1836	2.49114	0.156112	1.83449	3.38283	5.84672	5.01359e-09	.	SLC44A4
6	31884107	rs9267660	G	C	C	N	ADD	1836	2.49114	0.156112	1.83449	3.38283	5.84672	5.01359e-09	.	#N/A
6	31892799	rs9267661	C	T	T	N	ADD	1836	2.47709	0.158417	1.81592	3.37899	5.72593	1.02869e-08	.	#N/A
6	31894722	rs9267662	C	G	G	N	ADD	1836	2.50772	0.15607	1.84685	3.40508	5.89079	3.84357e-09	.	#N/A
6	31899476	rs9267663	C	T	T	N	ADD	1836	2.50772	0.15607	1.84685	3.40508	5.89079	3.84357e-09	.	#N/A
6	31900298	rs9267664	G	C	C	N	ADD	1836	2.50772	0.15607	1.84685	3.40508	5.89079	3.84357e-09	.	ZBTB12
6	31901957	rs374684075	G	GAC	GAC	N	ADD	1824	2.57383	0.164221	1.8655	3.55112	5.75684	8.57032e-09	.	ZBTB12
6	31903079	rs9267665	C	T	T	N	ADD	1836	2.46555	0.155083	1.81931	3.34134	5.81891	5.92336e-09	.	#N/A
6	31912703	rs9267671	G	A	A	N	ADD	1835	2.32484	0.151481	1.72763	3.12848	5.56935	2.55688e-08	.	#N/A
6	31914247	rs2844452	A	G	A	N	ADD	1801	1.43166	0.0701073	1.24785	1.64253	5.11832	3.08267e-07	.	#N/A
6	31915902	rs9267673	C	T	T	N	ADD	1836	2.27316	0.134961	1.74482	2.96148	6.0845	1.16853e-09	.	#N/A
6	31922683	rs9267676	A	T	T	N	ADD	1836	2.36406	0.152877	1.75199	3.18998	5.62795	1.82359e-08	.	#N/A
6	31924864	rs9267677	T	C	C	N	ADD	1836	2.27924	0.142442	1.72403	3.01326	5.78371	7.30706e-09	.	#N/A
6	31926167	rs2734335	G	A	G	N	ADD	1802	1.46796	0.0713795	1.27631	1.68839	5.37796	7.5334e-08	.	#N/A
6	31928196	rs7746553	C	G	G	N	ADD	1836	1.74447	0.10248	1.42703	2.13253	5.42986	5.63997e-08	.	C2
6	31931821	rs7767526	C	T	T	N	ADD	1836	2.29165	0.13596	1.75558	2.99142	6.0994	1.06467e-09	.	C2
6	31946896	rs13194698	C	T	T	N	ADD	1836	0.247281	0.314166	0.13359	0.457731	-4.44742	8.69098e-06	.	CFB
6	31953096	rs4151664	C	T	T	N	ADD	1836	2.36153	0.152827	1.75028	3.18626	5.62277	1.87918e-08	.	NELFE
6	31953941	rs79208225	G	A	A	N	ADD	1836	2.50667	0.160049	1.83174	3.43029	5.74171	9.37252e-09	.	NELFE
6	31955769	rs111560107	CTTGTT	C	C	N	ADD	1836	2.27929	0.142113	1.72518	3.01139	5.79727	6.74042e-09	.	NELFE
6	31957092	rs9267785	C	T	T	N	ADD	1836	2.50667	0.160049	1.83174	3.43029	5.74171	9.37252e-09	.	NELFE
6	31965741	rs492899	T	C	C	N	ADD	1836	1.80514	0.123369	1.41742	2.29892	4.78758	1.68806e-06	.	SKIV2L
6	32049386	rs9267795	C	A	A	N	ADD	1836	2.51218	0.160204	1.83521	3.43887	5.74986	8.93164e-09	.	TNXB
6	32058330	rs1009382	C	T	C	N	ADD	1832	1.37876	0.0703319	1.20122	1.58254	4.56671	4.95444e-06	.	TNXB
6	32061449	rs204887	A	G	A	N	ADD	1830	1.38527	0.0703269	1.2069	1.59	4.63402	3.58625e-06	.	TNXB
6	32062923	rs9267797	C	T	T	N	ADD	1836	2.50667	0.160049	1.83174	3.43029	5.74171	9.37252e-09	.	TNXB
6	32086882	rs77633711	C	T	T	N	ADD	1836	2.50667	0.160049	1.83174	3.43029	5.74171	9.37252e-09	.	TNXB
6	32090899	rs115461385	C	T	T	N	ADD	1836	0.619312	0.106445	0.502694	0.762984	-4.50136	6.75207e-06	.	TNXB
6	32094910	rs2071293	G	A	A	N	ADD	1836	0.702285	0.0793865	0.60109	0.820516	-4.45184	8.5137e-06	.	TNXB
6	32142202	rs204999	A	G	G	N	ADD	1836	2.31256	0.140342	1.75644	3.04475	5.97367	2.31977e-09	.	#N/A
6	32146668	rs9267808	G	A	A	N	ADD	1835	2.51408	0.161229	1.83291	3.44841	5.71799	1.07791e-08	.	#N/A
6	32152614	rs115077306	T	C	C	N	ADD	1834	0.503347	0.150816	0.374535	0.67646	-4.55175	5.32014e-06	.	#N/A
6	32168101	rs205000	G	C	C	N	ADD	1836	1.824	0.107039	1.47881	2.24976	5.61505	1.96505e-08	.	EGFL8
6	32189127	rs2269421	C	G	G	N	ADD	1836	0.522376	0.121525	0.411662	0.662865	-5.3435	9.11663e-08	.	PBX2
6	32192083	rs117877134	G	A	A	N	ADD	1836	0.521977	0.11925	0.413186	0.659413	-5.45182	4.98561e-08	.	GPSM3
6	32192179	rs3134605	T	C	C	N	ADD	1836	0.692597	0.0775338	0.594955	0.806265	-4.73738	2.16503e-06	.	GPSM3
6	32192376	rs2269420	C	A	A	N	ADD	1836	0.531567	0.119982	0.420174	0.672491	-5.26684	1.38793e-07	.	GPSM3
6	32196888	rs35278224	CT	C	C	N	ADD	1833	1.73198	0.099738	1.42444	2.10591	5.50708	3.64841e-08	.	NOTCH4
6	32201844	rs3134939	T	A	A	N	ADD	1836	0.62771	0.0691226	0.548179	0.718781	-6.73696	1.61737e-11	.	NOTCH4
6	32202630	rs9267822	C	G	G	N	ADD	1836	2.48755	0.161404	1.81295	3.41319	5.64607	1.6416e-08	.	NOTCH4
6	32203404	rs117264612	A	G	G	N	ADD	1836	0.527945	0.119943	0.417343	0.667858	-5.32556	1.0064e-07	.	NOTCH4
6	32203906	rs2071277	T	C	C	N	ADD	1836	0.632137	0.0689559	0.552224	0.723613	-6.65135	2.90414e-11	.	NOTCH4
6	32208431	rs3130292	G	C	C	N	ADD	1836	0.694116	0.0773969	0.59642	0.807816	-4.71745	2.38824e-06	.	NOTCH4
6	32208688	rs118183631	C	A	A	N	ADD	1836	0.527945	0.119943	0.417343	0.667858	-5.32556	1.0064e-07	.	NOTCH4
6	32208735	rs3132942	G	A	A	N	ADD	1836	0.653754	0.0696978	0.570279	0.749447	-6.09811	1.07328e-09	.	NOTCH4
6	32210103	rs206018	C	G	G	N	ADD	1836	1.5037	0.0858128	1.27092	1.77913	4.75374	1.99686e-06	.	NOTCH4
6	32210996	rs3130294	T	C	C	N	ADD	1831	0.63243	0.0691022	0.552322	0.724156	-6.63055	3.34436e-11	.	NOTCH4
6	32211271	rs371171973	C	CAAACAA	CAAACAA	N	ADD	1818	0.510801	0.122426	0.40183	0.649323	-5.4872	4.08358e-08	.	NOTCH4
6	32211542	rs71565312	G	A	A	N	ADD	1836	0.264617	0.296782	0.147909	0.473412	-4.47962	7.47763e-06	.	NOTCH4
6	32211812	rs117016293	C	G	G	N	ADD	1835	0.530868	0.119064	0.420377	0.670399	-5.31852	1.04617e-07	.	NOTCH4
6	32212003	rs118058787	A	G	G	N	ADD	1835	0.530868	0.119064	0.420377	0.670399	-5.31852	1.04617e-07	.	NOTCH4
6	32212343	rs2269418	T	G	G	N	ADD	1836	0.527945	0.119943	0.417343	0.667858	-5.32556	1.0064e-07	.	NOTCH4
6	32214225	rs74753673	C	T	T	N	ADD	1835	0.530868	0.119064	0.420377	0.670399	-5.31851	1.0462e-07	.	NOTCH4
6	32215381	rs3213468	C	T	T	N	ADD	1836	0.52796	0.119009	0.418119	0.666656	-5.36712	8.00045e-08	.	NOTCH4
6	32216188	rs9267836	A	G	G	N	ADD	1833	2.48794	0.163336	1.80637	3.42666	5.58023	2.40195e-08	.	NOTCH4
6	32216448	rs117695455	C	T	T	N	ADD	1835	0.530868	0.119089	0.420356	0.670432	-5.31739	1.05266e-07	.	NOTCH4
6	32216451	rs117892493	C	G	G	N	ADD	1835	0.530868	0.119089	0.420356	0.670432	-5.31739	1.05266e-07	.	NOTCH4
6	32217117	rs2285042	C	T	T	N	ADD	1835	0.530868	0.119064	0.420377	0.670399	-5.31852	1.04618e-07	.	NOTCH4
6	32218115	rs118154954	A	T	T	N	ADD	1835	0.530868	0.119064	0.420377	0.670399	-5.31851	1.04618e-07	.	NOTCH4
6	32218338	rs117558297	C	G	G	N	ADD	1835	0.530868	0.119064	0.420377	0.670399	-5.31852	1.04617e-07	.	NOTCH4
6	32218571	rs379464	C	T	T	N	ADD	1836	1.68907	0.0984254	1.39274	2.04847	5.32567	1.00583e-07	.	NOTCH4
6	32218864	rs61365987	C	T	T	N	ADD	1835	0.530868	0.119089	0.420356	0.670432	-5.31739	1.05266e-07	.	NOTCH4
6	32220059	rs3216791	G	GCC	GCC	N	ADD	1832	0.641924	0.0996099	0.528075	0.780318	-4.45022	8.5783e-06	.	NOTCH4
6	32220826	rs520803	C	T	T	N	ADD	1836	0.606084	0.10241	0.495863	0.740806	-4.88952	1.01083e-06	.	NOTCH4
6	32220863	rs520692	T	C	C	N	ADD	1836	0.599842	0.102502	0.490667	0.73331	-4.98611	6.16074e-07	.	NOTCH4
6	32220865	rs520688	T	C	C	N	ADD	1834	0.513372	0.0851287	0.434481	0.606588	-7.83231	4.78995e-15	.	NOTCH4
6	32220950	rs2071284	C	T	T	N	ADD	1836	0.531851	0.118788	0.421383	0.671278	-5.31529	1.06488e-07	.	NOTCH4
6	32221132	rs2071283	C	T	T	N	ADD	1836	0.53186	0.11879	0.42139	0.671292	-5.31506	1.0662e-07	.	NOTCH4
6	32221166	rs2071282	G	A	A	N	ADD	1836	0.53186	0.11879	0.42139	0.671292	-5.31506	1.0662e-07	.	NOTCH4
6	32221219	rs2071281	G	A	A	N	ADD	1836	0.531851	0.118788	0.421383	0.671278	-5.31529	1.06488e-07	.	NOTCH4
6	32221255	rs415929	T	C	C	N	ADD	1836	0.517675	0.0850053	0.438228	0.611524	-7.7455	9.52076e-15	.	NOTCH4
6	32221485	rs117906350	G	C	C	N	ADD	1836	0.530559	0.118808	0.420343	0.669674	-5.33485	9.5625e-08	.	NOTCH4
6	32221704	rs45855	T	A	A	N	ADD	1836	0.570555	0.124401	0.447103	0.728093	-4.5108	6.45825e-06	.	NOTCH4
6	32222629	rs443198	A	G	G	N	ADD	1836	0.718118	0.0672213	0.629473	0.819247	-4.92583	8.40027e-07	.	NOTCH4
6	32222707	rs8192569	G	A	A	N	ADD	1770	1.86811	0.0805595	1.59526	2.18764	7.75735	8.67219e-15	.	NOTCH4
6	32222843	rs3134931	T	C	T	N	ADD	1733	1.5608	0.0721038	1.3551	1.79772	6.17442	6.64059e-10	.	NOTCH4
6	32223341	rs2854048	G	A	A	N	ADD	1782	1.72435	0.104426	1.4052	2.11599	5.21756	1.81293e-07	.	NOTCH4
6	32223562	rs3830041	C	T	T	N	ADD	1836	0.557145	0.0941159	0.463294	0.670007	-6.215	5.13252e-10	.	NOTCH4
6	32223668	rs3830040	G	A	A	N	ADD	1836	0.474709	0.117827	0.376819	0.598028	-6.3233	2.56038e-10	.	NOTCH4
6	32223804	rs396960	T	A	A	N	ADD	1836	0.688454	0.0689149	0.60147	0.788016	-5.41693	6.06319e-08	.	NOTCH4
6	32223953	rs367398	G	A	A	N	ADD	1825	0.588126	0.071701	0.51102	0.676865	-7.40318	1.32966e-13	.	NOTCH4
6	32224045	rs8192564	G	A	A	N	ADD	1836	1.65592	0.102181	1.35539	2.0231	4.93592	7.97754e-07	.	NOTCH4
6	32224840	rs397081	T	C	C	N	ADD	1836	1.7083	0.100034	1.40416	2.07833	5.35318	8.64236e-08	.	#N/A
6	32225791	rs6902805	C	T	T	N	ADD	1836	0.616905	0.0679462	0.539986	0.704781	-7.10915	1.16757e-12	.	#N/A
6	32226429	rs112496097	G	A	A	N	ADD	1836	1.64348	0.101694	1.34649	2.00598	4.88542	1.03207e-06	.	#N/A
6	32226531	rs499606	C	T	T	N	ADD	1833	1.78166	0.0985746	1.46865	2.16138	5.85894	4.6582e-09	.	#N/A
6	32227228	rs17208188	C	T	T	N	ADD	1836	0.556857	0.0819565	0.474223	0.653891	-7.14338	9.10614e-13	.	#N/A
6	32227244	rs17201826	G	A	A	N	ADD	1836	1.64348	0.101694	1.34649	2.00598	4.88542	1.03207e-06	.	#N/A
6	32227555	rs9296012	C	T	T	N	ADD	1836	0.616905	0.0679462	0.539986	0.704781	-7.10915	1.16757e-12	.	#N/A
6	32227582	rs532385	G	A	A	N	ADD	1834	0.663114	0.0682849	0.580048	0.758076	-6.01608	1.78691e-09	.	#N/A
6	32227946	rs409715	T	C	C	N	ADD	1824	1.39604	0.071667	1.2131	1.60658	4.65545	3.23279e-06	.	#N/A
6	32228211	rs365053	T	G	G	N	ADD	1836	1.38003	0.0716289	1.19927	1.58803	4.49683	6.89757e-06	.	#N/A
6	32228289	rs117263199	C	T	T	N	ADD	1829	2.14268	0.13867	1.63275	2.81186	5.49547	3.89675e-08	.	#N/A
6	32228472	rs118136438	G	T	T	N	ADD	1826	1.70938	0.0993193	1.40701	2.07672	5.39803	6.73775e-08	.	#N/A
6	32229127	rs117371271	A	G	G	N	ADD	1828	0.505693	0.112367	0.405733	0.630282	-6.06781	1.29664e-09	.	#N/A
6	32229751	rs149726970	C	A	A	N	ADD	1828	0.505693	0.112367	0.405733	0.630282	-6.06781	1.29664e-09	.	#N/A
6	32232079	rs116980178	G	T	T	N	ADD	1828	2.1125	0.138183	1.6113	2.76962	5.41218	6.22613e-08	.	#N/A
6	32232492	rs34167643	C	T	T	N	ADD	1835	0.249213	0.303688	0.137427	0.45193	-4.57524	4.75671e-06	.	#N/A
6	32234853	rs117654833	G	T	T	N	ADD	1828	0.505693	0.112367	0.405733	0.630282	-6.06781	1.29664e-09	.	#N/A
6	32235158	rs9267898	T	C	T	N	ADD	1824	1.47258	0.0818307	1.25436	1.72875	4.72945	2.25129e-06	.	#N/A
6	32237073	rs142783261	C	T	T	N	ADD	1824	0.521877	0.0959988	0.432368	0.629915	-6.77429	1.25015e-11	.	#N/A
6	32237397	rs114434775	T	G	G	N	ADD	1824	0.519992	0.0960049	0.430801	0.627648	-6.81154	9.65562e-12	.	#N/A
6	32238203	rs114745275	T	C	C	N	ADD	1806	0.53859	0.0976143	0.444804	0.65215	-6.33924	2.30898e-10	.	#N/A
6	32238534	rs139913205	AC	A	A	N	ADD	1800	0.513119	0.115958	0.408803	0.644054	-5.75419	8.70563e-09	.	#N/A
6	32241470	rs141107048	CT	C	C	N	ADD	1824	0.486142	0.110921	0.391153	0.604197	-6.50243	7.90326e-11	.	#N/A
6	32241663	rs142946131	G	A	A	N	ADD	1824	0.485967	0.110938	0.390999	0.604	-6.50467	7.78648e-11	.	#N/A
6	32242695	rs140043732	C	T	T	N	ADD	1831	0.415159	0.165194	0.300332	0.573889	-5.3216	1.02861e-07	.	#N/A
6	32243291	rs200186386	T	TGC	TGC	N	ADD	1816	0.478532	0.113051	0.383427	0.597229	-6.51946	7.05627e-11	.	#N/A
6	32243433	rs117910057	C	G	G	N	ADD	1819	0.488009	0.112739	0.391259	0.608683	-6.36358	1.9711e-10	.	#N/A
6	32244950	rs116876329	A	G	G	N	ADD	1828	0.500069	0.109779	0.403261	0.620117	-6.31278	2.74072e-10	.	#N/A
6	32244958	rs118081729	T	A	A	N	ADD	1828	0.500069	0.109779	0.403261	0.620117	-6.31278	2.74072e-10	.	#N/A
6	32245340	rs9281693	G	GTAA	GTAA	N	ADD	1819	0.652676	0.0726342	0.566072	0.75253	-5.87429	4.24661e-09	.	#N/A
6	32245433	rs454748	G	A	G	N	ADD	1824	1.64124	0.0735227	1.42098	1.89563	6.73874	1.59765e-11	.	#N/A
6	32246233	rs11403192	A	AT	AT	N	ADD	1831	0.524814	0.104688	0.427459	0.644341	-6.15841	7.34791e-10	.	#N/A
6	32247008	rs143229898	G	A	A	N	ADD	1836	1.61588	0.0963429	1.33783	1.95171	4.98093	6.32806e-07	.	#N/A
6	32247464	rs76252543	G	T	T	N	ADD	1835	2.44304	0.162277	1.77746	3.35785	5.50445	3.70321e-08	.	#N/A
6	32247695	rs3130309	A	G	A	N	ADD	1834	1.66219	0.0902151	1.3928	1.98368	5.6325	1.77618e-08	.	#N/A
6	32247877	rs118002474	G	A	A	N	ADD	1813	0.483267	0.109113	0.39022	0.5985	-6.66452	2.65526e-11	.	#N/A
6	32248370	rs9296013	A	C	C	N	ADD	1836	1.61588	0.0963429	1.33783	1.95171	4.98093	6.32806e-07	.	#N/A
6	32248389	rs117419513	G	A	A	N	ADD	1834	0.526031	0.10459	0.428532	0.645711	-6.14202	8.14783e-10	.	#N/A
6	32248578	rs117115819	T	C	C	N	ADD	1834	0.526031	0.104642	0.428489	0.645777	-6.139	8.30424e-10	.	#N/A
6	32249157	rs28681257	A	G	G	N	ADD	1834	0.526031	0.10459	0.428532	0.645711	-6.14202	8.1478e-10	.	#N/A
6	32249315	rs6936204	T	C	T	N	ADD	1836	1.63096	0.0949968	1.35389	1.96474	5.14932	2.61426e-07	.	#N/A
6	32249455	rs9267972	A	G	A	N	ADD	1834	1.66219	0.0901985	1.39285	1.98362	5.63353	1.76557e-08	.	#N/A
6	32249636	rs3115574	T	C	T	N	ADD	1836	1.63125	0.09501	1.35409	1.96513	5.15045	2.59864e-07	.	#N/A
6	32249731	rs139961884	T	G	G	N	ADD	1834	0.526031	0.104642	0.428489	0.645777	-6.139	8.30424e-10	.	#N/A
6	32249837	rs149890145	T	C	C	N	ADD	1836	0.525127	0.10464	0.427755	0.644664	-6.15556	7.48107e-10	.	#N/A
6	32250522	rs10223572	T	C	C	N	ADD	1830	0.719516	0.0677093	0.630095	0.821627	-4.86162	1.16429e-06	.	#N/A
6	32250889	rs10223580	T	G	G	N	ADD	1830	0.719516	0.0676698	0.630144	0.821563	-4.86446	1.14771e-06	.	#N/A
6	32250904	rs10223710	A	G	G	N	ADD	1836	0.718458	0.0675863	0.62932	0.820221	-4.89224	9.96931e-07	.	#N/A
6	32251007	chr6:32251007_GA_G	GA	G	G	N	ADD	1830	0.719516	0.0676697	0.630144	0.821563	-4.86446	1.14769e-06	.	#N/A
6	32251014	rs41264778	A	T	T	N	ADD	1830	0.719516	0.0677093	0.630095	0.821627	-4.86162	1.16429e-06	.	#N/A
6	32251212	rs9296015	G	A	A	N	ADD	1836	0.717349	0.0675702	0.628369	0.818929	-4.91626	8.82148e-07	.	#N/A
6	32251233	rs9296016	T	A	A	N	ADD	1836	0.718458	0.0675863	0.62932	0.820221	-4.89224	9.96931e-07	.	#N/A
6	32251443	rs147065955	C	T	T	N	ADD	1836	0.524812	0.104637	0.427501	0.644275	-6.16145	7.20824e-10	.	#N/A
6	32251470	rs149348661	TG	T	T	N	ADD	1836	0.524812	0.104637	0.427501	0.644275	-6.16145	7.20824e-10	.	#N/A
6	32251549	rs41264782	G	A	A	N	ADD	1819	0.720137	0.0682833	0.62993	0.823262	-4.8081	1.5237e-06	.	#N/A
6	32251834	rs114165089	C	T	T	N	ADD	1834	1.6124	0.0965102	1.33451	1.94815	4.94998	7.42202e-07	.	#N/A
6	32251886	rs4959088	A	T	T	N	ADD	1836	0.524812	0.104637	0.427501	0.644275	-6.16145	7.20824e-10	.	#N/A
6	32251948	rs4959089	A	G	G	N	ADD	1830	0.719516	0.0676697	0.630144	0.821563	-4.86446	1.14769e-06	.	#N/A
6	32252185	rs4959090	G	A	A	N	ADD	1830	0.719516	0.0677093	0.630095	0.821627	-4.86162	1.16429e-06	.	#N/A
6	32252260	rs6921945	A	C	C	N	ADD	1830	0.719516	0.0677093	0.630095	0.821627	-4.86162	1.16429e-06	.	#N/A
6	32252493	rs117898285	G	T	T	N	ADD	1836	0.492409	0.109918	0.396976	0.610785	-6.44523	1.15428e-10	.	#N/A
6	32252707	rs3115572	C	G	C	N	ADD	1833	1.6628	0.0903212	1.39302	1.98482	5.62994	1.80275e-08	.	#N/A
6	32252964	rs4713514	A	C	C	N	ADD	1836	0.528018	0.104491	0.430235	0.648024	-6.11179	9.85215e-10	.	#N/A
6	32253141	rs3115571	A	G	A	N	ADD	1833	1.6628	0.0903212	1.39302	1.98482	5.62994	1.80275e-08	.	#N/A
6	32253451	rs3130316	T	C	T	N	ADD	1825	1.65177	0.0903005	1.38384	1.97158	5.55753	2.73612e-08	.	#N/A
6	32253566	rs145029814	T	TA	T	N	ADD	1830	1.67008	0.0904126	1.39887	1.99387	5.67259	1.40655e-08	.	#N/A
6	32253569	rs9267993	G	A	G	N	ADD	1830	1.67008	0.0904126	1.39887	1.99387	5.67259	1.40655e-08	.	#N/A
6	32253576	rs554174798	A	G	G	N	ADD	1802	0.537131	0.1049	0.43731	0.659738	-5.92479	3.1269e-09	.	#N/A
6	32253775	rs9267995	G	A	G	N	ADD	1831	1.67777	0.0796796	1.43519	1.96135	6.49431	8.34173e-11	.	#N/A
6	32253779	rs9296017	A	G	G	N	ADD	1830	0.719516	0.0677093	0.630095	0.821627	-4.86162	1.16429e-06	.	#N/A
6	32253791	rs9296018	A	G	G	N	ADD	1830	0.719516	0.0677093	0.630095	0.821627	-4.86162	1.16429e-06	.	#N/A
6	32255481	rs3130320	T	C	T	N	ADD	1833	1.61969	0.0871097	1.36547	1.92123	5.53592	3.09599e-08	.	#N/A
6	32255641	rs3130321	C	T	T	N	ADD	1831	1.67468	0.0911289	1.40076	2.00217	5.65819	1.52982e-08	.	#N/A
6	32255855	rs3132966	G	A	A	N	ADD	1834	1.66696	0.0910354	1.39455	1.99257	5.61321	1.98611e-08	.	#N/A
6	32255993	rs6457513	T	C	C	N	ADD	1834	1.61444	0.0872538	1.36067	1.91555	5.48961	4.02813e-08	.	#N/A
6	32255998	rs6457514	A	G	G	N	ADD	1834	1.61444	0.0872739	1.36061	1.91562	5.48835	4.05715e-08	.	#N/A
6	32256008	rs6457515	G	C	C	N	ADD	1836	1.61481	0.0872621	1.36096	1.91602	5.49172	3.98039e-08	.	#N/A
6	32256053	rs6457516	A	T	T	N	ADD	1834	1.61444	0.0872537	1.36067	1.91555	5.48962	4.02801e-08	.	#N/A
6	32256148	rs3130322	T	C	C	N	ADD	1834	1.60981	0.0872636	1.35673	1.91008	5.45604	4.86871e-08	.	#N/A
6	32256170	rs3132967	T	A	A	N	ADD	1834	1.60981	0.0872636	1.35673	1.91008	5.45604	4.86871e-08	.	#N/A
6	32256362	rs3115569	G	A	A	N	ADD	1836	1.61946	0.087279	1.36482	1.92159	5.52355	3.3222e-08	.	#N/A
6	32256542	rs3115568	G	T	T	N	ADD	1834	1.61444	0.0872537	1.36067	1.91555	5.48962	4.02801e-08	.	#N/A
6	32256662	rs6908903	G	A	A	N	ADD	1821	1.61398	0.0883204	1.35743	1.919	5.42005	5.9584e-08	.	#N/A
6	32256668	rs6908464	A	G	G	N	ADD	1821	1.61398	0.0883204	1.35743	1.919	5.42005	5.9584e-08	.	#N/A
6	32256679	rs6908470	A	C	C	N	ADD	1821	1.61398	0.0883204	1.35743	1.919	5.42005	5.9584e-08	.	#N/A
6	32256680	rs6908913	G	A	A	N	ADD	1821	1.61398	0.0883204	1.35743	1.919	5.42005	5.9584e-08	.	#N/A
6	32256686	rs6931322	T	C	C	N	ADD	1821	1.61398	0.0883204	1.35743	1.919	5.42005	5.9584e-08	.	#N/A
6	32256712	rs6908927	G	A	A	N	ADD	1834	1.61444	0.0872739	1.36061	1.91562	5.48835	4.05715e-08	.	#N/A
6	32257160	rs9268015	A	G	G	N	ADD	1834	1.62322	0.0873575	1.36778	1.92635	5.54514	2.93727e-08	.	#N/A
6	32257273	rs9268016	T	C	C	N	ADD	1834	1.61444	0.0872739	1.36061	1.91562	5.48835	4.05715e-08	.	#N/A
6	32257295	rs9268017	T	G	G	N	ADD	1834	1.61444	0.0872739	1.36061	1.91562	5.48835	4.05715e-08	.	#N/A
6	32257420	rs9268018	T	C	C	N	ADD	1834	1.61444	0.0872739	1.36061	1.91562	5.48835	4.05715e-08	.	#N/A
6	32257567	rs147465096	C	CAT	CAT	N	ADD	1834	1.61444	0.0872739	1.36061	1.91562	5.48835	4.05715e-08	.	#N/A
6	32257696	rs9268021	G	A	A	N	ADD	1834	1.61444	0.0872739	1.36061	1.91562	5.48835	4.05715e-08	.	#N/A
6	32257952	rs9500895	G	A	A	N	ADD	1834	1.6487	0.0914373	1.37819	1.9723	5.46807	4.54951e-08	.	#N/A
6	32258349	rs3130323	T	C	C	N	ADD	1834	1.61444	0.0872739	1.36061	1.91562	5.48835	4.05715e-08	.	#N/A
6	32258479	rs3130324	A	G	G	N	ADD	1834	1.66682	0.0906559	1.39547	1.99092	5.63577	1.74277e-08	.	#N/A
6	32258575	rs112845108	C	T	T	N	ADD	1834	1.66682	0.0906559	1.39547	1.99092	5.63577	1.74277e-08	.	#N/A
6	32258577	rs145385645	C	T	T	N	ADD	1836	0.492409	0.109918	0.396976	0.610785	-6.44523	1.15428e-10	.	#N/A
6	32258613	rs202065361	GT	G	G	N	ADD	1834	1.61444	0.0872537	1.36067	1.91555	5.48962	4.02804e-08	.	#N/A
6	32258694	rs9268025	A	G	G	N	ADD	1834	1.61444	0.0872739	1.36061	1.91562	5.48835	4.05715e-08	.	#N/A
6	32258730	rs9268027	A	G	G	N	ADD	1834	1.61444	0.0872537	1.36067	1.91555	5.48962	4.028e-08	.	#N/A
6	32258743	rs9268028	T	G	G	N	ADD	1834	1.66682	0.0906559	1.39547	1.99092	5.63577	1.74277e-08	.	#N/A
6	32259047	rs9268029	A	C	C	N	ADD	1834	1.61444	0.0872739	1.36061	1.91562	5.48835	4.05715e-08	.	#N/A
6	32259305	rs9268030	G	A	A	N	ADD	1834	1.61444	0.0872739	1.36061	1.91562	5.48835	4.05715e-08	.	#N/A
6	32259335	rs9268031	C	T	T	N	ADD	1834	1.61444	0.0872739	1.36061	1.91562	5.48835	4.05715e-08	.	#N/A
6	32259481	rs140539100	G	A	A	N	ADD	1832	1.61655	0.0873869	1.36209	1.91855	5.49616	3.88143e-08	.	#N/A
6	32259482	rs200269610	C	G	G	N	ADD	1834	1.61444	0.0872739	1.36061	1.91562	5.48835	4.05715e-08	.	#N/A
6	32259485	rs9268034	C	G	G	N	ADD	1834	1.61444	0.0872739	1.36061	1.91562	5.48835	4.05715e-08	.	#N/A
6	32259729	rs3115567	G	T	T	N	ADD	1833	1.6632	0.0906671	1.39241	1.98664	5.61109	2.01055e-08	.	#N/A
6	32260062	rs3130325	A	T	T	N	ADD	1834	1.61444	0.0872739	1.36061	1.91562	5.48835	4.05715e-08	.	#N/A
6	32260073	rs3132968	G	T	T	N	ADD	1834	1.61444	0.0872739	1.36061	1.91562	5.48835	4.05715e-08	.	#N/A
6	32260179	rs117849362	T	G	G	N	ADD	1836	0.492409	0.109918	0.396976	0.610785	-6.44523	1.15428e-10	.	#N/A
6	32260280	rs139712278	T	C	C	N	ADD	1834	1.60111	0.0959404	1.32665	1.93235	4.90615	9.28825e-07	.	#N/A
6	32260719	rs145458341	G	T	T	N	ADD	1836	0.254627	0.295039	0.142812	0.453985	-4.63653	3.54309e-06	.	#N/A
6	32261264	rs148409850	G	A	A	N	ADD	1836	0.237846	0.302032	0.131585	0.429919	-4.75489	1.98557e-06	.	#N/A
6	32261461	rs3132969	T	C	C	N	ADD	1834	1.61444	0.0872537	1.36067	1.91555	5.48962	4.02803e-08	.	#N/A
6	32261486	rs140736091	A	T	T	N	ADD	1834	1.60111	0.0959404	1.32665	1.93235	4.90615	9.28824e-07	.	#N/A
6	32261665	rs3130327	G	A	A	N	ADD	1834	1.61444	0.0872739	1.36061	1.91562	5.48835	4.05715e-08	.	#N/A
6	32261944	rs6457525	G	A	A	N	ADD	1834	1.61444	0.0872739	1.36061	1.91562	5.48835	4.05715e-08	.	#N/A
6	32262049	rs6457526	C	T	T	N	ADD	1834	1.61444	0.0872739	1.36061	1.91562	5.48835	4.05715e-08	.	#N/A
6	32262279	rs3096687	C	T	T	N	ADD	1833	1.64228	0.0897767	1.3773	1.95823	5.52574	3.28091e-08	.	#N/A
6	32262320	rs3096686	C	G	G	N	ADD	1834	1.61444	0.0872739	1.36061	1.91562	5.48835	4.05715e-08	.	#N/A
6	32262431	rs3132970	G	A	A	N	ADD	1834	1.61444	0.0872739	1.36061	1.91562	5.48835	4.05715e-08	.	#N/A
6	32262437	rs3115566	T	C	C	N	ADD	1834	1.61444	0.0872739	1.36061	1.91562	5.48835	4.05715e-08	.	#N/A
6	32262567	rs3115565	T	A	A	N	ADD	1834	1.66682	0.0906559	1.39547	1.99092	5.63577	1.74277e-08	.	#N/A
6	32262577	rs3132972	A	G	A	N	ADD	1834	1.61304	0.0870816	1.35995	1.91324	5.49052	4.0076e-08	.	#N/A
6	32262831	rs9268055	T	C	C	N	ADD	1836	1.6124	0.0871966	1.3591	1.91291	5.47868	4.28499e-08	.	#N/A
6	32262881	rs9268056	C	G	G	N	ADD	1834	1.61444	0.0872537	1.36067	1.91555	5.48962	4.02801e-08	.	#N/A
6	32262887	rs9268057	C	T	T	N	ADD	1834	1.61444	0.0872739	1.36061	1.91562	5.48835	4.05715e-08	.	#N/A
6	32262901	rs9268059	C	T	T	N	ADD	1834	1.66682	0.0906559	1.39547	1.99092	5.63577	1.74277e-08	.	#N/A
6	32262955	rs3132973	C	T	T	N	ADD	1834	1.61444	0.0872537	1.36067	1.91555	5.48962	4.02802e-08	.	#N/A
6	32263002	rs3130329	A	G	G	N	ADD	1834	1.61444	0.0872739	1.36061	1.91562	5.48835	4.05715e-08	.	#N/A
6	32263047	rs3130330	A	G	G	N	ADD	1834	1.61444	0.0872739	1.36061	1.91562	5.48835	4.05715e-08	.	#N/A
6	32263150	rs118035046	T	C	C	N	ADD	1836	0.492409	0.109918	0.396976	0.610785	-6.44523	1.15428e-10	.	#N/A
6	32263308	rs3115564	C	G	G	N	ADD	1834	1.66682	0.0906395	1.39552	1.99086	5.63679	1.73247e-08	.	#N/A
6	32263344	rs113233375	GA	G	G	N	ADD	1834	1.61444	0.0872538	1.36067	1.91555	5.48961	4.02814e-08	.	#N/A
6	32263520	rs117913475	C	T	T	N	ADD	1836	0.492409	0.109918	0.396976	0.610785	-6.44523	1.15428e-10	.	#N/A
6	32263536	rs3132926	T	C	C	N	ADD	1834	1.61444	0.0872537	1.36067	1.91555	5.48962	4.02804e-08	.	#N/A
6	32263630	rs3132927	G	A	A	N	ADD	1834	1.66682	0.0906559	1.39547	1.99092	5.63577	1.74277e-08	.	#N/A
6	32263706	rs3130331	C	T	T	N	ADD	1834	1.66682	0.0906559	1.39547	1.99092	5.63577	1.74277e-08	.	#N/A
6	32263770	rs3130332	A	T	T	N	ADD	1834	1.61444	0.0872739	1.36061	1.91562	5.48835	4.05715e-08	.	#N/A
6	32264876	rs191135370	A	C	C	N	ADD	1836	0.492409	0.109918	0.396976	0.610785	-6.44523	1.15428e-10	.	#N/A
6	32265204	rs9268074	T	C	C	N	ADD	1834	1.61444	0.0872537	1.36067	1.91555	5.48962	4.02804e-08	.	#N/A
6	32265596	rs9268076	A	G	G	N	ADD	1834	1.61444	0.0872739	1.36061	1.91562	5.48835	4.05715e-08	.	#N/A
6	32265698	rs139332610	G	A	A	N	ADD	1834	0.45803	0.113909	0.366382	0.572603	-6.85476	7.14342e-12	.	#N/A
6	32265861	rs3115563	T	A	A	N	ADD	1836	1.61946	0.087279	1.36482	1.92159	5.52355	3.3222e-08	.	#N/A
6	32266109	rs7767325	G	C	C	N	ADD	1836	1.61946	0.087279	1.36482	1.92159	5.52355	3.3222e-08	.	#N/A
6	32266138	rs118002796	C	A	A	N	ADD	1836	0.492409	0.109918	0.396976	0.610785	-6.44523	1.15428e-10	.	#N/A
6	32266238	rs3132928	G	A	A	N	ADD	1836	1.61911	0.0872761	1.36454	1.92117	5.52127	3.36558e-08	.	#N/A
6	32266266	rs7749445	T	A	A	N	ADD	1834	1.61444	0.0872537	1.36067	1.91555	5.48962	4.02801e-08	.	#N/A
6	32266273	rs7767228	A	T	T	N	ADD	1834	1.60902	0.0872529	1.3561	1.90911	5.45111	5.0057e-08	.	#N/A
6	32266281	rs28366167	T	G	G	N	ADD	1835	2.49543	0.162097	1.81622	3.42865	5.64146	1.68613e-08	.	#N/A
6	32266421	rs3096685	C	T	T	N	ADD	1834	1.61444	0.0872739	1.36061	1.91562	5.48835	4.05715e-08	.	#N/A
6	32266565	rs3130333	G	T	T	N	ADD	1834	1.61444	0.0872739	1.36061	1.91562	5.48835	4.05715e-08	.	#N/A
6	32266568	rs3096684	C	T	T	N	ADD	1834	1.66682	0.0906559	1.39547	1.99092	5.63577	1.74277e-08	.	#N/A
6	32266618	rs9268080	A	G	G	N	ADD	1834	1.61444	0.0872739	1.36061	1.91562	5.48835	4.05715e-08	.	#N/A
6	32266703	rs3132929	G	C	C	N	ADD	1834	1.61444	0.0872739	1.36061	1.91562	5.48835	4.05715e-08	.	#N/A
6	32266735	rs3132930	C	T	T	N	ADD	1834	1.61444	0.0872739	1.36061	1.91562	5.48835	4.05715e-08	.	#N/A
6	32267204	rs117465038	T	A	A	N	ADD	1836	0.492409	0.109918	0.396976	0.610785	-6.44523	1.15428e-10	.	#N/A
6	32267400	rs3096681	A	G	G	N	ADD	1836	1.61946	0.087279	1.36482	1.92159	5.52355	3.3222e-08	.	#N/A
6	32267820	rs3096680	A	G	G	N	ADD	1835	1.61671	0.0872817	1.3625	1.91834	5.50392	3.71447e-08	.	#N/A
6	32268083	rs3115561	C	G	G	N	ADD	1836	1.61946	0.087279	1.36482	1.92159	5.52355	3.3222e-08	.	#N/A
6	32268118	rs3132931	T	G	G	N	ADD	1836	1.66468	0.0905597	1.39394	1.98799	5.62756	1.82778e-08	.	#N/A
6	32268262	rs3132932	G	A	A	N	ADD	1836	1.61946	0.087279	1.36482	1.92159	5.52355	3.3222e-08	.	#N/A
6	32268365	rs3115560	G	A	A	N	ADD	1836	1.61946	0.087279	1.36482	1.92159	5.52355	3.3222e-08	.	#N/A
6	32268693	rs3096668	A	G	G	N	ADD	1834	1.62232	0.0873834	1.36696	1.92538	5.53716	3.07419e-08	.	#N/A
6	32268930	rs139727035	GC	G	G	N	ADD	1834	1.68512	0.0909489	1.40999	2.01394	5.7377	9.59723e-09	.	#N/A
6	32269444	rs9268083	C	T	T	N	ADD	1836	1.61946	0.087279	1.36482	1.92159	5.52355	3.3222e-08	.	#N/A
6	32269545	rs7749904	G	A	A	N	ADD	1836	1.61946	0.087279	1.36482	1.92159	5.52355	3.3222e-08	.	#N/A
6	32269731	rs7749824	A	G	G	N	ADD	1836	1.61946	0.087279	1.36482	1.92159	5.52355	3.3222e-08	.	#N/A
6	32269837	rs3096671	G	A	A	N	ADD	1836	1.61946	0.087279	1.36482	1.92159	5.52355	3.3222e-08	.	#N/A
6	32269920	rs112779353	T	TC	TC	N	ADD	1836	1.61946	0.087279	1.36482	1.92159	5.52355	3.3222e-08	.	#N/A
6	32269968	rs3130335	C	T	T	N	ADD	1836	1.61946	0.087279	1.36482	1.92159	5.52355	3.3222e-08	.	#N/A
6	32269971	rs3096672	G	A	A	N	ADD	1836	1.67256	0.0906565	1.40028	1.99779	5.6737	1.39747e-08	.	#N/A
6	32270236	rs3096673	T	C	C	N	ADD	1836	1.61486	0.0872649	1.36099	1.91608	5.49186	3.97718e-08	.	#N/A
6	32270442	rs3096674	G	A	A	N	ADD	1836	1.67454	0.0907089	1.4018	2.00036	5.68347	1.31989e-08	.	#N/A
6	32270521	rs3096675	G	A	A	N	ADD	1835	1.61595	0.0872702	1.3619	1.9174	5.49929	3.8132e-08	.	#N/A
6	32270585	rs144832631	G	A	A	N	ADD	1835	1.61518	0.0961111	1.33786	1.94998	4.98844	6.08691e-07	.	#N/A
6	32270651	rs3130336	C	T	T	N	ADD	1836	1.67256	0.0906565	1.40028	1.99779	5.6737	1.39747e-08	.	#N/A
6	32270659	rs118128835	T	A	A	N	ADD	1834	0.487558	0.110195	0.392852	0.605096	-6.51888	7.08351e-11	.	#N/A
6	32270734	rs7765103	G	A	A	N	ADD	1824	1.60995	0.0881185	1.35458	1.91346	5.40413	6.5124e-08	.	#N/A
6	32270740	rs7765109	G	A	A	N	ADD	1824	1.60995	0.0881185	1.35458	1.91346	5.40413	6.5124e-08	.	#N/A
6	32270761	rs7746994	T	C	C	N	ADD	1824	1.60995	0.0881185	1.35458	1.91346	5.40413	6.5124e-08	.	#N/A
6	32270903	rs3132945	A	G	G	N	ADD	1836	1.61946	0.087279	1.36482	1.92159	5.52355	3.3222e-08	.	#N/A
6	32270985	rs149625930	A	G	G	N	ADD	1834	0.487558	0.110239	0.392817	0.605149	-6.51624	7.2091e-11	.	#N/A
6	32271247	rs3096676	A	C	C	N	ADD	1836	1.61946	0.087279	1.36482	1.92159	5.52355	3.3222e-08	.	#N/A
6	32271273	rs3096677	A	C	C	N	ADD	1836	1.67256	0.0906565	1.40028	1.99779	5.6737	1.39747e-08	.	#N/A
6	32271537	rs3096678	G	A	A	N	ADD	1836	1.67256	0.0906565	1.40028	1.99779	5.6737	1.39747e-08	.	#N/A
6	32271564	rs3115559	C	T	T	N	ADD	1836	1.61946	0.087279	1.36482	1.92159	5.52355	3.3222e-08	.	#N/A
6	32271667	rs59966003	C	CA	CA	N	ADD	1836	1.60757	0.0959408	1.332	1.94015	4.9481	7.49402e-07	.	#N/A
6	32271690	rs118096895	A	G	G	N	ADD	1834	0.487558	0.110195	0.392852	0.605096	-6.51888	7.08359e-11	.	#N/A
6	32271874	rs3115557	C	T	T	N	ADD	1836	1.67256	0.0906565	1.40028	1.99779	5.6737	1.39747e-08	.	#N/A
6	32271955	rs13216277	A	G	G	N	ADD	1836	0.237846	0.302032	0.131585	0.429919	-4.75489	1.98557e-06	.	#N/A
6	32272834	rs9268096	A	G	G	N	ADD	1836	1.67256	0.0906565	1.40028	1.99779	5.6737	1.39747e-08	.	#N/A
6	32272935	rs9281708	T	TA	TA	N	ADD	1836	1.67256	0.0906565	1.40028	1.99779	5.6737	1.39747e-08	.	#N/A
6	32273426	rs3130337	G	A	A	N	ADD	1836	1.67256	0.0906565	1.40028	1.99779	5.6737	1.39747e-08	.	#N/A
6	32273675	rs114872782	C	T	T	N	ADD	1836	0.237846	0.302032	0.131585	0.429919	-4.75489	1.98557e-06	.	#N/A
6	32273889	rs143196067	A	G	G	N	ADD	1834	0.487558	0.110195	0.392852	0.605096	-6.51888	7.08354e-11	.	#N/A
6	32273943	rs3130338	G	A	A	N	ADD	1836	1.61946	0.087279	1.36482	1.92159	5.52355	3.3222e-08	.	#N/A
6	32274715	rs3096679	T	G	G	N	ADD	1836	1.61946	0.087279	1.36482	1.92159	5.52355	3.3222e-08	.	#N/A
6	32274899	rs9268100	A	G	G	N	ADD	1836	1.67572	0.0797066	1.43336	1.95907	6.47682	9.36728e-11	.	#N/A
6	32274984	rs2114434	A	G	G	N	ADD	1836	1.61946	0.087279	1.36482	1.92159	5.52355	3.3222e-08	.	#N/A
6	32275061	rs2114435	A	G	G	N	ADD	1836	1.67256	0.0906565	1.40028	1.99779	5.6737	1.39747e-08	.	#N/A
6	32275333	rs1559872	A	C	C	N	ADD	1836	1.61946	0.087279	1.36482	1.92159	5.52355	3.3222e-08	.	#N/A
6	32275352	rs1559873	T	C	C	N	ADD	1836	1.67256	0.0906565	1.40028	1.99779	5.6737	1.39747e-08	.	#N/A
6	32275378	rs1559874	G	A	A	N	ADD	1836	1.65627	0.0901415	1.38804	1.97633	5.5975	2.17465e-08	.	#N/A
6	32276850	rs3130340	T	C	C	N	ADD	1836	1.61946	0.087279	1.36482	1.92159	5.52355	3.3222e-08	.	#N/A
6	32277014	rs144923981	GC	G	G	N	ADD	1834	2.44375	0.162248	1.77808	3.35862	5.50721	3.64558e-08	.	#N/A
6	32278050	rs3115553	C	T	T	N	ADD	1836	1.6139	0.0872569	1.3602	1.91491	5.48555	4.12183e-08	.	#N/A
6	32278059	rs115739548	C	T	T	N	ADD	1836	1.63995	0.0967567	1.35666	1.98239	5.11246	3.17997e-07	.	#N/A
6	32278379	rs3115552	C	T	T	N	ADD	1836	1.61946	0.087279	1.36482	1.92159	5.52355	3.3222e-08	.	#N/A
6	32279287	rs3130341	T	C	C	N	ADD	1836	1.61946	0.087279	1.36482	1.92159	5.52355	3.3222e-08	.	#N/A
6	32279538	rs3132951	C	T	T	N	ADD	1836	1.67256	0.0906565	1.40028	1.99779	5.6737	1.39747e-08	.	#N/A
6	32279728	rs9268109	G	T	T	N	ADD	1836	1.67256	0.0906565	1.40028	1.99779	5.6737	1.39747e-08	.	#N/A
6	32279905	rs147913854	A	G	G	N	ADD	1834	0.409614	0.165936	0.29589	0.567049	-5.37881	7.49814e-08	.	#N/A
6	32279933	rs7757760	T	G	G	N	ADD	1836	1.61946	0.087279	1.36482	1.92159	5.52355	3.3222e-08	.	#N/A
6	32279994	rs7776041	G	A	A	N	ADD	1836	1.67256	0.0906565	1.40028	1.99779	5.6737	1.39747e-08	.	#N/A
6	32281400	rs9268116	A	G	G	N	ADD	1836	1.67256	0.0906565	1.40028	1.99779	5.6737	1.39747e-08	.	#N/A
6	32281595	rs145942678	G	A	A	N	ADD	1834	0.487558	0.110195	0.392852	0.605096	-6.51888	7.08351e-11	.	#N/A
6	32281747	rs9268117	G	C	C	N	ADD	1836	1.67256	0.0906565	1.40028	1.99779	5.6737	1.39747e-08	.	#N/A
6	32282536	rs141516260	T	C	C	N	ADD	1833	2.03662	0.133739	1.567	2.64697	5.31849	1.04633e-07	.	#N/A
6	32283104	rs2395117	T	C	C	N	ADD	1836	1.61946	0.087279	1.36482	1.92159	5.52355	3.3222e-08	.	#N/A
6	32283658	rs9268121	G	C	C	N	ADD	1836	1.67256	0.0906565	1.40028	1.99779	5.6737	1.39747e-08	.	#N/A
6	32283944	rs35436759	T	TA	TA	N	ADD	1836	1.61946	0.087279	1.36482	1.92159	5.52355	3.3222e-08	.	#N/A
6	32284624	rs7755666	T	A	A	N	ADD	1836	1.61946	0.087279	1.36482	1.92159	5.52355	3.3222e-08	.	#N/A
6	32284901	rs9268125	T	C	C	N	ADD	1836	1.67256	0.0906565	1.40028	1.99779	5.6737	1.39747e-08	.	#N/A
6	32285069	rs9281712	A	AT	AT	N	ADD	1836	1.61946	0.087279	1.36482	1.92159	5.52355	3.3222e-08	.	#N/A
6	32285072	rs182046282	A	T	T	N	ADD	1831	0.485924	0.110402	0.391376	0.603314	-6.53704	6.27485e-11	.	#N/A
6	32285747	rs9279554	AG	A	A	N	ADD	1836	1.67256	0.0906565	1.40028	1.99779	5.6737	1.39747e-08	.	#N/A
6	32285893	rs9279555	AAG	A	A	N	ADD	1833	1.65329	0.0880182	1.39133	1.96459	5.71211	1.11584e-08	.	#N/A
6	32286535	rs9268130	A	C	C	N	ADD	1734	1.56391	0.0953688	1.29728	1.88534	4.68908	2.74441e-06	.	#N/A
6	32286675	rs9268131	A	G	G	N	ADD	1836	1.67256	0.0906565	1.40028	1.99779	5.6737	1.39747e-08	.	#N/A
6	32286924	rs117135355	G	C	C	N	ADD	1834	0.487558	0.110195	0.392852	0.605096	-6.51888	7.08351e-11	.	#N/A
6	32287223	rs9268134	T	G	G	N	ADD	1836	1.64376	0.0779003	1.411	1.9149	6.37974	1.77387e-10	.	#N/A
6	32287453	rs9268135	A	G	G	N	ADD	1833	1.65763	0.0909526	1.38697	1.98109	5.55658	2.75104e-08	.	#N/A
6	32287492	rs9268137	G	A	A	N	ADD	1836	1.6637	0.0905493	1.39315	1.98678	5.62173	1.89054e-08	.	#N/A
6	32287633	rs7751896	G	A	A	N	ADD	1836	1.61946	0.087279	1.36482	1.92159	5.52355	3.3222e-08	.	#N/A
6	32287817	rs9268140	A	C	C	N	ADD	1836	1.67256	0.0906565	1.40028	1.99779	5.6737	1.39747e-08	.	#N/A
6	32288483	rs4711291	C	G	G	N	ADD	1836	1.61946	0.087279	1.36482	1.92159	5.52355	3.3222e-08	.	#N/A
6	32288641	rs9268142	T	C	C	N	ADD	1836	1.67793	0.0906711	1.40473	2.00425	5.70809	1.14254e-08	.	#N/A
6	32288696	rs9268143	A	G	G	N	ADD	1836	1.62437	0.0872957	1.36892	1.92749	5.55721	2.74127e-08	.	#N/A
6	32289030	rs7757711	C	T	T	N	ADD	1831	1.69263	0.0912294	1.41549	2.02402	5.76878	7.98495e-09	.	#N/A
6	32289258	rs7758030	C	T	T	N	ADD	1836	1.67256	0.0906565	1.40028	1.99779	5.6737	1.39747e-08	.	#N/A
6	32289589	rs9268146	T	C	C	N	ADD	1836	1.61946	0.087279	1.36482	1.92159	5.52355	3.3222e-08	.	#N/A
6	32289770	rs17577123	A	G	G	N	ADD	1836	1.60762	0.0959398	1.33204	1.9402	4.94844	7.48104e-07	.	#N/A
6	32290210	rs35445178	G	C	C	N	ADD	1836	0.237846	0.302032	0.131585	0.429919	-4.75489	1.98557e-06	.	#N/A
6	32290266	rs6927856	G	A	A	N	ADD	1836	1.67256	0.0906565	1.40028	1.99779	5.6737	1.39747e-08	.	#N/A
6	32290311	rs6927529	A	G	G	N	ADD	1836	1.67256	0.0906565	1.40028	1.99779	5.6737	1.39747e-08	.	#N/A
6	32290481	rs9281718	T	TA	TA	N	ADD	1836	1.67256	0.0906565	1.40028	1.99779	5.6737	1.39747e-08	.	#N/A
6	32292573	rs6935269	T	C	C	N	ADD	1836	1.62877	0.0873084	1.3726	1.93276	5.5874	2.30496e-08	.	#N/A
6	32293730	rs3749966	T	C	C	N	ADD	1836	1.61946	0.087279	1.36482	1.92159	5.52355	3.3222e-08	.	#N/A
6	32294175	rs10947251	G	A	A	N	ADD	1836	1.65453	0.0914361	1.38307	1.97927	5.50677	3.65479e-08	.	#N/A
6	32294731	rs138793379	GACT	G	G	N	ADD	1834	0.487558	0.110195	0.392852	0.605096	-6.51888	7.08354e-11	.	#N/A
6	32295103	rs117900424	A	G	G	N	ADD	1834	0.487558	0.110239	0.392817	0.605149	-6.51624	7.2091e-11	.	#N/A
6	32295815	rs115391129	G	T	T	N	ADD	1835	1.60574	0.0961516	1.32994	1.93874	4.92542	8.41812e-07	.	#N/A
6	32296102	rs139612274	C	T	T	N	ADD	1834	0.487558	0.110195	0.392852	0.605096	-6.51888	7.08354e-11	.	#N/A
6	32297905	rs7739069	A	G	G	N	ADD	1836	1.61946	0.087279	1.36482	1.92159	5.52355	3.3222e-08	.	#N/A
6	32298648	rs11751697	C	T	T	N	ADD	1836	1.65453	0.0914361	1.38307	1.97927	5.50677	3.65479e-08	.	#N/A
6	32299299	rs74290539	T	C	C	N	ADD	1834	2.44375	0.162248	1.77808	3.35862	5.50721	3.64559e-08	.	#N/A
6	32299507	rs117305601	G	A	A	N	ADD	1834	0.487558	0.110195	0.392852	0.605096	-6.51888	7.08362e-11	.	#N/A
6	32299530	rs76358306	G	A	A	N	ADD	1834	2.44374	0.16225	1.77807	3.35864	5.50713	3.64721e-08	.	#N/A
6	32300049	rs148523044	C	CAACTTAGAAACAGGACTTGGAGGATG	CAACTTAGAAACAGGACTTGGAGGATG	N	ADD	1834	1.60507	0.0963155	1.32896	1.93856	4.91271	8.98277e-07	.	#N/A
6	32300278	rs117223329	C	T	T	N	ADD	1834	0.487558	0.110195	0.392852	0.605096	-6.51887	7.08371e-11	.	#N/A
6	32300303	rs7750783	C	T	T	N	ADD	1836	1.66753	0.0906439	1.39611	1.99173	5.64127	1.68805e-08	.	#N/A
6	32300924	rs6909427	T	G	G	N	ADD	1836	1.61481	0.0872621	1.36096	1.91602	5.49172	3.98038e-08	.	#N/A
6	32301018	rs9281724	A	ATTGT	ATTGT	N	ADD	1836	1.61946	0.087279	1.36482	1.92159	5.52355	3.3222e-08	.	#N/A
6	32301441	rs9268156	C	G	G	N	ADD	1835	1.62124	0.0874786	1.3658	1.92446	5.52355	3.32212e-08	.	#N/A
6	32301801	rs28366175	T	C	C	N	ADD	1836	2.51136	0.162047	1.82799	3.4502	5.68246	1.32774e-08	.	#N/A
6	32301813	rs9281726	A	ACCATAG	ACCATAG	N	ADD	1836	1.61946	0.087279	1.36482	1.92159	5.52355	3.3222e-08	.	#N/A
6	32302071	rs11759575	C	T	T	N	ADD	1836	1.65453	0.0914361	1.38307	1.97927	5.50677	3.65479e-08	.	#N/A
6	32302232	rs11759612	C	T	T	N	ADD	1836	1.65453	0.0914361	1.38307	1.97927	5.50677	3.65479e-08	.	#N/A
6	32302506	rs7775592	G	A	A	N	ADD	1836	1.61946	0.087279	1.36482	1.92159	5.52355	3.3222e-08	.	#N/A
6	32302586	rs7775332	A	T	T	N	ADD	1836	1.61946	0.087279	1.36482	1.92159	5.52355	3.3222e-08	.	#N/A
6	32302954	rs116416438	G	A	A	N	ADD	1836	1.60724	0.0959569	1.33168	1.93981	4.9451	7.61067e-07	.	#N/A
6	32303098	rs9268163	C	T	T	N	ADD	1836	1.61481	0.0872621	1.36096	1.91602	5.49172	3.98038e-08	.	#N/A
6	32303440	rs9281728	A	ATTTCTTT	ATTTCTTT	N	ADD	1836	1.61941	0.087286	1.36477	1.92157	5.52282	3.33602e-08	.	#N/A
6	32303486	rs9268164	A	T	T	N	ADD	1833	1.63844	0.0881053	1.37859	1.94726	5.60401	2.09452e-08	.	#N/A
6	32303666	rs7742654	C	G	G	N	ADD	1836	1.61262	0.0871991	1.35928	1.91318	5.48009	4.2512e-08	.	#N/A
6	32303897	rs3864299	A	T	T	N	ADD	1836	1.61946	0.087279	1.36482	1.92159	5.52355	3.3222e-08	.	#N/A
6	32303978	rs117529144	G	T	T	N	ADD	1836	0.489229	0.110099	0.394271	0.607056	-6.49345	8.38917e-11	.	#N/A
6	32304030	rs3864300	G	T	T	N	ADD	1836	1.61946	0.087279	1.36482	1.92159	5.52355	3.3222e-08	.	#N/A
6	32304178	rs3864301	C	T	T	N	ADD	1836	1.67256	0.0906565	1.40028	1.99779	5.6737	1.39747e-08	.	#N/A
6	32304230	rs117624978	T	C	C	N	ADD	1833	2.03662	0.133739	1.567	2.64697	5.31849	1.04633e-07	.	#N/A
6	32304550	rs9268165	A	G	G	N	ADD	1836	1.61509	0.0871509	1.36149	1.91594	5.50073	3.78224e-08	.	#N/A
6	32304656	rs9268166	T	C	C	N	ADD	1836	1.59861	0.0869889	1.34802	1.89577	5.39301	6.92862e-08	.	#N/A
6	32304660	rs9268167	C	A	A	N	ADD	1836	1.61946	0.087279	1.36482	1.92159	5.52355	3.3222e-08	.	#N/A
6	32304733	rs9268168	C	T	T	N	ADD	1836	1.61946	0.087279	1.36482	1.92159	5.52355	3.3222e-08	.	#N/A
6	32304768	rs80273712	A	T	T	N	ADD	1834	2.44375	0.162248	1.77808	3.35862	5.50721	3.64558e-08	.	#N/A
6	32304844	rs58990245	TA	T	T	N	ADD	1836	1.67256	0.0906565	1.40028	1.99779	5.6737	1.39747e-08	.	#N/A
6	32304930	rs9268169	A	G	G	N	ADD	1836	1.61946	0.087279	1.36482	1.92159	5.52355	3.3222e-08	.	#N/A
6	32304934	rs9268170	A	G	G	N	ADD	1836	1.61946	0.087279	1.36482	1.92159	5.52355	3.3222e-08	.	#N/A
6	32305300	rs9268171	T	C	C	N	ADD	1836	1.61946	0.087279	1.36482	1.92159	5.52355	3.3222e-08	.	#N/A
6	32305308	rs9268172	C	T	T	N	ADD	1836	1.61946	0.087279	1.36482	1.92159	5.52355	3.3222e-08	.	#N/A
6	32305421	rs6915879	A	T	T	N	ADD	1836	1.67256	0.0906565	1.40028	1.99779	5.6737	1.39747e-08	.	#N/A
6	32305710	rs7341270	G	A	A	N	ADD	1836	1.61946	0.087279	1.36482	1.92159	5.52355	3.3222e-08	.	#N/A
6	32305716	rs150647708	G	A	A	N	ADD	1834	0.487558	0.110195	0.392852	0.605096	-6.51888	7.08353e-11	.	#N/A
6	32305988	rs6457536	A	G	G	N	ADD	1836	1.62885	0.0875182	1.3721	1.93365	5.57457	2.4814e-08	.	#N/A
6	32306059	rs118177105	A	G	G	N	ADD	1834	0.487558	0.110195	0.392852	0.605096	-6.51888	7.08351e-11	.	#N/A
6	32306182	rs55944243	A	G	G	N	ADD	1836	1.60762	0.0959398	1.33204	1.9402	4.94844	7.48104e-07	.	#N/A
6	32306290	rs9268175	G	A	A	N	ADD	1836	1.61946	0.087279	1.36482	1.92159	5.52355	3.3222e-08	.	#N/A
6	32306302	rs9268176	C	T	T	N	ADD	1836	1.67256	0.0906565	1.40028	1.99779	5.6737	1.39747e-08	.	#N/A
6	32307036	rs9281730	G	GTTGA	GTTGA	N	ADD	1836	1.61946	0.087279	1.36482	1.92159	5.52355	3.3222e-08	.	#N/A
6	32307250	rs7341300	C	T	T	N	ADD	1833	1.6084	0.0873725	1.35526	1.90882	5.43924	5.35084e-08	.	#N/A
6	32307417	rs7341328	G	A	A	N	ADD	1836	1.61946	0.087279	1.36482	1.92159	5.52355	3.3222e-08	.	#N/A
6	32307598	rs9281731	G	GTTTA	GTTTA	N	ADD	1836	1.61946	0.087279	1.36482	1.92159	5.52355	3.3222e-08	.	#N/A
6	32307852	rs9268179	C	T	T	N	ADD	1836	1.67256	0.0906565	1.40028	1.99779	5.6737	1.39747e-08	.	#N/A
6	32308064	rs9268180	C	T	T	N	ADD	1836	1.67256	0.0906565	1.40028	1.99779	5.6737	1.39747e-08	.	#N/A
6	32308232	rs9268181	T	C	C	N	ADD	1836	1.61946	0.087279	1.36482	1.92159	5.52355	3.3222e-08	.	#N/A
6	32308250	rs9268182	T	G	G	N	ADD	1836	1.67256	0.0906565	1.40028	1.99779	5.6737	1.39747e-08	.	#N/A
6	32308299	rs9281732	C	CT	CT	N	ADD	1836	1.67256	0.0906565	1.40028	1.99779	5.6737	1.39747e-08	.	#N/A
6	32308772	rs9268187	T	C	C	N	ADD	1836	1.61946	0.087279	1.36482	1.92159	5.52355	3.3222e-08	.	#N/A
6	32309248	rs9268191	C	A	A	N	ADD	1836	1.67256	0.0906565	1.40028	1.99779	5.6737	1.39747e-08	.	#N/A
6	32309350	rs9279573	CAT	C	C	N	ADD	1836	1.61946	0.087279	1.36482	1.92159	5.52355	3.3222e-08	.	#N/A
6	32309434	rs9268192	C	T	T	N	ADD	1836	1.61946	0.087279	1.36482	1.92159	5.52355	3.3222e-08	.	#N/A
6	32309583	rs140754668	ATTC	A	A	N	ADD	1834	1.66539	0.0906405	1.39432	1.98916	5.6273	1.83053e-08	.	#N/A
6	32309702	rs11755505	G	T	T	N	ADD	1836	1.65453	0.0914361	1.38307	1.97927	5.50677	3.65479e-08	.	#N/A
6	32309750	rs9279575	CA	C	C	N	ADD	1836	1.61946	0.087279	1.36482	1.92159	5.52355	3.3222e-08	.	#N/A
6	32309771	rs9268194	G	A	A	N	ADD	1836	1.67256	0.0906565	1.40028	1.99779	5.6737	1.39747e-08	.	#N/A
6	32309778	rs9268195	C	A	A	N	ADD	1836	1.61946	0.087279	1.36482	1.92159	5.52355	3.3222e-08	.	#N/A
6	32310057	rs9268196	C	T	T	N	ADD	1836	1.61946	0.087279	1.36482	1.92159	5.52355	3.3222e-08	.	#N/A
6	32310157	rs9268197	C	A	A	N	ADD	1836	1.67256	0.0906565	1.40028	1.99779	5.6737	1.39747e-08	.	#N/A
6	32310216	rs9281734	C	CTGTT	CTGTT	N	ADD	1836	1.61946	0.087279	1.36482	1.92159	5.52355	3.3222e-08	.	#N/A
6	32310410	rs9268198	C	T	T	N	ADD	1836	1.61946	0.087279	1.36482	1.92159	5.52355	3.3222e-08	.	#N/A
6	32310893	rs9268200	C	T	T	N	ADD	1836	1.61946	0.087279	1.36482	1.92159	5.52355	3.3222e-08	.	#N/A
6	32311507	rs9268201	G	A	A	N	ADD	1836	1.61059	0.0872508	1.35743	1.91097	5.46241	4.69708e-08	.	#N/A
6	32311563	rs9268202	C	T	T	N	ADD	1836	1.66545	0.0905665	1.39457	1.98894	5.63227	1.77854e-08	.	#N/A
6	32311723	rs9268204	C	T	T	N	ADD	1836	1.61946	0.087279	1.36482	1.92159	5.52355	3.3222e-08	.	#N/A
6	32311845	rs6934429	G	T	T	N	ADD	1836	1.61946	0.087279	1.36482	1.92159	5.52355	3.3222e-08	.	#N/A
6	32312039	rs6934776	G	A	A	N	ADD	1836	1.67256	0.0906565	1.40028	1.99779	5.6737	1.39747e-08	.	#N/A
6	32312125	rs9501173	G	A	A	N	ADD	1836	1.65453	0.0914361	1.38307	1.97927	5.50677	3.65479e-08	.	#N/A
6	32312175	rs6934546	A	G	G	N	ADD	1836	1.61946	0.087279	1.36482	1.92159	5.52355	3.3222e-08	.	#N/A
6	32312405	rs6939410	A	G	G	N	ADD	1836	1.67256	0.0906565	1.40028	1.99779	5.6737	1.39747e-08	.	#N/A
6	32312567	rs9268206	A	G	G	N	ADD	1836	1.61946	0.087279	1.36482	1.92159	5.52355	3.3222e-08	.	#N/A
6	32312658	rs117187259	C	T	T	N	ADD	1836	0.491186	0.109753	0.396117	0.60907	-6.4776	9.31954e-11	.	#N/A
6	32312959	rs117276561	A	G	G	N	ADD	1834	0.487558	0.110195	0.392852	0.605096	-6.51888	7.08356e-11	.	#N/A
6	32313424	rs2021905	A	G	G	N	ADD	1831	1.60613	0.0901773	1.34593	1.91664	5.25441	1.485e-07	.	#N/A
6	32313583	rs1018434	T	C	C	N	ADD	1836	1.61946	0.087279	1.36482	1.92159	5.52355	3.3222e-08	.	#N/A
6	32313733	rs1018433	A	T	T	N	ADD	1836	1.61946	0.087279	1.36482	1.92159	5.52355	3.3222e-08	.	#N/A
6	32313844	rs3864303	A	G	G	N	ADD	1836	1.61946	0.087279	1.36482	1.92159	5.52355	3.3222e-08	.	#N/A
6	32313899	rs1018431	G	A	A	N	ADD	1836	1.61946	0.087279	1.36482	1.92159	5.52355	3.3222e-08	.	#N/A
6	32313911	rs1018430	C	T	T	N	ADD	1836	1.61946	0.087279	1.36482	1.92159	5.52355	3.3222e-08	.	#N/A
6	32314046	rs9279578	TG	T	T	N	ADD	1836	1.61946	0.087279	1.36482	1.92159	5.52355	3.3222e-08	.	#N/A
6	32314112	rs9268212	T	C	C	N	ADD	1836	1.68001	0.0907507	1.40626	2.00705	5.71676	1.08577e-08	.	#N/A
6	32314181	rs2069026	C	T	T	N	ADD	1836	1.61946	0.087279	1.36482	1.92159	5.52355	3.3222e-08	.	#N/A
6	32314242	rs6903871	A	C	C	N	ADD	1836	1.61946	0.087279	1.36482	1.92159	5.52355	3.3222e-08	.	#N/A
6	32314304	rs9268213	A	G	G	N	ADD	1836	1.61946	0.087279	1.36482	1.92159	5.52355	3.3222e-08	.	#N/A
6	32314689	rs9268214	A	G	G	N	ADD	1836	1.61946	0.087279	1.36482	1.92159	5.52355	3.3222e-08	.	#N/A
6	32314694	rs9268215	A	G	G	N	ADD	1836	1.61946	0.087279	1.36482	1.92159	5.52355	3.3222e-08	.	#N/A
6	32315202	rs6909790	A	G	G	N	ADD	1836	1.61946	0.087279	1.36482	1.92159	5.52355	3.3222e-08	.	#N/A
6	32315237	rs9501174	G	A	A	N	ADD	1836	1.65453	0.0914361	1.38307	1.97927	5.50677	3.65479e-08	.	#N/A
6	32315337	rs6910275	C	A	A	N	ADD	1836	1.61946	0.087279	1.36482	1.92159	5.52355	3.3222e-08	.	#N/A
6	32315437	rs28367008	C	T	T	N	ADD	1836	1.61946	0.087279	1.36482	1.92159	5.52355	3.3222e-08	.	#N/A
6	32315593	rs116758467	T	A	A	N	ADD	1836	1.60762	0.0959398	1.33204	1.9402	4.94844	7.48104e-07	.	#N/A
6	32315717	rs6915455	G	A	A	N	ADD	1836	1.61946	0.087279	1.36482	1.92159	5.52355	3.3222e-08	.	#N/A
6	32315922	rs9268218	A	G	G	N	ADD	1836	1.61946	0.087279	1.36482	1.92159	5.52355	3.3222e-08	.	#N/A
6	32316067	rs3749967	T	C	C	N	ADD	1836	1.65453	0.0914361	1.38307	1.97927	5.50677	3.65479e-08	.	#N/A
6	32317133	rs9268221	C	G	G	N	ADD	1836	1.61946	0.087279	1.36482	1.92159	5.52355	3.3222e-08	.	#N/A
6	32317401	rs117721766	A	C	C	N	ADD	1836	0.486506	0.110242	0.391967	0.603845	-6.53571	6.33089e-11	.	#N/A
6	32317451	rs9268222	G	A	A	N	ADD	1836	1.67256	0.0906565	1.40028	1.99779	5.6737	1.39747e-08	.	#N/A
6	32318002	rs117850564	G	A	A	N	ADD	1834	0.485499	0.110022	0.391325	0.602336	-6.56758	5.11384e-11	.	#N/A
6	32319167	rs9501176	G	C	C	N	ADD	1836	1.65453	0.0914361	1.38307	1.97927	5.50677	3.65479e-08	.	#N/A
6	32319342	rs9268228	G	A	G	N	ADD	1797	0.641849	0.0741536	0.555025	0.742253	-5.97952	2.23798e-09	.	#N/A
6	32321718	rs117433404	C	T	T	N	ADD	1836	0.486506	0.110242	0.391967	0.603845	-6.53571	6.33089e-11	.	#N/A
6	32321865	rs117948645	T	C	C	N	ADD	1836	0.486506	0.110242	0.391967	0.603845	-6.53571	6.33089e-11	.	#N/A
6	32321883	rs2022669	T	C	C	N	ADD	1836	1.65453	0.0914361	1.38307	1.97927	5.50677	3.65479e-08	.	#N/A
6	32321885	rs980605	C	T	T	N	ADD	1836	1.65453	0.0914361	1.38307	1.97927	5.50677	3.65479e-08	.	#N/A
6	32322418	rs143375569	TTAGAAA	T	T	N	ADD	1835	1.60393	0.0959389	1.32899	1.93574	4.92453	8.45631e-07	.	#N/A
6	32325140	rs9501178	A	C	C	N	ADD	1836	1.65412	0.0914436	1.3827	1.97881	5.50358	3.72151e-08	.	#N/A
6	32325216	rs9501179	G	A	A	N	ADD	1835	1.65111	0.0914367	1.38021	1.97518	5.48407	4.15641e-08	.	#N/A
6	32326292	rs28394230	C	A	A	N	ADD	1835	1.65111	0.0914275	1.38023	1.97514	5.48463	4.14346e-08	.	#N/A
6	32327519	rs117214340	T	A	A	N	ADD	1834	0.483579	0.110773	0.389204	0.600838	-6.55882	5.42338e-11	.	#N/A
6	32330062	rs59185462	G	A	A	N	ADD	1836	0.483245	0.110241	0.389342	0.599798	-6.59676	4.2024e-11	.	#N/A
6	32330763	rs142915114	T	C	C	N	ADD	1835	0.409239	0.165988	0.295589	0.566586	-5.38267	7.33893e-08	.	#N/A
6	32331558	rs141740469	C	CG	CG	N	ADD	1836	0.483245	0.110241	0.389342	0.599798	-6.59676	4.2024e-11	.	#N/A
6	32331786	rs117445916	T	C	C	N	ADD	1836	0.483245	0.110241	0.389342	0.599798	-6.59676	4.2024e-11	.	#N/A
6	32332375	rs1076712	T	C	C	N	ADD	1836	1.38857	0.0713569	1.20734	1.59701	4.60051	4.21466e-06	.	#N/A
6	32332786	rs28366181	T	A	A	N	ADD	1836	2.53038	0.162005	1.84199	3.47603	5.7305	1.00137e-08	.	#N/A
6	32332861	rs1474727	C	T	T	N	ADD	1835	1.39047	0.0713629	1.20898	1.59922	4.61927	3.85099e-06	.	#N/A
6	32333032	rs3129960	A	G	A	N	ADD	1832	0.535827	0.0826733	0.455673	0.630081	-7.5471	4.45058e-14	.	#N/A
6	32336557	rs78603516	A	G	G	N	ADD	1836	0.219632	0.320957	0.117084	0.411998	-4.72275	2.3268e-06	.	#N/A
6	32338037	rs117892681	C	A	A	N	ADD	1834	0.448802	0.114259	0.358754	0.561452	-7.0119	2.3511e-12	.	#N/A
6	32338427	rs28383877	A	AC	AC	N	ADD	1836	2.53038	0.162005	1.84199	3.47603	5.7305	1.00137e-08	.	#N/A
6	32338642	rs2273019	C	T	T	N	ADD	1836	1.38099	0.0705374	1.20268	1.58574	4.57633	4.73214e-06	.	#N/A
6	32341131	rs9469099	G	A	A	N	ADD	1836	1.61208	0.0959392	1.33575	1.94559	4.9774	6.44432e-07	.	#N/A
6	32342417	rs3129902	G	A	A	N	ADD	1836	1.38857	0.0713569	1.20734	1.59701	4.60051	4.21466e-06	.	#N/A
6	32343034	rs3117136	A	C	C	N	ADD	1836	1.38857	0.0713569	1.20734	1.59701	4.60051	4.21466e-06	.	#N/A
6	32343416	rs2273018	A	G	G	N	ADD	1836	0.481197	0.119792	0.380502	0.608541	-6.10626	1.01995e-09	.	#N/A
6	32344378	rs118163679	T	A	A	N	ADD	1835	0.48237	0.110271	0.388613	0.598746	-6.6114	3.80704e-11	.	#N/A
6	32344574	rs7383143	C	T	T	N	ADD	1836	1.38857	0.0713569	1.20734	1.59701	4.60051	4.21466e-06	.	#N/A
6	32344681	rs117705671	T	C	C	N	ADD	1833	0.447976	0.114346	0.358033	0.560513	-7.0227	2.17616e-12	.	#N/A
6	32345773	rs3117134	T	C	C	N	ADD	1836	1.38857	0.0713569	1.20734	1.59701	4.60051	4.21466e-06	.	#N/A
6	32346405	rs9281746	C	CG	CG	N	ADD	1836	1.38857	0.0713569	1.20734	1.59701	4.60051	4.21466e-06	.	#N/A
6	32346529	rs71918165	CCTGTCTTTTAAAATA	C	C	N	ADD	1834	1.37853	0.0714764	1.19833	1.58583	4.49126	7.08043e-06	.	#N/A
6	32346707	rs2395147	G	A	A	N	ADD	1836	1.38857	0.0713569	1.20734	1.59701	4.60051	4.21466e-06	.	#N/A
6	32346817	rs3117131	C	T	T	N	ADD	1836	1.38857	0.0713569	1.20734	1.59701	4.60051	4.21466e-06	.	#N/A
6	32347100	rs3117130	A	G	G	N	ADD	1829	1.46443	0.0727796	1.26975	1.68896	5.2414	1.59362e-07	.	#N/A
6	32347709	rs28366182	A	G	G	N	ADD	1836	2.53038	0.162005	1.84199	3.47603	5.7305	1.00137e-08	.	#N/A
6	32347877	rs910050	G	C	C	N	ADD	1836	1.38857	0.0713569	1.20734	1.59701	4.60051	4.21466e-06	.	#N/A
6	32347945	rs56269008	G	A	A	N	ADD	1836	1.6017	0.095931	1.32717	1.93303	4.91049	9.08476e-07	.	#N/A
6	32348304	rs969893	C	A	A	N	ADD	1836	1.38374	0.0715348	1.20272	1.59201	4.54032	5.61693e-06	.	#N/A
6	32348638	rs969891	T	C	C	N	ADD	1836	1.38855	0.0713839	1.20725	1.59706	4.59848	4.25582e-06	.	#N/A
6	32348827	rs3117122	C	T	T	N	ADD	1836	1.38543	0.0712098	1.20496	1.59294	4.57822	4.68959e-06	.	#N/A
6	32348838	rs3117121	A	G	G	N	ADD	1836	1.38857	0.0713569	1.20734	1.59701	4.60051	4.21466e-06	.	#N/A
6	32349027	rs3117120	G	C	C	N	ADD	1836	1.38857	0.0713569	1.20734	1.59701	4.60051	4.21466e-06	.	#N/A
6	32349690	rs2076539	T	C	C	N	ADD	1836	1.38857	0.0713569	1.20734	1.59701	4.60051	4.21466e-06	.	#N/A
6	32349858	rs2076537	G	A	A	N	ADD	1836	1.38857	0.0713569	1.20734	1.59701	4.60051	4.21466e-06	.	#N/A
6	32350607	rs114365500	A	G	G	N	ADD	1835	0.48237	0.110248	0.388631	0.598719	-6.61278	3.77158e-11	.	#N/A
6	32351587	rs1265763	C	T	T	N	ADD	1836	1.37085	0.0713314	1.19199	1.57654	4.422	9.77905e-06	.	#N/A
6	32353338	rs1265762	C	A	A	N	ADD	1836	0.725982	0.066104	0.637761	0.826406	-4.84435	1.27029e-06	.	#N/A
6	32353392	rs114928941	T	G	G	N	ADD	1836	1.6017	0.095931	1.32717	1.93303	4.91049	9.08476e-07	.	#N/A
6	32353644	rs3038511	TAATA	T	T	N	ADD	1835	0.727228	0.0660905	0.638872	0.827803	-4.81938	1.44005e-06	.	#N/A
6	32353777	rs2395148	G	T	T	N	ADD	1836	1.60436	0.0957892	1.32974	1.9357	4.93507	8.01226e-07	.	#N/A
6	32354056	rs117794128	A	G	G	N	ADD	1835	0.515076	0.104913	0.419343	0.632664	-6.32373	2.55332e-10	.	#N/A
6	32354095	rs1265760	T	C	C	N	ADD	1836	0.725982	0.066104	0.637761	0.826406	-4.84435	1.27029e-06	.	#N/A
6	32354616	rs1265759	C	T	T	N	ADD	1836	0.722738	0.0661639	0.634837	0.822811	-4.90763	9.2182e-07	.	#N/A
6	32355752	rs1265758	A	G	G	N	ADD	1836	0.723505	0.0662298	0.635428	0.82379	-4.88674	1.02518e-06	.	#N/A
6	32356864	rs2223638	A	G	G	N	ADD	1836	1.37085	0.0713314	1.19199	1.57654	4.422	9.77905e-06	.	#N/A
6	32357149	rs117698418	G	A	A	N	ADD	1835	0.515076	0.104887	0.419364	0.632632	-6.32529	2.5275e-10	.	#N/A
6	32357594	rs13196329	A	C	C	N	ADD	1836	0.237846	0.302032	0.131585	0.429919	-4.75489	1.98557e-06	.	#N/A
6	32357622	rs6930477	T	C	C	N	ADD	1836	1.37085	0.0713314	1.19199	1.57654	4.422	9.77905e-06	.	#N/A
6	32357838	rs34298056	AGAGT	A	A	N	ADD	1836	1.37082	0.0713347	1.19195	1.57652	4.4215	9.80173e-06	.	#N/A
6	32357930	rs3129908	C	A	A	N	ADD	1836	0.725982	0.066104	0.637761	0.826406	-4.84435	1.27029e-06	.	#N/A
6	32357933	rs3129909	G	A	A	N	ADD	1836	0.722868	0.0661253	0.634999	0.822896	-4.90778	9.21145e-07	.	#N/A
6	32358268	rs2395150	G	A	A	N	ADD	1836	0.725982	0.066104	0.637761	0.826406	-4.84435	1.27029e-06	.	#N/A
6	32358388	rs9268303	G	A	A	N	ADD	1836	1.37085	0.0713314	1.19199	1.57654	4.422	9.77905e-06	.	#N/A
6	32358463	rs6457548	G	A	A	N	ADD	1836	0.725982	0.066104	0.637761	0.826406	-4.84435	1.27029e-06	.	#N/A
6	32358715	rs9281748	T	TCATC	TCATC	N	ADD	1836	0.725982	0.066104	0.637761	0.826406	-4.84435	1.27029e-06	.	#N/A
6	32358876	rs7775581	C	T	T	N	ADD	1836	0.725982	0.066104	0.637761	0.826406	-4.84435	1.27029e-06	.	#N/A
6	32359950	rs6904608	C	T	T	N	ADD	1836	0.723182	0.0663869	0.634949	0.823676	-4.8819	1.05069e-06	.	#N/A
6	32360004	rs6904636	C	T	T	N	ADD	1833	0.726275	0.0659677	0.638189	0.826519	-4.84823	1.24566e-06	.	#N/A
6	32360062	rs9268314	A	G	G	N	ADD	1836	1.37085	0.0713314	1.19199	1.57654	4.422	9.77905e-06	.	#N/A
6	32360192	rs9268315	C	T	T	N	ADD	1836	1.37589	0.0713447	1.19634	1.58238	4.47264	7.72604e-06	.	#N/A
6	32360519	rs3129910	T	C	C	N	ADD	1836	0.725982	0.066104	0.637761	0.826406	-4.84435	1.27029e-06	.	#N/A
6	32360603	rs116865472	A	G	G	N	ADD	1835	0.48237	0.110248	0.388631	0.598719	-6.61279	3.77154e-11	.	#N/A
6	32360626	rs3129911	C	T	T	N	ADD	1836	0.725982	0.066104	0.637761	0.826406	-4.84435	1.27029e-06	.	#N/A
6	32361118	rs7775978	G	A	A	N	ADD	1836	0.725982	0.066104	0.637761	0.826406	-4.84435	1.27029e-06	.	#N/A
6	32361187	rs7776257	T	C	C	N	ADD	1836	0.729813	0.0660116	0.641243	0.830617	-4.77139	1.82961e-06	.	#N/A
6	32361805	rs116901471	A	G	G	N	ADD	1835	0.48237	0.110248	0.388631	0.598719	-6.61278	3.77158e-11	.	#N/A
6	32361867	rs7763071	C	T	T	N	ADD	1836	0.725982	0.066104	0.637761	0.826406	-4.84435	1.27029e-06	.	#N/A
6	32361954	rs117040717	T	C	C	N	ADD	1835	0.515076	0.104887	0.419364	0.632632	-6.3253	2.52749e-10	.	#N/A
6	32362529	rs9268330	A	G	G	N	ADD	1836	1.37085	0.0713314	1.19199	1.57654	4.422	9.77905e-06	.	#N/A
6	32362562	rs117966098	T	A	A	N	ADD	1834	2.02568	0.133735	1.5586	2.63272	5.27839	1.30321e-07	.	#N/A
6	32362574	rs28366184	A	G	G	N	ADD	1836	2.53038	0.162005	1.84199	3.47603	5.7305	1.00137e-08	.	#N/A
6	32363160	rs6415129	A	G	G	N	ADD	1836	1.37085	0.0713314	1.19199	1.57654	4.422	9.77905e-06	.	#N/A
6	32364221	rs9268347	G	A	A	N	ADD	1836	1.37085	0.0713314	1.19199	1.57654	4.422	9.77905e-06	.	#N/A
6	32364787	rs9268350	T	C	C	N	ADD	1836	1.37085	0.0713314	1.19199	1.57654	4.422	9.77905e-06	.	#N/A
6	32364884	rs34673422	A	C	C	N	ADD	1836	0.237846	0.302032	0.131585	0.429919	-4.75489	1.98557e-06	.	#N/A
6	32364907	rs9281751	C	CT	CT	N	ADD	1836	0.725982	0.066104	0.637761	0.826406	-4.84435	1.27029e-06	.	#N/A
6	32364988	rs3129917	G	A	A	N	ADD	1835	0.539283	0.103041	0.440664	0.659972	-5.99289	2.06147e-09	.	#N/A
6	32365013	rs3129918	C	A	A	N	ADD	1836	0.725982	0.066104	0.637761	0.826406	-4.84435	1.27029e-06	.	#N/A
6	32365014	rs3129919	C	T	T	N	ADD	1835	0.539283	0.103041	0.440664	0.659972	-5.99289	2.06145e-09	.	#N/A
6	32365316	rs3129921	A	G	G	N	ADD	1836	0.725982	0.066104	0.637761	0.826406	-4.84435	1.27029e-06	.	#N/A
6	32365321	rs3129922	C	T	T	N	ADD	1836	0.725982	0.066104	0.637761	0.826406	-4.84435	1.27029e-06	.	#N/A
6	32365418	rs3129923	A	G	G	N	ADD	1836	0.725982	0.066104	0.637761	0.826406	-4.84435	1.27029e-06	.	#N/A
6	32365466	rs9268361	G	A	A	N	ADD	1836	1.37085	0.0713314	1.19199	1.57654	4.422	9.77905e-06	.	#N/A
6	32365522	rs3129924	C	T	T	N	ADD	1836	0.537161	0.103028	0.438942	0.657358	-6.03193	1.62011e-09	.	#N/A
6	32365642	rs3129925	G	A	A	N	ADD	1835	0.539282	0.103066	0.440642	0.660004	-5.99144	2.07996e-09	.	#N/A
6	32365648	rs9268364	C	T	T	N	ADD	1836	1.37085	0.0713314	1.19199	1.57654	4.422	9.77905e-06	.	#N/A
6	32365703	rs3129926	T	C	C	N	ADD	1836	0.537161	0.103028	0.438942	0.657358	-6.03193	1.62011e-09	.	#N/A
6	32365765	rs9268367	A	G	G	N	ADD	1836	1.37085	0.0713314	1.19199	1.57654	4.422	9.77905e-06	.	#N/A
6	32366663	rs185005220	T	C	C	N	ADD	1831	0.399492	0.1754	0.283275	0.56339	-5.23125	1.68371e-07	.	#N/A
6	32367236	rs28366185	G	A	A	N	ADD	1836	2.53038	0.162005	1.84199	3.47603	5.7305	1.00137e-08	.	#N/A
6	32367264	rs199588532	A	AG	AG	N	ADD	1824	0.526088	0.104619	0.428555	0.645819	-6.13927	8.29027e-10	.	#N/A
6	32367427	rs2143462	G	A	A	N	ADD	1836	0.537161	0.103028	0.438942	0.657358	-6.03193	1.62011e-09	.	#N/A
6	32367570	rs2143461	G	A	A	N	ADD	1836	0.537161	0.103028	0.438942	0.657358	-6.03193	1.62011e-09	.	#N/A
6	32367851	rs9268378	A	T	T	N	ADD	1836	1.37101	0.071335	1.19212	1.57675	4.42349	9.71198e-06	.	#N/A
6	32367880	rs114437758	A	G	G	N	ADD	1836	1.6017	0.095931	1.32717	1.93303	4.91049	9.08476e-07	.	#N/A
6	32368428	rs3129935	A	G	G	N	ADD	1836	0.537181	0.103028	0.438958	0.657383	-6.03155	1.6239e-09	.	#N/A
6	32368587	rs3129937	C	A	A	N	ADD	1836	0.540032	0.102906	0.441394	0.660714	-5.98729	2.13369e-09	.	#N/A
6	32368740	rs6903816	A	G	G	N	ADD	1836	1.37101	0.071335	1.19212	1.57675	4.42349	9.71198e-06	.	#N/A
6	32368989	rs3129939	A	G	G	N	ADD	1836	0.540386	0.102892	0.441695	0.661129	-5.98173	2.2078e-09	.	#N/A
6	32369615	rs1967437	C	T	T	N	ADD	1836	1.37101	0.071335	1.19212	1.57675	4.42349	9.71198e-06	.	#N/A
6	32369667	rs5875363	C	CCTAT	CCTAT	N	ADD	1836	0.537181	0.103028	0.438958	0.657383	-6.03155	1.6239e-09	.	#N/A
6	32370506	rs3129942	G	T	T	N	ADD	1836	1.64147	0.0825284	1.39632	1.92966	6.00512	1.91194e-09	.	#N/A
6	32371562	rs5875366	G	GA	GA	N	ADD	1814	0.462933	0.112458	0.371359	0.577089	-6.84855	7.46016e-12	.	#N/A
6	32372293	rs1980496	C	T	T	N	ADD	1798	1.61947	0.105052	1.31812	1.98973	4.58916	4.45035e-06	.	#N/A
6	32372329	rs2281276	A	G	G	N	ADD	1776	1.42014	0.0739135	1.22862	1.64152	4.74552	2.07969e-06	.	#N/A
6	32372819	rs62404834	T	A	A	N	ADD	1834	0.516779	0.0976607	0.426752	0.625798	-6.75952	1.38446e-11	.	#N/A
6	32372877	rs9268400	G	A	A	N	ADD	1834	1.62249	0.103501	1.32459	1.98739	4.6759	2.92663e-06	.	#N/A
6	32373541	rs9268401	A	G	G	N	ADD	1836	1.61235	0.102607	1.31862	1.9715	4.65554	3.23136e-06	.	#N/A
6	32373696	rs9268403	T	C	C	N	ADD	1836	1.62812	0.103434	1.32936	1.99402	4.71244	2.44767e-06	.	#N/A
6	32373739	rs116978097	G	A	A	N	ADD	1835	0.482853	0.104218	0.393644	0.592278	-6.98575	2.83329e-12	.	#N/A
6	32373799	rs117430867	C	T	T	N	ADD	1835	0.482853	0.104218	0.393644	0.592278	-6.98575	2.83329e-12	.	#N/A
6	32373942	rs9268404	C	T	T	N	ADD	1836	1.6463	0.103598	1.34377	2.01693	4.81216	1.49311e-06	.	#N/A
6	32374310	rs9268405	C	T	T	N	ADD	1836	1.62812	0.103434	1.32936	1.99402	4.71244	2.44767e-06	.	#N/A
6	32374352	rs9268406	C	T	T	N	ADD	1836	1.62812	0.103434	1.32936	1.99402	4.71244	2.44767e-06	.	#N/A
6	32374389	rs9268407	T	C	C	N	ADD	1836	1.62812	0.103434	1.32936	1.99402	4.71244	2.44767e-06	.	#N/A
6	32374862	rs9268409	A	C	C	N	ADD	1836	1.62812	0.103434	1.32936	1.99402	4.71244	2.44767e-06	.	#N/A
6	32375241	rs9268412	T	A	A	N	ADD	1836	1.62812	0.103434	1.32936	1.99402	4.71244	2.44767e-06	.	#N/A
6	32375318	rs9268413	T	C	C	N	ADD	1836	1.62812	0.103434	1.32936	1.99402	4.71244	2.44767e-06	.	#N/A
6	32375319	rs9268414	G	A	A	N	ADD	1836	1.62812	0.103434	1.32936	1.99402	4.71244	2.44767e-06	.	#N/A
6	32375490	rs9268415	G	C	C	N	ADD	1836	1.62812	0.103434	1.32936	1.99402	4.71244	2.44767e-06	.	#N/A
6	32375607	rs9268416	A	G	G	N	ADD	1836	1.62812	0.103434	1.32936	1.99402	4.71244	2.44767e-06	.	#N/A
6	32375839	rs9268417	A	G	G	N	ADD	1836	1.62812	0.103434	1.32936	1.99402	4.71244	2.44767e-06	.	#N/A
6	32375909	rs9268418	T	C	C	N	ADD	1836	1.62812	0.103434	1.32936	1.99402	4.71244	2.44767e-06	.	#N/A
6	32375938	rs114445199	G	A	A	N	ADD	1832	0.534742	0.0962364	0.44282	0.645744	-6.50452	7.79401e-11	.	#N/A
6	32375966	rs17208517	A	C	C	N	ADD	1835	0.502802	0.0960557	0.416518	0.606959	-7.15792	8.19092e-13	.	#N/A
6	32376019	rs9268420	C	T	T	N	ADD	1836	1.62812	0.103434	1.32936	1.99402	4.71244	2.44767e-06	.	#N/A
6	32376092	rs9268421	A	G	G	N	ADD	1836	1.62812	0.103434	1.32936	1.99402	4.71244	2.44767e-06	.	#N/A
6	32376096	rs9268422	G	A	A	N	ADD	1836	1.62812	0.103434	1.32936	1.99402	4.71244	2.44767e-06	.	#N/A
6	32376105	rs9268423	C	T	T	N	ADD	1836	1.62812	0.103434	1.32936	1.99402	4.71244	2.44767e-06	.	#N/A
6	32376208	rs9268424	T	C	C	N	ADD	1836	1.6285	0.103449	1.32963	1.99455	4.71401	2.42891e-06	.	#N/A
6	32376267	rs13201792	C	T	T	N	ADD	1836	0.23827	0.301906	0.131852	0.430579	-4.75098	2.02435e-06	.	#N/A
6	32376599	rs9268425	C	T	T	N	ADD	1836	1.62812	0.103434	1.32936	1.99402	4.71244	2.44767e-06	.	#N/A
6	32376692	rs142586297	GA	G	G	N	ADD	1835	0.519298	0.0971578	0.429255	0.628228	-6.74446	1.53594e-11	.	#N/A
6	32376954	rs9268426	A	G	G	N	ADD	1836	1.62812	0.103434	1.32936	1.99402	4.71244	2.44767e-06	.	#N/A
6	32377031	rs9268427	C	T	T	N	ADD	1836	1.62812	0.103434	1.32936	1.99402	4.71244	2.44767e-06	.	#N/A
6	32377196	rs9268428	G	T	T	N	ADD	1836	1.62812	0.103434	1.32936	1.99402	4.71244	2.44767e-06	.	#N/A
6	32377275	rs9268429	A	G	G	N	ADD	1836	1.62812	0.103434	1.32936	1.99402	4.71244	2.44767e-06	.	#N/A
6	32377284	rs141113146	AC	A	A	N	ADD	1835	0.519457	0.0971828	0.429366	0.628451	-6.73959	1.58839e-11	.	#N/A
6	32377354	rs7758215	G	T	T	N	ADD	1835	0.50616	0.0959384	0.419396	0.610872	-7.09729	1.27224e-12	.	#N/A
6	32377406	rs7757831	A	G	G	N	ADD	1836	0.513793	0.0971311	0.424728	0.621537	-6.85603	7.08011e-12	.	#N/A
6	32377666	rs2894252	G	T	T	N	ADD	1836	1.62812	0.103434	1.32936	1.99402	4.71244	2.44767e-06	.	#N/A
6	32377737	rs9268431	T	G	G	N	ADD	1836	1.62812	0.103434	1.32936	1.99402	4.71244	2.44767e-06	.	#N/A
6	32377890	rs9268432	A	G	G	N	ADD	1836	1.62812	0.103434	1.32936	1.99402	4.71244	2.44767e-06	.	#N/A
6	32378611	rs62402699	A	G	G	N	ADD	1833	0.523522	0.0973527	0.432582	0.63358	-6.64775	2.97608e-11	.	#N/A
6	32378629	rs36119216	TTTGA	T	T	N	ADD	1836	1.62812	0.103434	1.32936	1.99402	4.71244	2.44767e-06	.	#N/A
6	32378860	rs9268436	A	G	G	N	ADD	1836	1.62812	0.103434	1.32936	1.99402	4.71244	2.44767e-06	.	#N/A
6	32378885	rs9268437	A	T	T	N	ADD	1836	1.62812	0.103434	1.32936	1.99402	4.71244	2.44767e-06	.	#N/A
6	32378886	rs9268438	T	G	G	N	ADD	1836	1.62812	0.103434	1.32936	1.99402	4.71244	2.44767e-06	.	#N/A
6	32378924	rs9268439	G	A	A	N	ADD	1836	1.62812	0.103434	1.32936	1.99402	4.71244	2.44767e-06	.	#N/A
6	32379017	rs1980495	A	C	C	N	ADD	1836	1.62812	0.103434	1.32936	1.99402	4.71244	2.44767e-06	.	#N/A
6	32379503	rs8180659	C	T	T	N	ADD	1834	1.63266	0.103521	1.33284	1.99992	4.73538	2.18647e-06	.	#N/A
6	32379713	rs8180664	C	T	T	N	ADD	1836	1.62812	0.103434	1.32936	1.99402	4.71244	2.44767e-06	.	#N/A
6	32379755	rs8180673	C	T	T	N	ADD	1836	1.62812	0.103434	1.32936	1.99402	4.71244	2.44767e-06	.	#N/A
6	32379756	rs8180672	A	G	G	N	ADD	1836	1.62812	0.103434	1.32936	1.99402	4.71244	2.44767e-06	.	#N/A
6	32379860	rs56673349	A	G	G	N	ADD	1835	0.519602	0.0971511	0.429512	0.628588	-6.73891	1.59582e-11	.	#N/A
6	32379972	rs9268446	A	G	G	N	ADD	1836	1.62812	0.103434	1.32936	1.99402	4.71244	2.44767e-06	.	#N/A
6	32380054	rs9268447	T	C	C	N	ADD	1836	1.62812	0.103434	1.32936	1.99402	4.71244	2.44767e-06	.	#N/A
6	32380120	rs2395155	C	T	T	N	ADD	1836	1.62812	0.103434	1.32936	1.99402	4.71244	2.44767e-06	.	#N/A
6	32380321	rs2395156	C	A	A	N	ADD	1836	1.62812	0.103434	1.32936	1.99402	4.71244	2.44767e-06	.	#N/A
6	32380644	rs9281769	A	ATAAT	ATAAT	N	ADD	1836	1.62812	0.103434	1.32936	1.99402	4.71244	2.44767e-06	.	#N/A
6	32380686	rs9268448	C	G	G	N	ADD	1836	1.62812	0.103434	1.32936	1.99402	4.71244	2.44767e-06	.	#N/A
6	32380690	rs9268449	G	A	A	N	ADD	1836	1.62812	0.103434	1.32936	1.99402	4.71244	2.44767e-06	.	#N/A
6	32380892	rs28752484	T	C	C	N	ADD	1836	2.51218	0.162055	1.82856	3.45137	5.68416	1.31455e-08	.	#N/A
6	32380913	rs9268450	G	A	A	N	ADD	1836	1.62812	0.103434	1.32936	1.99402	4.71244	2.44767e-06	.	#N/A
6	32381336	rs117768448	C	G	G	N	ADD	1833	0.491601	0.104327	0.400691	0.603138	-6.80635	1.00109e-11	.	#N/A
6	32381717	rs9268452	A	G	G	N	ADD	1836	1.62812	0.103434	1.32936	1.99402	4.71244	2.44767e-06	.	#N/A
6	32381794	rs9268453	T	C	C	N	ADD	1835	1.62486	0.103505	1.32651	1.9903	4.6898	2.7347e-06	.	#N/A
6	32381908	rs76775942	A	G	G	N	ADD	1832	1.55173	0.0883233	1.30507	1.845	4.97454	6.54026e-07	.	#N/A
6	32381934	rs9268454	A	G	G	N	ADD	1836	1.62812	0.103434	1.32936	1.99402	4.71244	2.44767e-06	.	#N/A
6	32381960	rs28366186	T	G	G	N	ADD	1836	2.51218	0.162055	1.82856	3.45137	5.68416	1.31455e-08	.	#N/A
6	32382169	rs9268456	C	A	A	N	ADD	1836	1.62812	0.103434	1.32936	1.99402	4.71244	2.44767e-06	.	#N/A
6	32382259	rs9268457	A	G	G	N	ADD	1836	1.63482	0.103432	1.33484	2.00222	4.75225	2.01167e-06	.	#N/A
6	32382999	rs9268459	G	A	A	N	ADD	1836	1.62812	0.103434	1.32936	1.99402	4.71244	2.44767e-06	.	#N/A
6	32383958	rs11415565	T	TG	TG	N	ADD	1835	0.50616	0.0959384	0.419396	0.610872	-7.09729	1.27224e-12	.	#N/A
6	32384124	rs9268461	C	A	A	N	ADD	1836	1.62812	0.103434	1.32936	1.99402	4.71244	2.44767e-06	.	#N/A
6	32386463	rs58528921	A	G	G	N	ADD	1835	0.487442	0.104069	0.397502	0.597732	-6.9049	5.0239e-12	.	#N/A
6	32386564	rs116852190	T	C	C	N	ADD	1835	0.487442	0.10404	0.397524	0.597698	-6.90678	4.95777e-12	.	#N/A
6	32386754	rs117035198	G	A	A	N	ADD	1835	0.487442	0.10404	0.397524	0.597698	-6.90678	4.95777e-12	.	#N/A
6	32386852	rs1555114	A	G	G	N	ADD	1835	0.50616	0.095973	0.419368	0.610914	-7.09473	1.29604e-12	.	#N/A
6	32387057	rs28362674	G	A	A	N	ADD	1835	0.50616	0.0959384	0.419396	0.610872	-7.09729	1.27224e-12	.	#N/A
6	32387226	rs17202218	C	T	T	N	ADD	1835	0.50616	0.0959384	0.419396	0.610872	-7.09729	1.27224e-12	.	#N/A
6	32387436	rs34380564	G	C	C	N	ADD	1836	0.23827	0.301906	0.131852	0.430579	-4.75098	2.02435e-06	.	#N/A
6	32387476	rs13196388	G	C	C	N	ADD	1836	0.23827	0.301906	0.131852	0.430579	-4.75098	2.02435e-06	.	#N/A
6	32387508	rs17208573	A	G	G	N	ADD	1835	0.50616	0.0959384	0.419396	0.610872	-7.09729	1.27225e-12	.	#N/A
6	32387526	rs17208580	A	T	T	N	ADD	1835	0.50616	0.095973	0.419368	0.610914	-7.09473	1.29604e-12	.	#N/A
6	32387734	rs17208587	T	C	C	N	ADD	1832	1.55737	0.0883394	1.30977	1.85176	5.0147	5.31155e-07	.	#N/A
6	32387759	rs117859037	T	C	C	N	ADD	1835	0.487442	0.104069	0.397502	0.597732	-6.9049	5.0239e-12	.	#N/A
6	32387780	rs117191023	C	A	A	N	ADD	1835	0.487442	0.104069	0.397502	0.597732	-6.9049	5.0239e-12	.	#N/A
6	32387900	rs17202239	T	G	G	N	ADD	1835	0.50616	0.0959384	0.419396	0.610872	-7.09729	1.27224e-12	.	#N/A
6	32387905	rs532834447	G	A	A	N	ADD	1835	0.487442	0.104069	0.397502	0.597732	-6.9049	5.0239e-12	.	#N/A
6	32387968	rs117727445	A	G	G	N	ADD	1835	0.487442	0.10404	0.397524	0.597698	-6.90678	4.95777e-12	.	#N/A
6	32388009	rs147092526	GA	G	G	N	ADD	1835	0.487442	0.104069	0.397502	0.597732	-6.9049	5.0239e-12	.	#N/A
6	32388015	rs117898181	A	T	T	N	ADD	1835	0.487442	0.104069	0.397502	0.597732	-6.9049	5.0239e-12	.	#N/A
6	32388026	rs117439800	G	A	A	N	ADD	1835	0.487442	0.104069	0.397502	0.597732	-6.9049	5.0239e-12	.	#N/A
6	32388081	rs17208608	T	C	C	N	ADD	1836	0.507153	0.0959396	0.420218	0.612072	-7.07678	1.47542e-12	.	#N/A
6	32388131	rs58821517	T	C	C	N	ADD	1835	0.487442	0.104041	0.397524	0.597698	-6.90677	4.958e-12	.	#N/A
6	32388227	rs117057894	T	C	C	N	ADD	1830	1.99052	0.133239	1.53304	2.58452	5.16664	2.38341e-07	.	#N/A
6	32388242	rs60440756	C	T	T	N	ADD	1835	0.487442	0.104069	0.397502	0.597732	-6.9049	5.0239e-12	.	#N/A
6	32388488	rs56921274	C	A	A	N	ADD	1835	0.487442	0.10404	0.397524	0.597698	-6.90678	4.95777e-12	.	#N/A
6	32388530	rs60219037	C	T	T	N	ADD	1835	0.50616	0.0959384	0.419396	0.610872	-7.09729	1.27224e-12	.	#N/A
6	32388558	rs57422063	GT	G	G	N	ADD	1835	0.487442	0.104069	0.397502	0.597732	-6.9049	5.0239e-12	.	#N/A
6	32388871	rs147532464	C	T	T	N	ADD	1835	0.487442	0.10404	0.397524	0.597698	-6.90678	4.95777e-12	.	#N/A
6	32388944	rs118106811	A	G	G	N	ADD	1835	0.487442	0.10404	0.397524	0.597698	-6.90678	4.95775e-12	.	#N/A
6	32388978	rs62402738	A	G	G	N	ADD	1835	0.50616	0.095973	0.419368	0.610914	-7.09473	1.29604e-12	.	#N/A
6	32389062	rs72843287	A	G	G	N	ADD	1835	0.50616	0.0959384	0.419396	0.610872	-7.09729	1.27224e-12	.	#N/A
6	32389282	rs117592139	G	A	A	N	ADD	1835	0.487442	0.10404	0.397524	0.597698	-6.90678	4.95777e-12	.	#N/A
6	32389388	rs9268474	T	C	C	N	ADD	1836	1.62535	0.103646	1.32655	1.99146	4.68639	2.78065e-06	.	#N/A
6	32389497	rs28366190	C	T	T	N	ADD	1836	2.51218	0.162055	1.82856	3.45137	5.68416	1.31455e-08	.	#N/A
6	32389567	rs72843289	T	G	G	N	ADD	1835	0.50616	0.0959384	0.419396	0.610872	-7.09729	1.27224e-12	.	#N/A
6	32389634	rs117520702	A	G	G	N	ADD	1835	0.487442	0.10404	0.397524	0.597698	-6.90678	4.95777e-12	.	#N/A
6	32389716	rs58898025	C	T	T	N	ADD	1835	0.487442	0.10404	0.397524	0.597698	-6.90678	4.95777e-12	.	#N/A
6	32390005	rs57964717	G	T	T	N	ADD	1835	0.487442	0.10404	0.397524	0.597698	-6.90678	4.95777e-12	.	#N/A
6	32390189	rs59515067	T	TC	TC	N	ADD	1835	0.487442	0.104069	0.397502	0.597732	-6.9049	5.0239e-12	.	#N/A
6	32390197	rs59101547	G	A	A	N	ADD	1835	0.487442	0.104069	0.397502	0.597732	-6.9049	5.0239e-12	.	#N/A
6	32390231	rs12529106	G	A	A	N	ADD	1835	0.506119	0.0959738	0.419334	0.610866	-7.09551	1.28877e-12	.	#N/A
6	32390234	rs12529107	G	A	A	N	ADD	1835	0.506119	0.0959738	0.419334	0.610866	-7.09551	1.28877e-12	.	#N/A
6	32390367	rs17208657	T	C	C	N	ADD	1835	0.50616	0.0959384	0.419396	0.610872	-7.09729	1.27224e-12	.	#N/A
6	32390385	rs57652561	C	T	T	N	ADD	1835	0.487442	0.104069	0.397502	0.597732	-6.9049	5.0239e-12	.	#N/A
6	32390386	rs12525722	A	G	G	N	ADD	1836	0.507153	0.0959396	0.420218	0.612072	-7.07678	1.47542e-12	.	#N/A
6	32390425	rs117384660	G	A	A	N	ADD	1835	0.487442	0.10404	0.397524	0.597698	-6.90678	4.95777e-12	.	#N/A
6	32390436	rs17202309	T	C	C	N	ADD	1835	0.50616	0.0959384	0.419396	0.610872	-7.09729	1.27224e-12	.	#N/A
6	32390454	rs9268475	C	T	T	N	ADD	1836	1.62812	0.103434	1.32936	1.99402	4.71244	2.44767e-06	.	#N/A
6	32390655	rs117130854	G	A	A	N	ADD	1835	0.487442	0.104069	0.397502	0.597732	-6.9049	5.0239e-12	.	#N/A
6	32390682	rs115303880	G	T	T	N	ADD	1836	0.509893	0.0958249	0.422584	0.615241	-7.02901	2.08003e-12	.	#N/A
6	32390756	rs17495592	A	G	G	N	ADD	1835	0.50616	0.095973	0.419368	0.610914	-7.09473	1.29604e-12	.	#N/A
6	32390889	rs117886263	A	G	G	N	ADD	1835	0.487442	0.104069	0.397502	0.597732	-6.9049	5.0239e-12	.	#N/A
6	32390951	rs62402741	G	A	A	N	ADD	1835	0.50616	0.095973	0.419368	0.610914	-7.09473	1.29604e-12	.	#N/A
6	32391344	rs9268477	G	A	A	N	ADD	1836	1.62812	0.103434	1.32936	1.99402	4.71244	2.44767e-06	.	#N/A
6	32391356	rs1143257	G	A	A	N	ADD	1836	0.507033	0.0959459	0.420114	0.611936	-7.07877	1.45443e-12	.	#N/A
6	32391372	rs118171271	G	T	T	N	ADD	1836	0.488254	0.104045	0.398183	0.598699	-6.89049	5.56002e-12	.	#N/A
6	32391373	rs117177076	G	A	A	N	ADD	1836	0.488254	0.104045	0.398183	0.598699	-6.89049	5.56002e-12	.	#N/A
6	32391379	rs1143258	A	G	G	N	ADD	1836	0.507066	0.0959447	0.420142	0.611974	-7.07818	1.4606e-12	.	#N/A
6	32391386	rs62402742	G	A	A	N	ADD	1836	0.507066	0.0959447	0.420142	0.611974	-7.07818	1.4606e-12	.	#N/A
6	32391408	rs118094977	T	C	C	N	ADD	1836	0.488327	0.104042	0.398245	0.598786	-6.88923	5.60946e-12	.	#N/A
6	32391409	rs116854236	G	A	A	N	ADD	1836	0.488327	0.104042	0.398245	0.598786	-6.88923	5.60946e-12	.	#N/A
6	32391431	rs1143259	G	A	A	N	ADD	1831	0.496392	0.0965551	0.410806	0.599808	-7.25379	4.05283e-13	.	#N/A
6	32391433	rs117643912	T	C	C	N	ADD	1836	0.488364	0.104041	0.398276	0.59883	-6.8886	5.63453e-12	.	#N/A
6	32391453	rs1143261	T	C	C	N	ADD	1836	0.507166	0.0959409	0.420228	0.612089	-7.07641	1.47932e-12	.	#N/A
6	32391492	rs147108596	G	GGTAA	GGTAA	N	ADD	1833	0.504227	0.0962809	0.417514	0.608948	-7.11178	1.14552e-12	.	#N/A
6	32391523	rs117691618	A	G	G	N	ADD	1833	0.484794	0.104628	0.39491	0.595136	-6.92008	4.51397e-12	.	#N/A
6	32391554	rs116938180	T	C	C	N	ADD	1836	0.488388	0.104037	0.398298	0.598855	-6.88834	5.64481e-12	.	#N/A
6	32391654	rs17495612	T	C	C	N	ADD	1836	0.507153	0.0959396	0.420218	0.612072	-7.07678	1.47542e-12	.	#N/A
6	32391682	rs145149424	T	C	C	N	ADD	1836	0.488388	0.104037	0.398298	0.598855	-6.88834	5.64481e-12	.	#N/A
6	32391683	rs16870123	G	A	A	N	ADD	1836	0.507153	0.0959396	0.420218	0.612072	-7.07678	1.47542e-12	.	#N/A
6	32391688	rs60538826	C	T	T	N	ADD	1836	0.488388	0.104037	0.398298	0.598855	-6.88834	5.64481e-12	.	#N/A
6	32391690	rs149171231	C	T	T	N	ADD	1836	0.488388	0.104037	0.398298	0.598855	-6.88834	5.64481e-12	.	#N/A
6	32391692	rs146487240	A	T	T	N	ADD	1836	0.488388	0.104037	0.398298	0.598855	-6.88834	5.64481e-12	.	#N/A
6	32391702	rs549096164	C	T	T	N	ADD	1836	0.488388	0.104037	0.398298	0.598855	-6.88834	5.64481e-12	.	#N/A
6	32391706	rs561411181	T	G	G	N	ADD	1836	0.488388	0.104037	0.398298	0.598855	-6.88834	5.64481e-12	.	#N/A
6	32391730	rs116993778	G	A	A	N	ADD	1836	0.488388	0.104037	0.398298	0.598855	-6.88834	5.64481e-12	.	#N/A
6	32391736	rs200277885	A	G	G	N	ADD	1836	0.507153	0.0959396	0.420218	0.612072	-7.07678	1.47542e-12	.	#N/A
6	32391744	rs115690055	C	T	T	N	ADD	1836	0.507153	0.0959396	0.420218	0.612072	-7.07678	1.47542e-12	.	#N/A
6	32391794	rs118169940	T	G	G	N	ADD	1836	0.488388	0.104037	0.398298	0.598855	-6.88834	5.64481e-12	.	#N/A
6	32391809	rs117231421	T	C	C	N	ADD	1836	0.488388	0.104037	0.398298	0.598855	-6.88834	5.64481e-12	.	#N/A
6	32391826	rs118079998	C	T	T	N	ADD	1836	0.488388	0.104037	0.398298	0.598855	-6.88834	5.64481e-12	.	#N/A
6	32391834	rs72847907	A	G	G	N	ADD	1836	0.507153	0.0959396	0.420218	0.612072	-7.07678	1.47542e-12	.	#N/A
6	32391922	rs182203129	C	T	T	N	ADD	1836	0.488388	0.104037	0.398298	0.598855	-6.88834	5.64481e-12	.	#N/A
6	32391923	rs187703080	T	G	G	N	ADD	1836	0.488388	0.104037	0.398298	0.598855	-6.88834	5.64481e-12	.	#N/A
6	32391947	rs117869812	G	A	A	N	ADD	1836	0.488388	0.104037	0.398298	0.598855	-6.88834	5.64481e-12	.	#N/A
6	32391979	rs117349956	G	A	A	N	ADD	1836	0.488388	0.104037	0.398298	0.598855	-6.88834	5.64481e-12	.	#N/A
6	32391992	rs117033414	T	C	C	N	ADD	1836	0.488388	0.104037	0.398298	0.598855	-6.88834	5.64481e-12	.	#N/A
6	32392056	rs117198428	C	T	T	N	ADD	1836	0.488388	0.104037	0.398298	0.598855	-6.88834	5.64481e-12	.	#N/A
6	32392175	rs117841740	A	C	C	N	ADD	1814	0.505897	0.106751	0.410389	0.623632	-6.3833	1.7331e-10	.	#N/A
6	32392267	rs148169377	C	T	T	N	ADD	1836	0.488388	0.104037	0.398298	0.598855	-6.88834	5.64481e-12	.	#N/A
6	32392283	rs78659081	T	C	C	N	ADD	1836	0.507153	0.0959396	0.420218	0.612072	-7.07678	1.47542e-12	.	#N/A
6	32392288	rs150724309	G	C	C	N	ADD	1836	0.488388	0.104037	0.398298	0.598855	-6.88834	5.64481e-12	.	#N/A
6	32392332	rs142491731	T	C	C	N	ADD	1834	0.493009	0.104296	0.401863	0.604829	-6.78093	1.19402e-11	.	#N/A
6	32392358	rs79061952	T	C	C	N	ADD	1829	0.495024	0.0967961	0.409481	0.598439	-7.26422	3.75195e-13	.	#N/A
6	32392363	rs143363223	A	G	G	N	ADD	1836	0.488402	0.104039	0.398308	0.598874	-6.88796	5.65974e-12	.	#N/A
6	32392663	rs117186978	G	A	A	N	ADD	1836	0.488388	0.104037	0.398298	0.598855	-6.88834	5.64481e-12	.	#N/A
6	32392666	rs111682962	C	T	T	N	ADD	1836	0.507153	0.0959396	0.420218	0.612072	-7.07678	1.47542e-12	.	#N/A
6	32392687	rs117808141	C	G	G	N	ADD	1836	0.488388	0.104037	0.398298	0.598855	-6.88834	5.64481e-12	.	#N/A
6	32392695	rs117227499	G	A	A	N	ADD	1836	0.488388	0.104037	0.398298	0.598855	-6.88834	5.64481e-12	.	#N/A
6	32392755	rs67722415	A	G	G	N	ADD	1836	0.507153	0.0959396	0.420218	0.612072	-7.07678	1.47542e-12	.	#N/A
6	32392774	rs67725213	C	G	G	N	ADD	1836	0.507153	0.0959396	0.420218	0.612072	-7.07678	1.47542e-12	.	#N/A
6	32393100	rs118116852	C	T	T	N	ADD	1836	0.488388	0.104037	0.398298	0.598855	-6.88834	5.64481e-12	.	#N/A
6	32393138	rs13198563	A	G	G	N	ADD	1836	0.237846	0.302032	0.131585	0.429919	-4.75489	1.98557e-06	.	#N/A
6	32393206	rs3817979	G	A	A	N	ADD	1836	0.488388	0.104037	0.398298	0.598855	-6.88834	5.64481e-12	.	#N/A
6	32393253	rs3817975	T	A	A	N	ADD	1836	0.488388	0.104037	0.398298	0.598855	-6.88834	5.64481e-12	.	#N/A
6	32393258	rs3817974	T	C	C	N	ADD	1836	0.507153	0.0959396	0.420218	0.612072	-7.07678	1.47542e-12	.	#N/A
6	32393356	rs3817971	A	G	G	N	ADD	1836	0.488388	0.104037	0.398298	0.598855	-6.88834	5.64481e-12	.	BTNL2
6	32393462	rs3817970	C	T	T	N	ADD	1836	0.488388	0.104037	0.398298	0.598855	-6.88834	5.64481e-12	.	#N/A
6	32393564	rs148433706	CCAA	C	C	N	ADD	1836	0.488388	0.104037	0.398298	0.598855	-6.88834	5.64481e-12	.	#N/A
6	32393673	rs3817968	A	G	G	N	ADD	1836	0.488388	0.104037	0.398298	0.598855	-6.88834	5.64481e-12	.	#N/A
6	32393692	rs3817967	C	T	T	N	ADD	1836	0.507153	0.0959396	0.420218	0.612072	-7.07678	1.47542e-12	.	#N/A
6	32393965	rs140294096	CT	C	C	N	ADD	1836	0.507153	0.0959396	0.420218	0.612072	-7.07678	1.47542e-12	.	#N/A
6	32393985	rs35624343	G	A	A	N	ADD	1836	0.507153	0.0959396	0.420218	0.612072	-7.07678	1.47542e-12	.	#N/A
6	32394022	rs117896888	C	G	G	N	ADD	1836	0.474576	0.105884	0.385635	0.584028	-7.03916	1.93401e-12	.	#N/A
6	32394088	rs118024439	C	T	T	N	ADD	1836	0.488388	0.104037	0.398298	0.598855	-6.88834	5.64481e-12	.	#N/A
6	32394166	rs35194487	C	T	T	N	ADD	1836	0.506915	0.0959694	0.419996	0.611821	-7.07947	1.44709e-12	.	#N/A
6	32394176	rs35837993	A	G	G	N	ADD	1836	0.506915	0.0959694	0.419996	0.611821	-7.07947	1.44709e-12	.	#N/A
6	32394178	rs117833769	C	T	T	N	ADD	1836	0.48809	0.104077	0.398024	0.598536	-6.89158	5.51759e-12	.	#N/A
6	32394233	rs115880030	C	T	T	N	ADD	1833	0.505092	0.0960843	0.418392	0.609758	-7.10849	1.17318e-12	.	#N/A
6	32394234	rs114516436	A	G	G	N	ADD	1836	0.505194	0.095923	0.418609	0.609688	-7.11835	1.0923e-12	.	#N/A
6	32394243	rs72847931	C	T	T	N	ADD	1828	0.515356	0.0965406	0.426512	0.622705	-6.86652	6.57872e-12	.	#N/A
6	32394272	rs142592308	A	AGTT	AGTT	N	ADD	1626	0.46775	0.130621	0.3621	0.604225	-5.81698	5.99203e-09	.	#N/A
6	32394298	rs68190545	A	G	G	N	ADD	1799	0.487448	0.100507	0.400292	0.593582	-7.14943	8.71361e-13	.	#N/A
6	32394308	rs72847932	C	T	T	N	ADD	1792	0.489931	0.101508	0.401542	0.597777	-7.02887	2.08211e-12	.	#N/A
6	32394351	rs67124304	G	A	A	N	ADD	1829	0.498613	0.096809	0.412439	0.602792	-7.18864	6.54405e-13	.	#N/A
6	32394405	rs72847934	T	C	C	N	ADD	1836	0.507153	0.0959396	0.420218	0.612072	-7.07678	1.47542e-12	.	#N/A
6	32394440	rs67588283	A	G	G	N	ADD	1836	0.507153	0.0959396	0.420218	0.612072	-7.07678	1.47542e-12	.	#N/A
6	32394468	rs67509572	TAA	T	T	N	ADD	1836	0.507153	0.0959396	0.420218	0.612072	-7.07678	1.47542e-12	.	#N/A
6	32394485	rs72847937	A	G	G	N	ADD	1836	0.507153	0.0959396	0.420218	0.612072	-7.07678	1.47542e-12	.	#N/A
6	32394612	rs72847940	G	A	A	N	ADD	1836	0.507153	0.0959396	0.420218	0.612072	-7.07678	1.47542e-12	.	#N/A
6	32394631	rs41407045	G	A	A	N	ADD	1836	0.507153	0.0959396	0.420218	0.612072	-7.07678	1.47542e-12	.	#N/A
6	32394656	rs41443753	C	A	A	N	ADD	1836	0.507153	0.0959396	0.420218	0.612072	-7.07678	1.47542e-12	.	#N/A
6	32394676	rs41499544	A	G	G	N	ADD	1836	0.507153	0.0959396	0.420218	0.612072	-7.07678	1.47542e-12	.	#N/A
6	32394744	rs28362675	C	A	A	N	ADD	1836	0.485997	0.104014	0.396366	0.595896	-6.93706	4.00334e-12	.	#N/A
6	32394862	rs41535850	G	A	A	N	ADD	1832	0.497775	0.0966423	0.41188	0.601583	-7.21844	5.25863e-13	.	#N/A
6	32394892	rs41449245	T	G	G	N	ADD	1832	0.497825	0.0966491	0.411916	0.601651	-7.21689	5.31894e-13	.	#N/A
6	32394925	rs41342846	T	C	C	N	ADD	1836	0.504949	0.0959342	0.418396	0.609406	-7.12258	1.05928e-12	.	#N/A
6	32394926	rs41521946	G	T	T	N	ADD	1836	0.505943	0.0963469	0.418881	0.6111	-7.07166	1.53096e-12	.	#N/A
6	32394964	rs28362677	C	T	T	N	ADD	1836	0.507153	0.0959396	0.420218	0.612072	-7.07678	1.47542e-12	.	#N/A
6	32394968	rs28362678	G	A	A	N	ADD	1836	0.507153	0.0959396	0.420218	0.612072	-7.07678	1.47542e-12	.	#N/A
6	32395008	rs76868526	G	A	A	N	ADD	1831	0.489623	0.104717	0.398773	0.60117	-6.8195	9.13601e-12	.	#N/A
6	32395055	rs17202435	G	A	A	N	ADD	1836	0.507153	0.0959396	0.420218	0.612072	-7.07678	1.47542e-12	.	#N/A
6	32395143	rs117479358	G	T	T	N	ADD	1836	0.488388	0.104037	0.398298	0.598855	-6.88834	5.64481e-12	.	#N/A
6	32395190	rs117239388	A	G	G	N	ADD	1836	0.488388	0.104037	0.398298	0.598855	-6.88834	5.64481e-12	.	#N/A
6	32395240	rs117633741	G	A	A	N	ADD	1836	0.488388	0.104037	0.398298	0.598855	-6.88834	5.64481e-12	.	#N/A
6	32395307	rs116881236	C	T	T	N	ADD	1835	0.485539	0.104239	0.395818	0.595597	-6.93113	4.17505e-12	.	#N/A
6	32395323	rs118011756	C	G	G	N	ADD	1835	0.485539	0.104239	0.395818	0.595597	-6.93113	4.17505e-12	.	#N/A
6	32395370	rs117674164	C	T	T	N	ADD	1809	0.51141	0.107145	0.414541	0.630915	-6.25867	3.88264e-10	.	#N/A
6	32395409	rs117381344	C	T	T	N	ADD	1817	0.499891	0.106594	0.405641	0.61604	-6.5047	7.78462e-11	.	#N/A
6	32395435	rs117722422	C	T	T	N	ADD	1836	0.488388	0.104037	0.398298	0.598855	-6.88834	5.64481e-12	.	#N/A
6	32395442	rs117417231	A	G	G	N	ADD	1836	0.488388	0.104037	0.398298	0.598855	-6.88834	5.64481e-12	.	#N/A
6	32395479	rs117835212	G	A	A	N	ADD	1836	0.488388	0.104037	0.398298	0.598855	-6.88834	5.64481e-12	.	#N/A
6	32395574	rs117142044	G	A	A	N	ADD	1834	0.49273	0.104361	0.401584	0.604562	-6.78218	1.18375e-11	.	#N/A
6	32395610	rs118050525	T	C	C	N	ADD	1836	0.488388	0.104037	0.398298	0.598855	-6.88834	5.64481e-12	.	#N/A
6	32395614	rs117778565	C	A	A	N	ADD	1836	0.488388	0.104037	0.398298	0.598855	-6.88834	5.64481e-12	.	#N/A
6	32395671	rs117960900	T	C	C	N	ADD	1835	0.486536	0.104125	0.39672	0.596687	-6.91903	4.5476e-12	.	#N/A
6	32395714	rs117524241	T	C	C	N	ADD	1836	0.488388	0.104037	0.398298	0.598855	-6.88834	5.64481e-12	.	#N/A
6	32395716	rs116897665	T	C	C	N	ADD	1836	0.488388	0.104037	0.398298	0.598855	-6.88834	5.64481e-12	.	#N/A
6	32395781	rs117882890	A	T	T	N	ADD	1817	0.502729	0.10683	0.407755	0.619823	-6.43735	1.2158e-10	.	#N/A
6	32395862	rs2076532	T	G	G	N	ADD	1836	1.57801	0.0948945	1.3102	1.90058	4.8071	1.53135e-06	.	#N/A
6	32395872	rs118131405	G	A	A	N	ADD	1836	0.488388	0.104037	0.398298	0.598855	-6.88834	5.64481e-12	.	#N/A
6	32395935	rs2076531	A	G	G	N	ADD	1836	0.488388	0.104037	0.398298	0.598855	-6.88834	5.64481e-12	.	#N/A
6	32395945	rs17202449	A	G	G	N	ADD	1836	2.51218	0.162055	1.82856	3.45137	5.68416	1.31455e-08	.	#N/A
6	32395995	rs117303587	C	T	T	N	ADD	1836	0.488388	0.104037	0.398298	0.598855	-6.88834	5.64481e-12	.	#N/A
6	32396009	rs41398448	G	A	A	N	ADD	1836	0.488388	0.104037	0.398298	0.598855	-6.88834	5.64481e-12	.	#N/A
6	32396013	rs41343746	A	G	G	N	ADD	1836	0.488388	0.104037	0.398298	0.598855	-6.88834	5.64481e-12	.	#N/A
6	32396067	rs9268480	C	T	T	N	ADD	1836	1.62812	0.103434	1.32936	1.99402	4.71244	2.44767e-06	.	#N/A
6	32396111	rs41441651	C	T	T	N	ADD	1836	0.488388	0.104037	0.398298	0.598855	-6.88834	5.64481e-12	.	#N/A
6	32396196	rs41392447	C	T	T	N	ADD	1836	0.488388	0.104037	0.398298	0.598855	-6.88834	5.64481e-12	.	#N/A
6	32396234	rs41417449	T	C	C	N	ADD	1836	0.484688	0.105701	0.393993	0.596259	-6.85188	7.2886e-12	.	#N/A
6	32396269	rs34423804	T	A	A	N	ADD	1836	0.484106	0.104586	0.394381	0.594243	-6.9364	4.02215e-12	.	#N/A
6	32396275	rs41355746	C	T	T	N	ADD	1836	0.488388	0.104037	0.398298	0.598855	-6.88834	5.64481e-12	.	#N/A
6	32396280	rs41333546	C	T	T	N	ADD	1836	0.488388	0.104037	0.398298	0.598855	-6.88834	5.64481e-12	.	#N/A
6	32396413	rs28366191	A	G	G	N	ADD	1836	2.50172	0.160891	1.82511	3.42917	5.69937	1.2025e-08	.	#N/A
6	32396417	rs2076528	A	C	C	N	ADD	1836	0.48542	0.104889	0.395217	0.59621	-6.89053	5.55853e-12	.	#N/A
6	32396437	rs2076527	T	C	C	N	ADD	1836	0.488388	0.104037	0.398298	0.598855	-6.88834	5.64481e-12	.	#N/A
6	32396496	rs117870843	G	A	A	N	ADD	1836	0.488388	0.104037	0.398298	0.598855	-6.88834	5.64481e-12	.	#N/A
6	32396508	rs117345995	A	G	G	N	ADD	1836	0.488388	0.104037	0.398298	0.598855	-6.88834	5.64481e-12	.	#N/A
6	32396509	rs2076526	G	A	A	N	ADD	1836	0.488388	0.104037	0.398298	0.598855	-6.88834	5.64481e-12	.	#N/A
6	32396528	rs116925866	T	C	C	N	ADD	1836	0.488388	0.104037	0.398298	0.598855	-6.88834	5.64481e-12	.	#N/A
6	32396545	rs117252011	C	T	T	N	ADD	1836	0.488388	0.104037	0.398298	0.598855	-6.88834	5.64481e-12	.	#N/A
6	32396559	rs118128590	C	T	T	N	ADD	1836	0.488388	0.104037	0.398298	0.598855	-6.88834	5.64481e-12	.	#N/A
6	32396579	rs9268481	A	G	G	N	ADD	1836	1.63084	0.103226	1.33212	1.99653	4.7381	2.15726e-06	.	#N/A
6	32396588	rs117995897	T	C	C	N	ADD	1836	0.488388	0.104037	0.398298	0.598855	-6.88834	5.64481e-12	.	#N/A
6	32396600	rs148041756	T	C	C	N	ADD	1836	0.488388	0.104037	0.398298	0.598855	-6.88834	5.64481e-12	.	#N/A
6	32396601	rs141733835	G	A	A	N	ADD	1836	0.488388	0.104037	0.398298	0.598855	-6.88834	5.64481e-12	.	#N/A
6	32396604	rs150599579	T	G	G	N	ADD	1836	0.488388	0.104037	0.398298	0.598855	-6.88834	5.64481e-12	.	#N/A
6	32396609	rs117752912	C	T	T	N	ADD	1836	0.488388	0.104037	0.398298	0.598855	-6.88834	5.64481e-12	.	#N/A
6	32396675	rs116991925	T	C	C	N	ADD	1836	0.485937	0.104017	0.396315	0.595826	-6.93805	3.97536e-12	.	#N/A
6	32396695	rs200744217	G	GA	GA	N	ADD	1836	0.488388	0.104037	0.398298	0.598855	-6.88834	5.64481e-12	.	#N/A
6	32396706	rs142861613	T	C	C	N	ADD	1836	0.488388	0.104037	0.398298	0.598855	-6.88834	5.64481e-12	.	#N/A
6	32396707	rs147461309	G	A	A	N	ADD	1836	0.488388	0.104037	0.398298	0.598855	-6.88834	5.64481e-12	.	#N/A
6	32396719	rs139854564	G	A	A	N	ADD	1836	0.488388	0.104037	0.398298	0.598855	-6.88834	5.64481e-12	.	#N/A
6	32396747	rs150016754	G	A	A	N	ADD	1836	0.488388	0.104037	0.398298	0.598855	-6.88834	5.64481e-12	.	#N/A
6	32396810	rs549708713	G	A	A	N	ADD	1834	0.482355	0.104641	0.392913	0.592157	-6.9674	3.2286e-12	.	#N/A
6	32396928	rs370972850	T	C	C	N	ADD	1767	0.512362	0.116357	0.407881	0.643607	-5.74717	9.07502e-09	.	#N/A
6	32396941	rs375838344	C	T	T	N	ADD	1767	0.512498	0.11637	0.407979	0.643793	-5.74426	9.23213e-09	.	#N/A
6	32397114	rs9279629	GCA	G	G	N	ADD	1836	1.62812	0.103434	1.32936	1.99402	4.71244	2.44767e-06	.	#N/A
6	32397134	rs117020290	T	A	A	N	ADD	1836	0.488388	0.104037	0.398298	0.598855	-6.88834	5.64481e-12	.	#N/A
6	32397187	rs117308502	A	G	G	N	ADD	1836	0.488388	0.104037	0.398298	0.598855	-6.88834	5.64481e-12	.	#N/A
6	32397239	rs117231246	G	C	C	N	ADD	1836	0.488388	0.104037	0.398298	0.598855	-6.88834	5.64481e-12	.	#N/A
6	32397286	rs118079180	C	T	T	N	ADD	1836	0.488388	0.104037	0.398298	0.598855	-6.88834	5.64481e-12	.	#N/A
6	32397298	rs117830441	T	C	C	N	ADD	1836	0.488388	0.104037	0.398298	0.598855	-6.88834	5.64481e-12	.	#N/A
6	32397309	rs117132998	A	G	G	N	ADD	1836	0.488388	0.104037	0.398298	0.598855	-6.88834	5.64481e-12	.	#N/A
6	32397316	rs117590326	T	A	A	N	ADD	1836	0.488388	0.104037	0.398298	0.598855	-6.88834	5.64481e-12	.	#N/A
6	32397359	rs116843571	A	G	G	N	ADD	1836	0.488388	0.104037	0.398298	0.598855	-6.88834	5.64481e-12	.	#N/A
6	32397360	rs117300548	T	C	C	N	ADD	1836	0.488388	0.104037	0.398298	0.598855	-6.88834	5.64481e-12	.	#N/A
6	32397373	rs140361202	GT	G	G	N	ADD	1836	0.488388	0.104037	0.398298	0.598855	-6.88834	5.64481e-12	.	#N/A
6	32397425	rs117624432	T	C	C	N	ADD	1836	0.488388	0.104037	0.398298	0.598855	-6.88834	5.64481e-12	.	#N/A
6	32397475	rs117866892	G	A	A	N	ADD	1836	0.488388	0.104037	0.398298	0.598855	-6.88834	5.64481e-12	.	#N/A
6	32397481	rs117338712	G	C	C	N	ADD	1836	0.488388	0.104037	0.398298	0.598855	-6.88834	5.64481e-12	.	#N/A
6	32397503	rs118117353	T	G	G	N	ADD	1836	0.488388	0.104037	0.398298	0.598855	-6.88834	5.64481e-12	.	#N/A
6	32397527	rs144206018	AGTCT	A	A	N	ADD	1836	0.488322	0.104051	0.398234	0.598789	-6.88878	5.62733e-12	.	#N/A
6	32397755	rs117217900	G	C	C	N	ADD	1833	0.494953	0.104989	0.4029	0.608038	-6.69872	2.10259e-11	.	#N/A
6	32397762	rs200026694	TC	T	T	N	ADD	1836	0.488227	0.104076	0.398137	0.598703	-6.88896	5.61999e-12	.	#N/A
6	32397787	rs118075267	G	A	A	N	ADD	1836	0.488388	0.104037	0.398298	0.598855	-6.88834	5.64481e-12	.	#N/A
6	32397855	rs117945116	G	A	A	N	ADD	1836	0.488388	0.104037	0.398298	0.598855	-6.88834	5.64481e-12	.	#N/A
6	32397857	rs117592521	A	T	T	N	ADD	1836	0.488388	0.104037	0.398298	0.598855	-6.88834	5.64481e-12	.	#N/A
6	32397881	rs116846438	G	A	A	N	ADD	1836	0.488388	0.104037	0.398298	0.598855	-6.88834	5.64481e-12	.	#N/A
6	32397889	rs117238912	G	A	A	N	ADD	1836	0.488388	0.104037	0.398298	0.598855	-6.88834	5.64481e-12	.	#N/A
6	32397890	rs117632444	C	T	T	N	ADD	1836	0.488388	0.104037	0.398298	0.598855	-6.88834	5.64481e-12	.	#N/A
6	32397911	rs116887861	C	T	T	N	ADD	1836	0.488388	0.104037	0.398298	0.598855	-6.88834	5.64481e-12	.	#N/A
6	32397943	rs118113452	G	A	A	N	ADD	1836	0.488388	0.104037	0.398298	0.598855	-6.88834	5.64481e-12	.	#N/A
6	32397971	rs117054202	T	C	C	N	ADD	1836	0.488388	0.104037	0.398298	0.598855	-6.88834	5.64481e-12	.	#N/A
6	32397975	rs118023064	A	G	G	N	ADD	1836	0.488388	0.104037	0.398298	0.598855	-6.88834	5.64481e-12	.	#N/A
6	32398008	rs117709429	C	T	T	N	ADD	1836	0.488388	0.104037	0.398298	0.598855	-6.88834	5.64481e-12	.	#N/A
6	32398014	rs117099966	A	G	G	N	ADD	1836	0.488388	0.104037	0.398298	0.598855	-6.88834	5.64481e-12	.	#N/A
6	32398178	rs118154479	A	T	T	N	ADD	1836	0.488388	0.104037	0.398298	0.598855	-6.88834	5.64481e-12	.	#N/A
6	32398245	rs118106395	C	T	T	N	ADD	1836	0.488388	0.104037	0.398298	0.598855	-6.88834	5.64481e-12	.	#N/A
6	32398262	rs116895751	T	A	A	N	ADD	1836	0.488388	0.104037	0.398298	0.598855	-6.88834	5.64481e-12	.	#N/A
6	32398293	rs117164228	C	T	T	N	ADD	1836	0.488388	0.104037	0.398298	0.598855	-6.88834	5.64481e-12	.	#N/A
6	32398320	rs116307898	G	A	A	N	ADD	1836	0.488388	0.104037	0.398298	0.598855	-6.88834	5.64481e-12	.	#N/A
6	32398355	rs115653843	C	A	A	N	ADD	1836	0.488388	0.104037	0.398298	0.598855	-6.88834	5.64481e-12	.	#N/A
6	32398364	rs117983449	A	G	G	N	ADD	1836	0.488388	0.104037	0.398298	0.598855	-6.88834	5.64481e-12	.	#N/A
6	32398405	rs117716818	C	T	T	N	ADD	1836	0.488388	0.104037	0.398298	0.598855	-6.88834	5.64481e-12	.	#N/A
6	32398565	rs117293816	G	T	T	N	ADD	1836	0.488388	0.104037	0.398298	0.598855	-6.88834	5.64481e-12	.	#N/A
6	32398653	rs141282778	T	TG	TG	N	ADD	1836	0.488388	0.104037	0.398298	0.598855	-6.88834	5.64481e-12	.	#N/A
6	32398711	rs117330957	A	G	G	N	ADD	1836	0.488388	0.104037	0.398298	0.598855	-6.88834	5.64481e-12	.	#N/A
6	32398779	rs117057492	C	T	T	N	ADD	1836	0.488388	0.104037	0.398298	0.598855	-6.88834	5.64481e-12	.	#N/A
6	32398792	rs118024289	A	G	G	N	ADD	1836	0.488388	0.104037	0.398298	0.598855	-6.88834	5.64481e-12	.	#N/A
6	32398839	rs117809639	A	G	G	N	ADD	1836	0.488388	0.104037	0.398298	0.598855	-6.88834	5.64481e-12	.	#N/A
6	32398857	rs117347363	G	A	A	N	ADD	1829	0.486006	0.10501	0.395601	0.597072	-6.87107	6.37204e-12	.	#N/A
6	32398889	rs117723432	A	G	G	N	ADD	1811	0.498687	0.107495	0.403951	0.615641	-6.47267	9.62874e-11	.	#N/A
6	32398904	rs117091492	C	T	T	N	ADD	1811	0.498694	0.107488	0.403961	0.615641	-6.47293	9.61174e-11	.	#N/A
6	32398905	rs117476307	A	G	G	N	ADD	1811	0.498694	0.107488	0.403961	0.615641	-6.47293	9.61174e-11	.	#N/A
6	32398958	rs118150546	T	C	C	N	ADD	1691	0.525897	0.129853	0.407727	0.678316	-4.94905	7.45776e-07	.	#N/A
6	32398991	rs117171028	A	G	G	N	ADD	1812	0.468334	0.108891	0.378327	0.579754	-6.96634	3.25293e-12	.	#N/A
6	32398997	rs118102698	C	T	T	N	ADD	1812	0.468334	0.108891	0.378327	0.579754	-6.96634	3.25293e-12	.	#N/A
6	32399029	rs116881495	C	T	T	N	ADD	1804	0.488416	0.110128	0.393594	0.606082	-6.50686	7.67387e-11	.	#N/A
6	32399030	rs118011907	C	T	T	N	ADD	1804	0.488379	0.11014	0.393555	0.60605	-6.50684	7.67503e-11	.	#N/A
6	32399056	rs117537769	G	A	A	N	ADD	1821	0.486876	0.106461	0.395183	0.599844	-6.76066	1.37361e-11	.	#N/A
6	32399059	rs116923060	G	A	A	N	ADD	1821	0.477425	0.107116	0.387015	0.588955	-6.90234	5.11517e-12	.	#N/A
6	32399079	rs141741034	T	TC	TC	N	ADD	1700	0.488544	0.133643	0.375964	0.634835	-5.36001	8.32189e-08	.	#N/A
6	32399142	rs117256614	C	T	T	N	ADD	1836	0.488388	0.104037	0.398298	0.598855	-6.88834	5.64481e-12	.	#N/A
6	32399147	rs117726997	C	T	T	N	ADD	1836	0.488388	0.104037	0.398298	0.598855	-6.88834	5.64481e-12	.	#N/A
6	32399148	rs117936850	A	G	G	N	ADD	1836	0.488388	0.104037	0.398298	0.598855	-6.88834	5.64481e-12	.	#N/A
6	32399155	rs117298487	C	A	A	N	ADD	1836	0.488388	0.104037	0.398298	0.598855	-6.88834	5.64481e-12	.	#N/A
6	32399232	rs118143002	G	A	A	N	ADD	1836	0.488388	0.104037	0.398298	0.598855	-6.88834	5.64481e-12	.	#N/A
6	32399240	rs3117116	G	A	G	N	ADD	1836	0.490593	0.103789	0.400291	0.601266	-6.86142	6.81811e-12	.	#N/A
6	32399269	rs117391429	T	A	A	N	ADD	1836	0.488388	0.104037	0.398298	0.598855	-6.88834	5.64481e-12	.	#N/A
6	32399274	rs117646657	T	G	G	N	ADD	1836	0.488388	0.104037	0.398298	0.598855	-6.88834	5.64481e-12	.	#N/A
6	32399280	rs142742788	G	GA	GA	N	ADD	1836	0.488388	0.104037	0.398298	0.598855	-6.88834	5.64481e-12	.	#N/A
6	32399300	rs117010275	C	T	T	N	ADD	1836	0.488388	0.104037	0.398298	0.598855	-6.88834	5.64481e-12	.	#N/A
6	32399325	rs117418067	C	T	T	N	ADD	1836	0.488355	0.104039	0.39827	0.598816	-6.8889	5.62248e-12	.	#N/A
6	32399462	rs117802367	C	G	G	N	ADD	1836	0.488388	0.104037	0.398298	0.598855	-6.88834	5.64481e-12	.	#N/A
6	32399576	rs117543429	G	C	C	N	ADD	1836	0.488388	0.104037	0.398298	0.598855	-6.88834	5.64481e-12	.	#N/A
6	32399624	rs118178918	C	A	A	N	ADD	1836	0.488388	0.104037	0.398298	0.598855	-6.88834	5.64481e-12	.	#N/A
6	32399635	rs117131280	C	T	T	N	ADD	1819	0.49958	0.1055	0.406259	0.614338	-6.57805	4.76642e-11	.	#N/A
6	32399700	rs116848553	T	C	C	N	ADD	1836	0.488388	0.104037	0.398298	0.598855	-6.88834	5.64481e-12	.	#N/A
6	32399795	rs148835240	A	C	C	N	ADD	1836	0.488388	0.104037	0.398298	0.598855	-6.88834	5.64481e-12	.	#N/A
6	32399798	rs116885919	A	G	G	N	ADD	1836	0.488388	0.104037	0.398298	0.598855	-6.88834	5.64481e-12	.	#N/A
6	32399817	rs118013350	C	G	G	N	ADD	1836	0.488388	0.104037	0.398298	0.598855	-6.88834	5.64481e-12	.	#N/A
6	32399821	rs117677057	A	G	G	N	ADD	1836	0.488388	0.104037	0.398298	0.598855	-6.88834	5.64481e-12	.	#N/A
6	32399854	rs117182873	G	A	A	N	ADD	1836	0.488388	0.104037	0.398298	0.598855	-6.88834	5.64481e-12	.	#N/A
6	32399872	rs564613201	T	C	C	N	ADD	1836	0.488388	0.104037	0.398298	0.598855	-6.88834	5.64481e-12	.	#N/A
6	32399873	rs150919195	T	C	C	N	ADD	1836	0.488388	0.104037	0.398298	0.598855	-6.88834	5.64481e-12	.	#N/A
6	32399879	rs546545481	T	G	G	N	ADD	1836	0.488388	0.104037	0.398298	0.598855	-6.88834	5.64481e-12	.	#N/A
6	32399882	rs150110105	C	A	A	N	ADD	1836	0.488388	0.104037	0.398298	0.598855	-6.88834	5.64481e-12	.	#N/A
6	32399888	rs138855114	A	G	G	N	ADD	1836	0.488388	0.104037	0.398298	0.598855	-6.88834	5.64481e-12	.	#N/A
6	32399896	rs117579701	G	A	A	N	ADD	1836	0.488388	0.104037	0.398298	0.598855	-6.88834	5.64481e-12	.	#N/A
6	32399905	rs117051525	G	T	T	N	ADD	1836	0.488388	0.104037	0.398298	0.598855	-6.88834	5.64481e-12	.	#N/A
6	32399916	rs117345304	C	T	T	N	ADD	1836	0.489129	0.104283	0.39871	0.600053	-6.85755	7.00509e-12	.	#N/A
6	32399945	rs2294880	A	G	G	N	ADD	1836	1.62812	0.103434	1.32936	1.99402	4.71244	2.44767e-06	.	#N/A
6	32399953	rs116999528	G	A	A	N	ADD	1836	0.488388	0.104037	0.398298	0.598855	-6.88834	5.64481e-12	.	#N/A
6	32399954	rs118048736	T	C	C	N	ADD	1836	0.488388	0.104037	0.398298	0.598855	-6.88834	5.64481e-12	.	#N/A
6	32399955	rs117774706	G	C	C	N	ADD	1836	0.488388	0.104037	0.398298	0.598855	-6.88834	5.64481e-12	.	#N/A
6	32399975	rs139448011	G	GA	GA	N	ADD	1836	0.488388	0.104037	0.398298	0.598855	-6.88834	5.64481e-12	.	#N/A
6	32399980	rs184243021	T	C	C	N	ADD	1836	0.488388	0.104037	0.398298	0.598855	-6.88834	5.64481e-12	.	#N/A
6	32400000	rs9268482	A	T	T	N	ADD	1836	1.62812	0.103434	1.32936	1.99402	4.71244	2.44767e-06	.	#N/A
6	32400008	rs2294879	G	A	A	N	ADD	1836	1.57801	0.0948945	1.3102	1.90058	4.8071	1.53135e-06	.	#N/A
6	32400018	rs2294878	G	T	T	N	ADD	1836	1.66798	0.0735779	1.44398	1.92673	6.95335	3.56702e-12	.	#N/A
6	32400120	rs117884404	G	A	A	N	ADD	1836	0.488388	0.104037	0.398298	0.598855	-6.88834	5.64481e-12	.	#N/A
6	32400125	rs117132594	T	G	G	N	ADD	1836	0.488388	0.104037	0.398298	0.598855	-6.88834	5.64481e-12	.	#N/A
6	32400194	rs116963671	G	A	A	N	ADD	1836	0.488388	0.104037	0.398298	0.598855	-6.88834	5.64481e-12	.	#N/A
6	32400239	rs117623763	G	A	A	N	ADD	1836	0.488388	0.104037	0.398298	0.598855	-6.88834	5.64481e-12	.	#N/A
6	32400357	rs117265450	T	C	C	N	ADD	1836	0.488388	0.104037	0.398298	0.598855	-6.88834	5.64481e-12	.	#N/A
6	32400537	rs3817962	C	A	A	N	ADD	1836	1.62812	0.103434	1.32936	1.99402	4.71244	2.44767e-06	.	#N/A
6	32400575	rs117919482	G	A	A	N	ADD	1836	0.488388	0.104037	0.398298	0.598855	-6.88834	5.64481e-12	.	#N/A
6	32400578	rs117378124	G	A	A	N	ADD	1836	0.488388	0.104037	0.398298	0.598855	-6.88834	5.64481e-12	.	#N/A
6	32400655	rs34814307	TC	T	T	N	ADD	1830	1.6658	0.0740175	1.44085	1.92587	6.89436	5.41071e-12	.	#N/A
6	32400659	rs28359862	A	T	T	N	ADD	1830	1.6658	0.0740175	1.44085	1.92587	6.89436	5.41071e-12	.	#N/A
6	32400661	rs9279631	CA	C	C	N	ADD	1830	1.6658	0.0740175	1.44085	1.92587	6.89436	5.41071e-12	.	#N/A
6	32401300	rs116607050	T	C	C	N	ADD	1836	1.59814	0.0913457	1.33617	1.91148	5.13262	2.85736e-07	.	#N/A
6	32401319	rs117143243	G	C	C	N	ADD	1836	0.488388	0.104037	0.398298	0.598855	-6.88834	5.64481e-12	.	#N/A
6	32401361	rs191921237	G	A	A	N	ADD	1836	0.488402	0.104039	0.398308	0.598874	-6.88796	5.65974e-12	.	#N/A
6	32401362	rs184119986	A	G	G	N	ADD	1836	0.488402	0.104039	0.398308	0.598874	-6.88796	5.65974e-12	.	#N/A
6	32401396	rs117627382	T	A	A	N	ADD	1836	0.488402	0.104039	0.398308	0.598874	-6.88796	5.65974e-12	.	#N/A
6	32401461	rs116884947	C	G	G	N	ADD	1836	0.488388	0.104037	0.398298	0.598855	-6.88834	5.64481e-12	.	#N/A
6	32401472	rs117154887	C	T	T	N	ADD	1836	0.488388	0.104037	0.398298	0.598855	-6.88834	5.64481e-12	.	#N/A
6	32401481	rs117439470	T	C	C	N	ADD	1836	0.488388	0.104037	0.398298	0.598855	-6.88834	5.64481e-12	.	#N/A
6	32401516	rs116923699	A	G	G	N	ADD	1836	0.488388	0.104037	0.398298	0.598855	-6.88834	5.64481e-12	.	#N/A
6	32401535	rs117252593	T	C	C	N	ADD	1836	0.488388	0.104037	0.398298	0.598855	-6.88834	5.64481e-12	.	#N/A
6	32401539	rs118085989	A	G	G	N	ADD	1836	0.488388	0.104037	0.398298	0.598855	-6.88834	5.64481e-12	.	#N/A
6	32401546	rs28366193	T	A	A	N	ADD	1836	2.51218	0.162055	1.82856	3.45137	5.68416	1.31455e-08	.	#N/A
6	32401559	rs117998183	C	T	T	N	ADD	1836	0.488388	0.104037	0.398298	0.598855	-6.88834	5.64481e-12	.	#N/A
6	32401604	rs117023168	C	A	A	N	ADD	1836	0.488388	0.104037	0.398298	0.598855	-6.88834	5.64481e-12	.	#N/A
6	32401651	rs117335692	T	G	G	N	ADD	1836	0.488388	0.104037	0.398298	0.598855	-6.88834	5.64481e-12	.	#N/A
6	32401662	rs117674475	G	A	A	N	ADD	1836	0.488388	0.104037	0.398298	0.598855	-6.88834	5.64481e-12	.	#N/A
6	32401677	rs117065092	G	A	A	N	ADD	1836	0.488388	0.104037	0.398298	0.598855	-6.88834	5.64481e-12	.	#N/A
6	32401689	rs117501081	T	C	C	N	ADD	1836	0.488388	0.104037	0.398298	0.598855	-6.88834	5.64481e-12	.	#N/A
6	32401740	rs117084565	G	A	A	N	ADD	1836	0.488388	0.104037	0.398298	0.598855	-6.88834	5.64481e-12	.	#N/A
6	32401777	rs116191755	G	A	A	N	ADD	1836	0.488388	0.104037	0.398298	0.598855	-6.88834	5.64481e-12	.	#N/A
6	32401809	rs148573746	GAA	G	G	N	ADD	1836	0.488388	0.104037	0.398298	0.598855	-6.88834	5.64481e-12	.	#N/A
6	32401817	rs191295850	A	G	G	N	ADD	1836	0.488388	0.104037	0.398298	0.598855	-6.88834	5.64481e-12	.	#N/A
6	32401819	rs117080666	A	G	G	N	ADD	1836	0.488388	0.104037	0.398298	0.598855	-6.88834	5.64481e-12	.	#N/A
6	32401904	rs117958394	G	A	A	N	ADD	1836	0.488388	0.104037	0.398298	0.598855	-6.88834	5.64481e-12	.	#N/A
6	32402078	rs182395040	A	G	G	N	ADD	1836	0.488388	0.104037	0.398298	0.598855	-6.88834	5.64481e-12	.	#N/A
6	32402079	rs543961353	G	GT	GT	N	ADD	1836	0.488388	0.104037	0.398298	0.598855	-6.88834	5.64481e-12	.	#N/A
6	32402080	rs559971621	C	T	T	N	ADD	1836	0.488388	0.104037	0.398298	0.598855	-6.88834	5.64481e-12	.	#N/A
6	32402094	rs117342087	A	G	G	N	ADD	1836	0.488388	0.104037	0.398298	0.598855	-6.88834	5.64481e-12	.	#N/A
6	32402100	rs117542413	C	T	T	N	ADD	1836	0.488388	0.104037	0.398298	0.598855	-6.88834	5.64481e-12	.	#N/A
6	32402120	rs117255185	G	A	A	N	ADD	1836	0.488388	0.104037	0.398298	0.598855	-6.88834	5.64481e-12	.	#N/A
6	32402123	rs117724227	C	A	A	N	ADD	1836	0.488388	0.104037	0.398298	0.598855	-6.88834	5.64481e-12	.	#N/A
6	32402132	rs117093661	A	G	G	N	ADD	1836	0.488388	0.104037	0.398298	0.598855	-6.88834	5.64481e-12	.	#N/A
6	32402154	rs140441841	A	AT	AT	N	ADD	1836	0.488388	0.104037	0.398298	0.598855	-6.88834	5.64481e-12	.	#N/A
6	32402166	rs117993693	A	G	G	N	ADD	1836	0.488388	0.104037	0.398298	0.598855	-6.88834	5.64481e-12	.	#N/A
6	32402174	rs61003922	G	T	T	N	ADD	1836	0.488388	0.104037	0.398298	0.598855	-6.88834	5.64481e-12	.	#N/A
6	32402217	rs56894887	G	A	A	N	ADD	1834	0.492559	0.104323	0.401475	0.604308	-6.78795	1.1374e-11	.	#N/A
6	32402335	rs60715171	G	A	A	N	ADD	1836	0.488388	0.104037	0.398298	0.598855	-6.88834	5.64481e-12	.	#N/A
6	32402442	rs201783166	T	TC	TC	N	ADD	1836	0.488388	0.104037	0.398298	0.598855	-6.88834	5.64481e-12	.	#N/A
6	32402448	rs58781472	T	TC	TC	N	ADD	1836	0.488164	0.104062	0.398096	0.59861	-6.89111	5.53604e-12	.	#N/A
6	32402500	chr6:32402500_T_TGGGGG	T	TGGGGG	TGGGGG	N	ADD	1824	0.496546	0.106362	0.40311	0.611639	-6.58202	4.64094e-11	.	#N/A
6	32402541	rs59506838	A	G	G	N	ADD	1836	0.490982	0.104149	0.400326	0.602169	-6.83006	8.48807e-12	.	#N/A
6	32402570	rs12529850	G	T	T	N	ADD	1835	1.50569	0.0870701	1.26947	1.78587	4.70028	2.59809e-06	.	#N/A
6	32402594	rs61496633	A	G	G	N	ADD	1836	0.488388	0.104037	0.398298	0.598855	-6.88834	5.64481e-12	.	#N/A
6	32402656	rs58237152	T	G	G	N	ADD	1836	0.488388	0.104037	0.398298	0.598855	-6.88834	5.64481e-12	.	#N/A
6	32402658	rs61176680	T	C	C	N	ADD	1836	0.488388	0.104037	0.398298	0.598855	-6.88834	5.64481e-12	.	#N/A
6	32402712	rs117944320	C	A	A	N	ADD	1836	0.488388	0.104037	0.398298	0.598855	-6.88834	5.64481e-12	.	#N/A
6	32402743	rs565880562	C	T	T	N	ADD	1836	0.488388	0.104037	0.398298	0.598855	-6.88834	5.64481e-12	.	#N/A
6	32402744	rs115237266	G	A	A	N	ADD	1835	1.50569	0.0870701	1.26947	1.78587	4.70028	2.59809e-06	.	#N/A
6	32402747	rs569514755	G	A	A	N	ADD	1836	0.488388	0.104037	0.398298	0.598855	-6.88834	5.64481e-12	.	#N/A
6	32402748	rs536824094	G	A	A	N	ADD	1836	0.488388	0.104037	0.398298	0.598855	-6.88834	5.64481e-12	.	#N/A
6	32402749	rs558645013	C	T	T	N	ADD	1836	0.488388	0.104037	0.398298	0.598855	-6.88834	5.64481e-12	.	#N/A
6	32402782	rs117335044	G	A	A	N	ADD	1831	0.488859	0.104565	0.39827	0.600053	-6.84437	7.68112e-12	.	#N/A
6	32402826	rs118112404	G	A	A	N	ADD	1836	0.488388	0.104037	0.398298	0.598855	-6.88834	5.64481e-12	.	#N/A
6	32402839	rs2076525	T	C	C	N	ADD	1836	1.62812	0.103434	1.32936	1.99402	4.71244	2.44767e-06	.	#N/A
6	32402907	rs2076524	A	G	G	N	ADD	1836	1.62812	0.103434	1.32936	1.99402	4.71244	2.44767e-06	.	#N/A
6	32403014	rs78107756	G	A	A	N	ADD	1836	0.488388	0.104037	0.398298	0.598855	-6.88834	5.64481e-12	.	#N/A
6	32403017	rs60036207	C	T	T	N	ADD	1835	1.50569	0.0870701	1.26947	1.78587	4.70028	2.59809e-06	.	#N/A
6	32403083	rs75415018	G	A	A	N	ADD	1836	0.488388	0.104037	0.398298	0.598855	-6.88834	5.64481e-12	.	#N/A
6	32403102	rs28362681	C	T	T	N	ADD	1835	1.50569	0.0870701	1.26947	1.78587	4.70028	2.59809e-06	.	#N/A
6	32403131	rs59129682	T	A	A	N	ADD	1835	1.50569	0.0870852	1.26943	1.78593	4.69946	2.60849e-06	.	#N/A
6	32403150	rs78587369	G	A	A	N	ADD	1836	0.488388	0.104037	0.398298	0.598855	-6.88834	5.64481e-12	.	#N/A
6	32403192	rs60740710	TG	T	T	N	ADD	1835	1.50569	0.0870701	1.26947	1.78587	4.70028	2.59809e-06	.	#N/A
6	32403198	rs60263670	C	T	T	N	ADD	1835	1.50569	0.0870852	1.26943	1.78593	4.69946	2.60849e-06	.	#N/A
6	32403209	rs57116766	C	A	A	N	ADD	1835	1.50569	0.0870852	1.26943	1.78593	4.69946	2.60849e-06	.	#N/A
6	32403292	rs116920341	G	A	A	N	ADD	1836	1.56834	0.094768	1.30249	1.88845	4.74862	2.04811e-06	.	#N/A
6	32403402	rs2076522	G	C	C	N	ADD	1836	1.62812	0.103434	1.32936	1.99402	4.71244	2.44767e-06	.	#N/A
6	32403476	rs117572918	T	C	C	N	ADD	1836	0.488388	0.104037	0.398298	0.598855	-6.88834	5.64481e-12	.	#N/A
6	32403492	rs2076520	C	T	T	N	ADD	1836	1.62812	0.103434	1.32936	1.99402	4.71244	2.44767e-06	.	#N/A
6	32403595	rs59400022	T	A	A	N	ADD	1835	1.50569	0.0870852	1.26943	1.78593	4.69946	2.60849e-06	.	#N/A
6	32403596	rs140128970	CTGGT	C	C	N	ADD	1835	1.50569	0.0870852	1.26943	1.78593	4.69946	2.60849e-06	.	#N/A
6	32403613	rs114366563	G	T	T	N	ADD	1836	1.59814	0.0913457	1.33617	1.91148	5.13262	2.85736e-07	.	#N/A
6	32403617	rs58681672	T	C	C	N	ADD	1835	1.50569	0.0870701	1.26947	1.78587	4.70028	2.59809e-06	.	#N/A
6	32403629	rs371429958	T	TA	TA	N	ADD	1835	1.50569	0.0870852	1.26943	1.78593	4.69946	2.60849e-06	.	#N/A
6	32403632	rs757962631	T	C	C	N	ADD	1835	1.50569	0.0870852	1.26943	1.78593	4.69946	2.60849e-06	.	#N/A
6	32403634	rs777292191	G	T	T	N	ADD	1835	1.50569	0.0870852	1.26943	1.78593	4.69946	2.60849e-06	.	#N/A
6	32403637	rs116516376	G	T	T	N	ADD	1835	1.50569	0.0870852	1.26943	1.78593	4.69946	2.60849e-06	.	#N/A
6	32403646	rs115027829	C	T	T	N	ADD	1835	1.50569	0.0870852	1.26943	1.78593	4.69946	2.60849e-06	.	#N/A
6	32403667	rs79445387	A	T	T	N	ADD	1835	1.50569	0.0870852	1.26943	1.78593	4.69946	2.60849e-06	.	#N/A
6	32403751	rs113358109	C	A	A	N	ADD	1836	1.5079	0.0870871	1.27129	1.78855	4.71616	2.40342e-06	.	#N/A
6	32403756	rs112894468	C	T	T	N	ADD	1835	1.50569	0.0870701	1.26947	1.78587	4.70028	2.59808e-06	.	#N/A
6	32403761	rs115700874	C	A	A	N	ADD	1835	1.50569	0.0870852	1.26943	1.78593	4.69946	2.60849e-06	.	#N/A
6	32403762	rs116826930	G	A	A	N	ADD	1833	1.50969	0.0871195	1.27272	1.79079	4.72805	2.26683e-06	.	#N/A
6	32403795	rs73400844	A	G	G	N	ADD	1835	1.50569	0.0870852	1.26943	1.78593	4.69946	2.60849e-06	.	#N/A
6	32403822	rs76542357	C	G	G	N	ADD	1835	1.50569	0.0870852	1.26943	1.78593	4.69946	2.60849e-06	.	#N/A
6	32403827	rs78002668	G	A	A	N	ADD	1835	1.50569	0.0870852	1.26943	1.78593	4.69946	2.60849e-06	.	#N/A
6	32403842	rs3793126	A	G	G	N	ADD	1836	1.62812	0.103434	1.32936	1.99402	4.71244	2.44767e-06	.	#N/A
6	32403863	rs73400847	G	A	A	N	ADD	1835	1.50569	0.0870701	1.26947	1.78587	4.70028	2.59808e-06	.	#N/A
6	32403890	rs74389891	G	A	A	N	ADD	1835	1.50569	0.0870852	1.26943	1.78593	4.69946	2.60849e-06	.	#N/A
6	32403920	rs73400850	C	T	T	N	ADD	1835	1.50569	0.0870852	1.26943	1.78593	4.69946	2.60849e-06	.	#N/A
6	32403940	rs112970137	A	G	G	N	ADD	1835	1.50569	0.0870852	1.26943	1.78593	4.69946	2.60849e-06	.	#N/A
6	32403947	rs145097304	T	C	C	N	ADD	1835	1.50569	0.0870852	1.26943	1.78593	4.69946	2.60849e-06	.	#N/A
6	32403950	rs145026354	A	G	G	N	ADD	1835	1.50569	0.0870852	1.26943	1.78593	4.69946	2.60849e-06	.	#N/A
6	32403954	rs115020225	C	T	T	N	ADD	1835	1.50569	0.0870852	1.26943	1.78593	4.69946	2.60849e-06	.	#N/A
6	32403962	rs115293482	T	G	G	N	ADD	1835	1.50569	0.0870852	1.26943	1.78593	4.69946	2.60849e-06	.	#N/A
6	32403966	rs74506038	C	G	G	N	ADD	1836	1.5079	0.0870871	1.27129	1.78855	4.71616	2.40342e-06	.	#N/A
6	32404023	rs73400852	C	T	T	N	ADD	1835	1.50656	0.0870939	1.27014	1.78699	4.70562	2.53091e-06	.	#N/A
6	32404041	rs73400855	G	C	C	N	ADD	1834	1.5101	0.0872146	1.27283	1.79161	4.72601	2.28977e-06	.	#N/A
6	32404063	rs114394166	C	T	T	N	ADD	1834	1.5101	0.0872146	1.27283	1.79161	4.72601	2.28977e-06	.	#N/A
6	32404088	rs116109251	C	T	T	N	ADD	1835	1.50614	0.0870793	1.26982	1.78644	4.7032	2.56119e-06	.	#N/A
6	32404090	rs115117407	G	A	A	N	ADD	1835	1.50614	0.0870943	1.26979	1.78649	4.70239	2.5714e-06	.	#N/A
6	32404121	rs116391620	G	T	T	N	ADD	1832	1.50961	0.0874222	1.27189	1.79175	4.71103	2.46466e-06	.	#N/A
6	32404177	rs73400859	G	A	A	N	ADD	1832	1.50961	0.0874222	1.27189	1.79175	4.71103	2.46466e-06	.	#N/A
6	32404210	rs73400861	G	A	A	N	ADD	1832	1.50961	0.0874222	1.27189	1.79175	4.71103	2.46466e-06	.	#N/A
6	32404230	rs73400863	T	C	C	N	ADD	1835	1.50569	0.0870852	1.26943	1.78593	4.69946	2.60849e-06	.	#N/A
6	32404255	rs73400865	A	G	G	N	ADD	1835	1.50569	0.0870852	1.26943	1.78593	4.69946	2.60849e-06	.	#N/A
6	32404335	rs73400869	A	G	G	N	ADD	1835	1.50569	0.0870852	1.26943	1.78593	4.69946	2.60849e-06	.	#N/A
6	32404409	rs140897209	CTG	C	C	N	ADD	1835	1.50569	0.0870852	1.26943	1.78593	4.69946	2.60849e-06	.	#N/A
6	32404459	rs62404569	C	T	T	N	ADD	1835	1.50569	0.0870852	1.26943	1.78593	4.69946	2.60849e-06	.	#N/A
6	32404474	rs62404570	T	C	C	N	ADD	1835	1.50569	0.0870852	1.26943	1.78593	4.69946	2.60849e-06	.	#N/A
6	32404544	rs62404571	C	T	T	N	ADD	1835	1.50569	0.0870852	1.26943	1.78593	4.69946	2.60849e-06	.	#N/A
6	32404551	rs62404572	G	A	A	N	ADD	1835	1.50569	0.0870852	1.26943	1.78593	4.69946	2.60849e-06	.	#N/A
6	32404560	rs62404573	G	A	A	N	ADD	1835	1.50569	0.0870852	1.26943	1.78593	4.69946	2.60849e-06	.	#N/A
6	32404576	rs62404574	A	G	G	N	ADD	1835	1.50569	0.0870852	1.26943	1.78593	4.69946	2.60849e-06	.	#N/A
6	32404619	rs73400875	T	C	C	N	ADD	1835	1.50569	0.0870852	1.26943	1.78593	4.69946	2.60849e-06	.	#N/A
6	32404645	rs73400877	C	G	G	N	ADD	1835	1.50569	0.0870852	1.26943	1.78593	4.69946	2.60849e-06	.	#N/A
6	32404858	rs62404575	T	A	A	N	ADD	1835	1.50569	0.0870852	1.26943	1.78593	4.69946	2.60849e-06	.	#N/A
6	32405086	rs28362682	A	T	T	N	ADD	1836	1.5079	0.0870871	1.27129	1.78855	4.71616	2.40342e-06	.	#N/A
6	32405186	rs28362683	G	A	A	N	ADD	1836	1.5079	0.0870871	1.27129	1.78855	4.71616	2.40342e-06	.	#N/A
6	32405408	rs10947260	T	C	C	N	ADD	1835	1.50569	0.0870701	1.26947	1.78587	4.70028	2.59808e-06	.	#N/A
6	32405821	rs28383882	T	TTG	TTG	N	ADD	1831	1.60651	0.103142	1.31247	1.96642	4.59622	4.30219e-06	.	#N/A
6	32405997	rs118010815	G	A	A	N	ADD	1836	0.488388	0.104037	0.398298	0.598855	-6.88834	5.64481e-12	.	#N/A
6	32406024	rs3806157	T	G	G	N	ADD	1836	1.71574	0.0741451	1.48367	1.9841	7.28088	3.3165e-13	.	#N/A
6	32406089	rs117252344	C	T	T	N	ADD	1836	0.488388	0.104037	0.398298	0.598855	-6.88834	5.64481e-12	.	#N/A
6	32406126	rs117052861	T	C	C	N	ADD	1836	0.485957	0.104016	0.396332	0.59585	-6.93772	3.98474e-12	.	#N/A
6	32406127	rs117346624	G	A	A	N	ADD	1836	0.488388	0.104037	0.398298	0.598855	-6.88834	5.64481e-12	.	#N/A
6	32406130	rs117618533	A	T	T	N	ADD	1836	0.488388	0.104037	0.398298	0.598855	-6.88834	5.64481e-12	.	#N/A
6	32406328	rs118046932	T	C	C	N	ADD	1836	0.488388	0.104037	0.398298	0.598855	-6.88834	5.64481e-12	.	#N/A
6	32406354	rs9268491	C	G	G	N	ADD	1836	1.62812	0.103434	1.32936	1.99402	4.71244	2.44767e-06	.	#N/A
6	32406358	rs117956179	A	G	G	N	ADD	1836	0.488388	0.104037	0.398298	0.598855	-6.88834	5.64481e-12	.	#N/A
6	32406379	rs117501906	C	T	T	N	ADD	1836	1.57801	0.0948945	1.3102	1.90058	4.8071	1.53135e-06	.	#N/A
6	32406408	rs117211596	G	A	A	N	ADD	1836	0.488388	0.104037	0.398298	0.598855	-6.88834	5.64481e-12	.	#N/A
6	32406845	rs3763307	A	T	T	N	ADD	1836	1.62812	0.103434	1.32936	1.99402	4.71244	2.44767e-06	.	#N/A
6	32407302	rs117625150	T	C	C	N	ADD	1828	2.02035	0.132688	1.55769	2.62042	5.30018	1.15686e-07	.	#N/A
6	32407318	rs13191872	T	C	C	N	ADD	1836	0.237846	0.302032	0.131585	0.429919	-4.75489	1.98557e-06	.	#N/A
6	32407537	rs147355834	T	C	C	N	ADD	1817	0.400576	0.152122	0.297302	0.539723	-6.01396	1.81048e-09	.	#N/A
6	32407575	rs9268494	A	C	C	N	ADD	1836	0.73971	0.0674849	0.648064	0.844315	-4.46762	7.9093e-06	.	#N/A
6	32407594	rs9268495	A	T	T	N	ADD	1836	0.73971	0.0674849	0.648064	0.844315	-4.46762	7.9093e-06	.	#N/A
6	32407597	rs9268496	G	A	A	N	ADD	1836	0.73971	0.0674849	0.648064	0.844315	-4.46762	7.9093e-06	.	#N/A
6	32407647	rs9268497	G	A	A	N	ADD	1836	0.735358	0.0675848	0.644125	0.839512	-4.54833	5.40742e-06	.	#N/A
6	32408694	rs3763313	A	C	C	N	ADD	1827	1.5121	0.0889649	1.27014	1.80014	4.64788	3.3537e-06	.	#N/A
6	32408877	rs3763315	G	T	T	N	ADD	1836	0.497386	0.103126	0.406361	0.608799	-6.77221	1.26829e-11	.	#N/A
6	32408881	rs17202519	G	A	A	N	ADD	1836	2.4574	0.162196	1.7882	3.37705	5.54333	2.96766e-08	.	#N/A
6	32408969	rs3763316	C	T	T	N	ADD	1836	1.62812	0.103434	1.32936	1.99402	4.71244	2.44767e-06	.	#N/A
6	32409507	rs9380293	C	T	T	N	ADD	1836	0.584163	0.0789085	0.500457	0.681869	-6.81264	9.58224e-12	.	#N/A
6	32409935	rs28732205	C	T	T	N	ADD	1827	1.50689	0.0889562	1.26579	1.79391	4.60951	4.03611e-06	.	#N/A
6	32411168	rs9268514	T	A	A	N	ADD	1836	1.61844	0.103287	1.32184	1.98159	4.66141	3.14057e-06	.	#N/A
6	32411486	rs17208881	A	G	G	N	ADD	1836	0.237846	0.302032	0.131585	0.429919	-4.75489	1.98557e-06	.	#N/A
6	32411712	rs9268516	C	T	T	N	ADD	1836	1.62812	0.103434	1.32936	1.99402	4.71244	2.44767e-06	.	#N/A
6	32411770	rs17208902	C	T	T	N	ADD	1827	1.50738	0.088944	1.26624	1.79446	4.61386	3.95253e-06	.	#N/A
6	32411959	rs9405098	G	A	A	N	ADD	1836	0.583248	0.0790401	0.499545	0.680977	-6.82113	9.03264e-12	.	#N/A
6	32412296	rs17202577	C	T	T	N	ADD	1836	0.237846	0.302032	0.131585	0.429919	-4.75489	1.98557e-06	.	#N/A
6	32412545	rs59526486	T	G	G	N	ADD	1836	0.497386	0.103126	0.406361	0.608799	-6.77221	1.26829e-11	.	#N/A
6	32413115	rs9469108	C	T	T	N	ADD	1827	1.49398	0.0889217	1.25503	1.77842	4.51457	6.34468e-06	.	#N/A
6	32413132	rs9380294	A	C	C	N	ADD	1836	0.582667	0.0790605	0.499027	0.680325	-6.83198	8.37523e-12	.	#N/A
6	32414424	rs59237763	A	G	G	N	ADD	1826	0.502447	0.102789	0.410768	0.614589	-6.69589	2.14367e-11	.	#N/A
6	32415035	rs17202612	G	A	A	N	ADD	1832	0.236521	0.302212	0.130806	0.427674	-4.77056	1.83717e-06	.	#N/A
6	32415331	rs9268528	A	G	A	N	ADD	1836	0.722916	0.0692725	0.631136	0.828043	-4.68385	2.81535e-06	.	#N/A
6	32415479	rs4959098	A	C	A	N	ADD	1836	0.444859	0.0958193	0.36869	0.536765	-8.45338	2.82977e-17	.	#N/A
6	32415925	chr6:32415925_C_CAG	C	CAG	CAG	N	ADD	1836	0.237846	0.302032	0.131585	0.429919	-4.75489	1.98557e-06	.	#N/A
6	32416750	rs9268541	T	C	C	N	ADD	1836	2.16459	0.104228	1.76464	2.65519	7.40905	1.27208e-13	.	#N/A
6	32416944	rs9268542	A	G	A	N	ADD	1836	0.722898	0.0692726	0.63112	0.828023	-4.6842	2.81059e-06	.	#N/A
6	32417676	rs9268544	G	A	G	N	ADD	1836	0.722898	0.0692726	0.63112	0.828023	-4.6842	2.81059e-06	.	#N/A
6	32417973	rs9268545	T	C	T	N	ADD	1836	0.722898	0.0692726	0.63112	0.828023	-4.6842	2.81059e-06	.	#N/A
6	32418777	rs4355646	C	T	C	N	ADD	1836	0.516358	0.075321	0.44549	0.5985	-8.77517	1.70647e-18	.	#N/A
6	32418842	rs4335021	T	C	T	N	ADD	1836	0.444848	0.0958183	0.368681	0.536751	-8.45373	2.82152e-17	.	#N/A
6	32418873	rs35633069	C	T	T	N	ADD	1836	0.237846	0.302032	0.131585	0.429919	-4.75489	1.98557e-06	.	#N/A
6	32419187	rs9268556	T	C	T	N	ADD	1834	0.724423	0.0693053	0.632411	0.829822	-4.65159	3.29389e-06	.	#N/A
6	32420498	rs2395166	C	T	C	N	ADD	1832	0.444126	0.0959805	0.367966	0.53605	-8.45637	2.75833e-17	.	#N/A
6	32420540	rs9461744	A	G	G	N	ADD	1832	1.51343	0.089986	1.26873	1.80534	4.60496	4.12542e-06	.	#N/A
6	32421366	rs116869525	C	T	T	N	ADD	1836	2.08063	0.132131	1.60592	2.69566	5.54502	2.93919e-08	.	#N/A
6	32421756	rs117076508	T	C	C	N	ADD	1835	2.10401	0.132655	1.6223	2.72876	5.60736	2.05433e-08	.	#N/A
6	32421775	rs75490552	A	G	G	N	ADD	1835	2.10401	0.132655	1.6223	2.72876	5.60736	2.05433e-08	.	#N/A
6	32421837	rs115211911	C	T	T	N	ADD	1832	2.13302	0.131747	1.6476	2.76146	5.74994	8.92729e-09	.	#N/A
6	32421841	rs116227556	A	G	G	N	ADD	1832	2.13302	0.131747	1.6476	2.76146	5.74994	8.92729e-09	.	#N/A
6	32421894	rs116712006	G	C	C	N	ADD	1835	2.10401	0.13265	1.62232	2.72873	5.60757	2.05182e-08	.	#N/A
6	32421970	rs3135362	T	G	G	N	ADD	1835	1.52388	0.0899843	1.27749	1.8178	4.68151	2.84768e-06	.	#N/A
6	32422220	rs4496841	C	T	C	N	ADD	1835	0.550867	0.0754834	0.475111	0.638702	-7.89925	2.8058e-15	.	#N/A
6	32422365	rs146771984	T	A	A	N	ADD	1835	2.10401	0.132655	1.6223	2.72876	5.60736	2.05433e-08	.	#N/A
6	32422429	rs115487398	T	C	C	N	ADD	1835	2.10401	0.13265	1.62232	2.72873	5.60757	2.05183e-08	.	#N/A
6	32422687	rs148205919	T	G	G	N	ADD	1828	2.11436	0.135091	1.62252	2.7553	5.54258	2.98052e-08	.	#N/A
6	32422707	rs141144670	C	T	T	N	ADD	1830	2.06566	0.133831	1.58906	2.68519	5.42061	5.93962e-08	.	#N/A
6	32422801	rs3135359	T	C	T	N	ADD	1835	0.564116	0.076447	0.48562	0.6553	-7.48879	6.95118e-14	.	#N/A
6	32422899	rs114913290	C	T	T	N	ADD	1835	2.10401	0.132655	1.6223	2.72876	5.60736	2.05433e-08	.	#N/A
6	32422926	rs34330585	G	C	C	N	ADD	1836	0.265106	0.258631	0.159688	0.440115	-5.13328	2.84736e-07	.	#N/A
6	32422981	rs140806940	TGA	T	T	N	ADD	1835	2.10401	0.13265	1.62232	2.72873	5.60757	2.05183e-08	.	#N/A
6	32423043	rs34768004	G	A	A	N	ADD	1836	0.237846	0.302032	0.131585	0.429919	-4.75489	1.98557e-06	.	#N/A
6	32423080	rs6923872	G	A	A	N	ADD	1836	0.298457	0.237006	0.187561	0.474922	-5.10167	3.3667e-07	.	#N/A
6	32423127	rs9268568	G	A	G	N	ADD	1832	0.720851	0.0696614	0.628854	0.826307	-4.69876	2.61741e-06	.	#N/A
6	32423147	rs144608450	C	T	T	N	ADD	1835	2.1054	0.132672	1.62332	2.73064	5.61162	2.00446e-08	.	#N/A
6	32423157	rs148519138	T	C	C	N	ADD	1835	2.1054	0.132672	1.62332	2.73064	5.61162	2.00446e-08	.	#N/A
6	32423524	rs115617611	A	G	G	N	ADD	1835	2.10401	0.132655	1.6223	2.72876	5.60736	2.05433e-08	.	#N/A
6	32423693	rs114304312	T	G	G	N	ADD	1835	2.10401	0.13265	1.62232	2.72873	5.60757	2.05183e-08	.	#N/A
6	32423708	rs116414794	T	C	C	N	ADD	1835	2.10401	0.132655	1.6223	2.72876	5.60736	2.05433e-08	.	#N/A
6	32423726	rs115861456	C	T	T	N	ADD	1835	2.10401	0.132655	1.6223	2.72876	5.60736	2.05433e-08	.	#N/A
6	32423737	rs116276080	G	C	C	N	ADD	1835	2.10401	0.132655	1.6223	2.72876	5.60736	2.05433e-08	.	#N/A
6	32423750	rs71565322	G	A	A	N	ADD	1836	0.237846	0.302032	0.131585	0.429919	-4.75489	1.98557e-06	.	#N/A
6	32423812	rs114188689	G	A	A	N	ADD	1835	2.10401	0.13265	1.62232	2.72873	5.60757	2.05183e-08	.	#N/A
6	32423995	rs34989128	G	A	A	N	ADD	1836	0.265106	0.258631	0.159688	0.440115	-5.13328	2.84736e-07	.	#N/A
6	32424023	rs116025413	C	A	A	N	ADD	1835	2.10401	0.13265	1.62232	2.72873	5.60757	2.05183e-08	.	#N/A
6	32424056	rs150253784	AAAG	A	A	N	ADD	1835	2.10401	0.132655	1.6223	2.72876	5.60736	2.05433e-08	.	#N/A
6	32424074	rs6929590	A	G	G	N	ADD	1835	2.10401	0.132655	1.6223	2.72876	5.60736	2.05433e-08	.	#N/A
6	32424211	rs6929953	C	T	T	N	ADD	1836	2.04227	0.130674	1.58082	2.63841	5.46444	4.64372e-08	.	#N/A
6	32424214	rs35875335	T	C	C	N	ADD	1836	0.265106	0.258631	0.159688	0.440115	-5.13328	2.84736e-07	.	#N/A
6	32424277	rs6930108	C	T	T	N	ADD	1835	2.10401	0.132655	1.6223	2.72876	5.60736	2.05433e-08	.	#N/A
6	32424428	rs6930615	G	A	A	N	ADD	1835	2.10401	0.13265	1.62232	2.72873	5.60757	2.05183e-08	.	#N/A
6	32424656	rs115472206	G	T	T	N	ADD	1835	2.10401	0.132655	1.6223	2.72876	5.60736	2.05433e-08	.	#N/A
6	32424671	rs144160349	A	AATTG	AATTG	N	ADD	1835	2.10401	0.132655	1.6223	2.72876	5.60736	2.05433e-08	.	#N/A
6	32424704	rs114279634	A	G	G	N	ADD	1835	2.10401	0.13265	1.62232	2.72873	5.60757	2.05183e-08	.	#N/A
6	32424766	rs2157334	T	C	C	N	ADD	1835	1.52388	0.0899947	1.27746	1.81784	4.68097	2.85516e-06	.	#N/A
6	32424793	rs6935319	C	T	T	N	ADD	1835	2.10401	0.132655	1.6223	2.72876	5.60736	2.05433e-08	.	#N/A
6	32424884	rs2157332	C	T	C	N	ADD	1829	0.717832	0.0697435	0.626119	0.822979	-4.75342	2.00008e-06	.	#N/A
6	32424943	rs6915350	T	C	C	N	ADD	1836	2.10539	0.132629	1.62345	2.7304	5.6134	1.98394e-08	.	#N/A
6	32424980	rs6935999	G	A	A	N	ADD	1836	2.1173	0.132605	1.63271	2.74571	5.65696	1.5408e-08	.	#N/A
6	32424987	rs6936008	G	C	C	N	ADD	1836	2.10582	0.132634	1.62376	2.73099	5.61472	1.96878e-08	.	#N/A
6	32425044	rs6936170	G	A	A	N	ADD	1836	2.10645	0.132641	1.62423	2.73185	5.61669	1.94647e-08	.	#N/A
6	32425285	rs9296027	C	G	G	N	ADD	1836	0.565169	0.0763121	0.486655	0.65635	-7.47758	7.57028e-14	.	#N/A
6	32425316	rs6457579	A	G	G	N	ADD	1836	2.10708	0.132648	1.62469	2.73269	5.61866	1.92449e-08	.	#N/A
6	32425364	rs6457580	G	T	T	N	ADD	1836	2.10708	0.132648	1.62469	2.73269	5.61866	1.92449e-08	.	#N/A
6	32425384	rs9469109	A	T	T	N	ADD	1836	0.565169	0.0763121	0.486655	0.65635	-7.47758	7.57028e-14	.	#N/A
6	32425482	rs7771308	C	T	T	N	ADD	1836	2.12021	0.132626	1.63488	2.7496	5.66642	1.45809e-08	.	#N/A
6	32425577	rs7753500	T	G	G	N	ADD	1836	2.10708	0.132648	1.62469	2.73269	5.61866	1.92449e-08	.	#N/A
6	32425909	rs114404972	G	A	A	N	ADD	1836	2.10708	0.132648	1.62469	2.73269	5.61866	1.92449e-08	.	#N/A
6	32425991	rs116514685	A	T	T	N	ADD	1836	2.10708	0.132648	1.62469	2.73269	5.61866	1.92449e-08	.	#N/A
6	32426138	rs116297629	C	G	G	N	ADD	1836	2.10708	0.132648	1.62469	2.73269	5.61866	1.92449e-08	.	#N/A
6	32426222	rs9281798	A	AG	AG	N	ADD	1836	1.52628	0.0899837	1.2795	1.82066	4.699	2.61435e-06	.	#N/A
6	32426250	rs3135349	A	G	G	N	ADD	1836	1.52628	0.0899837	1.2795	1.82066	4.699	2.61435e-06	.	#N/A
6	32426283	rs3129842	T	C	C	N	ADD	1836	1.52628	0.0899837	1.2795	1.82066	4.699	2.61435e-06	.	#N/A
6	32426344	rs140938009	C	A	A	N	ADD	1836	2.10708	0.132648	1.62469	2.73269	5.61866	1.92449e-08	.	#N/A
6	32426345	rs35817460	G	T	T	N	ADD	1836	0.265106	0.258631	0.159688	0.440115	-5.13328	2.84736e-07	.	#N/A
6	32426400	rs148258492	T	C	C	N	ADD	1836	2.10708	0.132648	1.62469	2.73269	5.61866	1.92449e-08	.	#N/A
6	32426502	rs115573784	T	C	C	N	ADD	1826	2.21589	0.139154	1.68694	2.91069	5.7178	1.07914e-08	.	#N/A
6	32426536	rs2395170	A	C	C	N	ADD	1836	1.52628	0.0899837	1.2795	1.82066	4.699	2.61435e-06	.	#N/A
6	32426553	rs143157827	T	TG	TG	N	ADD	1836	2.10709	0.13265	1.62469	2.73272	5.61859	1.9252e-08	.	#N/A
6	32426593	rs116610730	A	G	G	N	ADD	1836	2.10708	0.132648	1.62469	2.73269	5.61866	1.92449e-08	.	#N/A
6	32426666	rs114248983	C	T	T	N	ADD	1836	2.10708	0.132648	1.62469	2.73269	5.61866	1.92449e-08	.	#N/A
6	32426734	rs114001299	C	A	A	N	ADD	1836	2.10708	0.132648	1.62469	2.73269	5.61866	1.92449e-08	.	#N/A
6	32426760	rs2395171	C	T	T	N	ADD	1836	1.52628	0.0899837	1.2795	1.82066	4.699	2.61435e-06	.	#N/A
6	32426770	rs115877957	T	G	G	N	ADD	1836	2.10708	0.132648	1.62469	2.73269	5.61866	1.92449e-08	.	#N/A
6	32426838	rs115045614	T	C	C	N	ADD	1836	2.10708	0.132648	1.62469	2.73269	5.61866	1.92449e-08	.	#N/A
6	32426845	rs116706331	T	C	C	N	ADD	1836	2.10708	0.132648	1.62469	2.73269	5.61866	1.92449e-08	.	#N/A
6	32426913	rs114594015	T	C	C	N	ADD	1836	2.10708	0.132648	1.62469	2.73269	5.61866	1.92449e-08	.	#N/A
6	32427050	rs115353337	G	A	A	N	ADD	1836	2.10708	0.132648	1.62469	2.73269	5.61866	1.92449e-08	.	#N/A
6	32427134	rs732163	G	A	A	N	ADD	1836	0.556916	0.0763907	0.479474	0.646864	-7.66247	1.82387e-14	.	#N/A
6	32427234	rs138355108	TCC	T	T	N	ADD	1835	2.09739	0.132685	1.6171	2.72033	5.58235	2.37287e-08	.	#N/A
6	32427259	rs3135344	C	T	C	N	ADD	1836	0.319405	0.231125	0.203052	0.502429	-4.93802	7.89212e-07	.	#N/A
6	32427424	rs115678364	T	C	C	N	ADD	1836	2.10708	0.132648	1.62469	2.73269	5.61866	1.92449e-08	.	#N/A
6	32427459	rs116103816	C	A	A	N	ADD	1836	2.10708	0.132648	1.62469	2.73269	5.61866	1.92449e-08	.	#N/A
6	32427467	rs114656303	C	G	G	N	ADD	1836	2.10708	0.132648	1.62469	2.73269	5.61866	1.92449e-08	.	#N/A
6	32427480	rs148695343	T	TA	TA	N	ADD	1836	2.10708	0.132648	1.62469	2.73269	5.61866	1.92449e-08	.	#N/A
6	32427651	rs115661515	C	T	T	N	ADD	1836	2.10708	0.132648	1.62469	2.73269	5.61866	1.92449e-08	.	#N/A
6	32427791	rs2187818	G	T	G	N	ADD	1836	0.724289	0.0695455	0.631996	0.830059	-4.63819	3.51473e-06	.	#N/A
6	32427849	rs114657744	A	G	G	N	ADD	1836	2.10708	0.132648	1.62469	2.73269	5.61866	1.92449e-08	.	#N/A
6	32427864	rs9268576	T	C	C	N	ADD	1836	1.92847	0.0982595	1.59065	2.33803	6.68359	2.33166e-11	.	#N/A
6	32428137	rs116705089	T	G	G	N	ADD	1836	2.10708	0.132648	1.62469	2.73269	5.61866	1.92449e-08	.	#N/A
6	32428165	rs9268577	C	T	T	N	ADD	1836	2.48817	0.160371	1.81707	3.40712	5.68399	1.31588e-08	.	#N/A
6	32428179	rs58103245	C	T	T	N	ADD	1836	0.468256	0.100649	0.384424	0.570369	-7.53848	4.75467e-14	.	#N/A
6	32428220	rs139303470	ATG	A	A	N	ADD	1836	2.10708	0.132648	1.62469	2.73269	5.61866	1.92449e-08	.	#N/A
6	32428280	rs9268578	A	G	A	N	ADD	1836	0.724289	0.0695455	0.631996	0.830059	-4.63819	3.51473e-06	.	#N/A
6	32428331	rs70993828	AC	A	AC	N	ADD	1836	0.570985	0.0758325	0.492126	0.662481	-7.38987	1.46972e-13	.	#N/A
6	32428402	rs149225614	A	AT	AT	N	ADD	1836	2.10708	0.132648	1.62469	2.73269	5.61866	1.92449e-08	.	#N/A
6	32428488	rs6912072	G	A	A	N	ADD	1836	2.10708	0.132648	1.62469	2.73269	5.61866	1.92449e-08	.	#N/A
6	32428511	rs6911791	C	T	T	N	ADD	1836	2.10708	0.132648	1.62469	2.73269	5.61866	1.92449e-08	.	#N/A
6	32428607	rs34758669	A	G	G	N	ADD	1836	0.237846	0.302032	0.131585	0.429919	-4.75489	1.98557e-06	.	#N/A
6	32428673	rs9268579	G	A	G	N	ADD	1836	0.724289	0.0695455	0.631996	0.830059	-4.63819	3.51473e-06	.	#N/A
6	32428904	rs56687397	CATTTACTG	C	CATTTACTG	N	ADD	1830	0.719744	0.0695124	0.628071	0.824797	-4.73095	2.23466e-06	.	#N/A
6	32429010	rs115098399	G	A	A	N	ADD	1836	2.10708	0.132648	1.62469	2.73269	5.61866	1.92449e-08	.	#N/A
6	32429187	rs9268582	C	T	C	N	ADD	1836	0.724289	0.0695455	0.631996	0.830059	-4.63819	3.51473e-06	.	#N/A
6	32429251	rs7754635	G	A	A	N	ADD	1836	2.10708	0.132648	1.62469	2.73269	5.61866	1.92449e-08	.	#N/A
6	32429319	rs7754263	A	G	G	N	ADD	1836	2.10708	0.132648	1.62469	2.73269	5.61866	1.92449e-08	.	#N/A
6	32429489	rs9268583	T	G	T	N	ADD	1835	0.722425	0.0695448	0.630371	0.827922	-4.67529	2.93538e-06	.	#N/A
6	32429532	rs3129849	A	G	A	N	ADD	1836	0.473197	0.0997009	0.389203	0.575318	-7.50487	6.14882e-14	.	#N/A
6	32429624	rs7754753	A	T	T	N	ADD	1836	2.10708	0.132648	1.62469	2.73269	5.61866	1.92449e-08	.	#N/A
6	32429626	rs9268585	T	G	T	N	ADD	1836	0.724289	0.0695455	0.631996	0.830059	-4.63819	3.51473e-06	.	#N/A
6	32429883	rs17209042	T	C	C	N	ADD	1836	0.219632	0.320957	0.117084	0.411998	-4.72275	2.3268e-06	.	#N/A
6	32430007	rs3129852	G	A	G	N	ADD	1836	0.473197	0.0997009	0.389203	0.575318	-7.50487	6.14882e-14	.	#N/A
6	32430017	rs9268588	C	G	C	N	ADD	1836	0.580092	0.0700721	0.505651	0.665491	-7.77155	7.75288e-15	.	#N/A
6	32430086	rs17202717	G	T	T	N	ADD	1836	0.265106	0.258631	0.159688	0.440115	-5.13328	2.84736e-07	.	#N/A
6	32430425	rs9268589	G	A	G	N	ADD	1836	0.580044	0.0700721	0.50561	0.665436	-7.77274	7.68078e-15	.	#N/A
6	32430786	rs7774047	C	A	C	N	ADD	1836	0.580092	0.0700721	0.505651	0.665491	-7.77155	7.75288e-15	.	#N/A
6	32430898	rs7756262	T	A	T	N	ADD	1836	0.580092	0.0700721	0.505651	0.665491	-7.77155	7.75288e-15	.	#N/A
6	32430971	rs3135341	C	A	C	N	ADD	1836	0.473197	0.0997009	0.389203	0.575318	-7.50487	6.14882e-14	.	#N/A
6	32431004	rs3129854	G	C	G	N	ADD	1836	0.571101	0.075836	0.492222	0.66262	-7.38686	1.50333e-13	.	#N/A
6	32431013	rs10546387	GAGTTA	G	GAGTTA	N	ADD	1836	0.580174	0.0700768	0.505719	0.665592	-7.769	7.91054e-15	.	#N/A
6	32431076	rs9281803	T	TA	T	N	ADD	1836	0.570985	0.0758325	0.492126	0.662481	-7.38987	1.46972e-13	.	#N/A
6	32431171	chr6:32431171_T_TA	T	TA	T	N	ADD	1836	0.579209	0.0700327	0.504921	0.664427	-7.79768	6.3055e-15	.	#N/A
6	32431315	rs4348358	G	A	G	N	ADD	1836	0.580092	0.0700721	0.505651	0.665491	-7.77155	7.75288e-15	.	#N/A
6	32431382	rs4504509	T	C	T	N	ADD	1836	0.473197	0.0997009	0.389203	0.575318	-7.50487	6.14882e-14	.	#N/A
6	32432056	rs9268605	G	A	G	N	ADD	1830	0.579638	0.0702305	0.505099	0.665177	-7.76516	8.15447e-15	.	#N/A
6	32432293	rs9268606	G	A	G	N	ADD	1835	0.578979	0.0701584	0.504596	0.664327	-7.78935	6.73547e-15	.	#N/A
6	32432311	rs984778	C	T	C	N	ADD	1835	0.569691	0.0758948	0.49095	0.66106	-7.41371	1.22815e-13	.	#N/A
6	32432453	rs115956975	T	G	G	N	ADD	1836	2.10708	0.132648	1.62469	2.73269	5.61866	1.92449e-08	.	#N/A
6	32432761	rs9268607	A	G	A	N	ADD	1836	0.580092	0.0700721	0.505651	0.665491	-7.77155	7.75288e-15	.	#N/A
6	32433034	rs59642557	C	A	A	N	ADD	1836	0.468256	0.100649	0.384424	0.570369	-7.53848	4.75467e-14	.	#N/A
6	32433056	rs35640567	AT	A	AT	N	ADD	1836	0.580092	0.0700721	0.505651	0.665491	-7.77155	7.75288e-15	.	#N/A
6	32433088	rs9268608	C	T	C	N	ADD	1836	0.580092	0.0700721	0.505651	0.665491	-7.77155	7.75288e-15	.	#N/A
6	32433259	rs17496307	A	T	T	N	ADD	1836	0.265106	0.258631	0.159688	0.440115	-5.13328	2.84736e-07	.	#N/A
6	32433302	rs3129860	A	G	A	N	ADD	1836	0.470155	0.100446	0.386137	0.572454	-7.51344	5.7593e-14	.	#N/A
6	32433440	rs3135338	C	T	C	N	ADD	1836	0.570985	0.0758325	0.492126	0.662481	-7.38987	1.46972e-13	.	#N/A
6	32433460	rs34735516	G	A	A	N	ADD	1836	0.237846	0.302032	0.131585	0.429919	-4.75489	1.98557e-06	.	#N/A
6	32433484	rs9268609	G	A	G	N	ADD	1836	0.578998	0.0700617	0.504709	0.664223	-7.79963	6.20877e-15	.	#N/A
6	32433486	rs9268610	T	C	T	N	ADD	1836	0.578998	0.0700617	0.504709	0.664223	-7.79963	6.20877e-15	.	#N/A
6	32434052	rs3135336	G	A	G	N	ADD	1836	0.570875	0.0758316	0.492032	0.662352	-7.39249	1.441e-13	.	#N/A
6	32434068	rs3135335	C	G	C	N	ADD	1836	0.570875	0.0758316	0.492032	0.662352	-7.39249	1.441e-13	.	#N/A
6	32434131	rs115622881	G	A	A	N	ADD	1836	2.10708	0.132648	1.62469	2.73269	5.61866	1.92449e-08	.	#N/A
6	32434219	rs1987305	G	T	G	N	ADD	1836	0.579967	0.0700734	0.505541	0.66535	-7.77447	7.57627e-15	.	#N/A
6	32434448	rs960736	T	C	T	N	ADD	1835	0.579627	0.0700416	0.505277	0.664918	-7.78637	6.89617e-15	.	#N/A
6	32434663	rs7753264	A	G	A	N	ADD	1836	0.579952	0.0700736	0.505528	0.665332	-7.77483	7.55464e-15	.	#N/A
6	32434687	rs7773756	T	C	T	N	ADD	1836	0.579952	0.0700736	0.505528	0.665332	-7.77483	7.55464e-15	.	#N/A
6	32434775	rs117859623	G	A	A	N	ADD	1836	0.468122	0.100637	0.384324	0.570192	-7.54224	4.61971e-14	.	#N/A
6	32434909	rs3135334	C	T	C	N	ADD	1836	0.473062	0.0996892	0.389101	0.57514	-7.50863	5.97504e-14	.	#N/A
6	32434915	rs9268613	C	T	C	N	ADD	1836	0.579952	0.0700736	0.505528	0.665332	-7.77483	7.55464e-15	.	#N/A
6	32435112	rs9268615	G	A	G	N	ADD	1836	0.579952	0.0700736	0.505528	0.665332	-7.77483	7.55464e-15	.	#N/A
6	32436164	rs3135397	A	T	A	N	ADD	1836	0.570844	0.0758312	0.492006	0.662316	-7.39325	1.43287e-13	.	#N/A
6	32436186	rs117433623	C	G	G	N	ADD	1836	0.438271	0.104504	0.357099	0.537893	-7.89367	2.9342e-15	.	#N/A
6	32436271	rs3129865	G	C	G	N	ADD	1822	0.467415	0.100571	0.383793	0.569259	-7.56217	3.96414e-14	.	#N/A
6	32436288	rs3129866	G	C	G	N	ADD	1822	0.568073	0.0761267	0.489334	0.659483	-7.42847	1.09862e-13	.	#N/A
6	32436316	rs4612206	C	T	C	N	ADD	1836	0.579952	0.0700736	0.505528	0.665332	-7.77483	7.55464e-15	.	#N/A
6	32436443	rs3129867	G	C	G	N	ADD	1836	0.557422	0.0762221	0.480069	0.647239	-7.66749	1.75395e-14	.	#N/A
6	32436600	rs3129868	A	C	A	N	ADD	1836	0.47002	0.100434	0.386035	0.572276	-7.5172	5.59617e-14	.	#N/A
6	32437082	rs2395173	A	G	A	N	ADD	1836	0.570844	0.0758312	0.492006	0.662316	-7.39325	1.43287e-13	.	#N/A
6	32437267	rs9268626	G	C	C	N	ADD	1830	2.27272	0.109922	1.83223	2.81911	7.46874	8.09693e-14	.	#N/A
6	32437415	rs3135395	T	G	T	N	ADD	1834	0.570822	0.0758121	0.492005	0.662266	-7.39561	1.40758e-13	.	#N/A
6	32437585	rs2395178	G	C	G	N	ADD	1836	0.570844	0.0758312	0.492006	0.662316	-7.39325	1.43287e-13	.	#N/A
6	32437894	rs3129869	A	C	A	N	ADD	1836	0.570844	0.0758312	0.492006	0.662316	-7.39325	1.43287e-13	.	#N/A
6	32437915	rs3834857	GA	G	GA	N	ADD	1836	0.579952	0.0700736	0.505528	0.665332	-7.77483	7.55464e-15	.	#N/A
6	32438468	rs34979133	CA	C	CA	N	ADD	1832	0.51012	0.0950674	0.4234	0.614602	-7.08033	1.43809e-12	.	#N/A
6	32438565	rs3129871	A	C	A	N	ADD	1836	0.565904	0.0750142	0.488529	0.655534	-7.58965	3.2078e-14	.	#N/A
6	32438696	rs9268633	A	G	A	N	ADD	1836	0.473062	0.0996892	0.389101	0.57514	-7.50863	5.97504e-14	.	#N/A
6	32438753	rs9268634	G	A	G	N	ADD	1836	0.579952	0.0700736	0.505528	0.665332	-7.77483	7.55464e-15	.	#N/A
6	32438772	rs34117294	C	T	T	N	ADD	1836	0.237846	0.302032	0.131585	0.429919	-4.75489	1.98557e-06	.	#N/A
6	32438927	rs3763321	T	G	T	N	ADD	1836	0.473062	0.0996892	0.389101	0.57514	-7.50863	5.97504e-14	.	#N/A
6	32439124	rs3763324	A	G	G	N	ADD	1832	2.11696	0.134269	1.62713	2.75424	5.58564	2.32837e-08	.	#N/A
6	32439483	rs16822567	C	A	A	N	ADD	1836	2.10708	0.132648	1.62469	2.73269	5.61866	1.92449e-08	.	#N/A
6	32439932	rs14004	C	A	C	N	ADD	1836	0.722889	0.069516	0.630811	0.828406	-4.66799	3.04155e-06	.	#N/A
6	32439996	rs16822586	G	C	C	N	ADD	1836	2.10708	0.132648	1.62469	2.73269	5.61866	1.92449e-08	.	#N/A
6	32440078	rs16822587	T	C	C	N	ADD	1836	2.081	0.132132	1.6062	2.69614	5.54632	2.91741e-08	.	#N/A
6	32440374	rs114196722	G	A	A	N	ADD	1836	2.10708	0.132648	1.62469	2.73269	5.61866	1.92449e-08	.	#N/A
6	32440750	rs9268645	C	G	C	N	ADD	1836	0.585499	0.0699097	0.510528	0.671481	-7.65688	1.90501e-14	.	#N/A
6	32441269	rs9268651	G	A	A	N	ADD	1830	2.2535	0.107306	1.82608	2.78098	7.57165	3.68521e-14	.	#N/A
6	32441509	rs115291739	G	T	T	N	ADD	1836	2.10708	0.132648	1.62469	2.73269	5.61866	1.92449e-08	.	#N/A
6	32441920	rs16822602	C	A	A	N	ADD	1836	2.10708	0.132648	1.62469	2.73269	5.61866	1.92449e-08	.	#N/A
6	32441931	rs17496549	C	T	T	N	ADD	1836	0.265106	0.258631	0.159688	0.440115	-5.13328	2.84736e-07	.	#N/A
6	32442067	rs16822610	G	A	A	N	ADD	1836	2.10708	0.132648	1.62469	2.73269	5.61866	1.92449e-08	.	#N/A
6	32442176	rs16822614	A	G	G	N	ADD	1836	2.10708	0.132648	1.62469	2.73269	5.61866	1.92449e-08	.	#N/A
6	32442306	rs16822616	C	A	A	N	ADD	1836	0.265106	0.258631	0.159688	0.440115	-5.13328	2.84736e-07	.	#N/A
6	32442382	rs70993830	AG	A	A	N	ADD	1836	0.265106	0.258631	0.159688	0.440115	-5.13328	2.84736e-07	.	#N/A
6	32442433	rs3129884	T	C	C	N	ADD	1836	1.74802	0.112589	1.40188	2.17963	4.96035	7.03652e-07	.	#N/A
6	32442438	rs3129885	T	C	C	N	ADD	1836	1.76181	0.112835	1.41225	2.19788	5.01917	5.18944e-07	.	#N/A
6	32443164	rs9268659	T	C	T	N	ADD	1836	1.5275	0.0825939	1.29921	1.79592	5.12914	2.91074e-07	.	#N/A
6	32443258	rs8084	A	C	A	N	ADD	1836	1.52509	0.0826985	1.29689	1.79344	5.1035	3.33431e-07	.	#N/A
6	32443530	rs2239806	C	T	T	N	ADD	1836	1.76181	0.112835	1.41225	2.19788	5.01917	5.18944e-07	.	#N/A
6	32443585	rs13218331	A	C	C	N	ADD	1836	0.303397	0.237479	0.190489	0.48323	-5.0224	5.103e-07	.	#N/A
6	32443869	rs7192	T	G	T	N	ADD	1836	1.53565	0.0828633	1.30545	1.80645	5.17668	2.25868e-07	.	#N/A
6	32444056	rs2239803	C	T	C	N	ADD	1836	1.46868	0.0813646	1.25219	1.7226	4.72397	2.31283e-06	.	#N/A
6	32444194	rs375668727	TGAGTCTAGGGATCTAGAAAATACATTAGAATATG	T	T	N	ADD	1835	1.76399	0.113439	1.41234	2.20321	5.00341	5.63246e-07	.	#N/A
6	32444337	rs71565323	C	T	T	N	ADD	1836	0.237846	0.302032	0.131585	0.429919	-4.75489	1.98557e-06	.	#N/A
6	32444502	rs9281809	G	GAACTAACT	G	N	ADD	1833	1.53455	0.0829287	1.30434	1.80538	5.16391	2.41841e-07	.	#N/A
6	32444621	rs4935354	C	T	C	N	ADD	1836	1.53565	0.0828633	1.30545	1.80645	5.17668	2.25868e-07	.	#N/A
6	32444658	rs3177928	G	A	A	N	ADD	1836	0.303397	0.237479	0.190489	0.48323	-5.0224	5.103e-07	.	#N/A
6	32444703	rs7194	G	A	G	N	ADD	1836	1.53565	0.0828633	1.30545	1.80645	5.17668	2.25868e-07	.	#N/A
6	32444762	rs7195	A	G	A	N	ADD	1836	1.53565	0.0828633	1.30545	1.80645	5.17668	2.25868e-07	.	#N/A
6	32444789	rs1131541	T	A	A	N	ADD	1836	1.76181	0.112835	1.41225	2.19788	5.01917	5.18944e-07	.	#N/A
6	32444815	rs1051336	G	A	A	N	ADD	1836	1.76181	0.112835	1.41225	2.19788	5.01917	5.18944e-07	.	#N/A
6	32445032	rs1041885	T	A	A	N	ADD	1836	1.76996	0.112821	1.41883	2.20799	5.06071	4.177e-07	.	#N/A
6	32445317	rs2213586	A	G	A	N	ADD	1836	1.53565	0.0828633	1.30545	1.80645	5.17668	2.25868e-07	.	#N/A
6	32445373	rs2213585	G	A	G	N	ADD	1836	1.53565	0.0828633	1.30545	1.80645	5.17668	2.25868e-07	.	#N/A
6	32445482	rs2213584	A	G	A	N	ADD	1836	1.53565	0.0828633	1.30545	1.80645	5.17668	2.25868e-07	.	#N/A
6	32445682	rs2227139	G	A	G	N	ADD	1836	1.53565	0.0828633	1.30545	1.80645	5.17668	2.25868e-07	.	#N/A
6	32446053	rs3763327	G	C	G	N	ADD	1834	1.48459	0.0802591	1.2685	1.7375	4.92332	8.50902e-07	.	#N/A
6	32446112	rs9268668	C	A	C	N	ADD	1831	1.48573	0.0803173	1.26933	1.73903	4.9293	8.25241e-07	.	#N/A
6	32446201	rs28732216	C	A	A	N	ADD	1836	0.303397	0.237479	0.190489	0.48323	-5.0224	5.103e-07	.	#N/A
6	32446496	rs3129890	T	C	C	N	ADD	1836	1.44895	0.0791506	1.24074	1.6921	4.6852	2.79689e-06	.	#N/A
6	32446642	rs118118976	C	T	T	N	ADD	1833	2.1144	0.132681	1.63023	2.74236	5.64339	1.66732e-08	.	#N/A
6	32447171	rs28895027	T	C	C	N	ADD	1836	0.303397	0.237479	0.190489	0.48323	-5.0224	5.103e-07	.	#N/A
6	32447434	rs28895028	G	A	A	N	ADD	1836	0.303397	0.237479	0.190489	0.48323	-5.0224	5.103e-07	.	#N/A
6	32447829	rs61523215	AT	A	A	N	ADD	1826	0.561585	0.0748357	0.48497	0.650303	-7.71013	1.25692e-14	.	#N/A
6	32447860	rs12525707	G	T	T	N	ADD	1836	0.303397	0.237479	0.190489	0.48323	-5.0224	5.103e-07	.	#N/A
6	32447985	rs12529078	A	G	G	N	ADD	1836	0.303397	0.237479	0.190489	0.48323	-5.0224	5.103e-07	.	#N/A
6	32448028	rs13194556	T	C	C	N	ADD	1836	0.303397	0.237479	0.190489	0.48323	-5.0224	5.103e-07	.	#N/A
6	32448037	rs117309689	C	T	T	N	ADD	1833	2.1144	0.132666	1.63027	2.74228	5.64402	1.66124e-08	.	#N/A
6	32448081	rs12529093	A	G	G	N	ADD	1836	0.303397	0.237479	0.190489	0.48323	-5.0224	5.103e-07	.	#N/A
6	32448198	rs13209234	G	A	A	N	ADD	1836	0.303397	0.237479	0.190489	0.48323	-5.0224	5.103e-07	.	#N/A
6	32448205	rs28895029	T	C	C	N	ADD	1836	0.303397	0.237479	0.190489	0.48323	-5.0224	5.103e-07	.	#N/A
6	32448275	rs13209045	A	G	G	N	ADD	1836	0.303397	0.237479	0.190489	0.48323	-5.0224	5.103e-07	.	#N/A
6	32448290	rs28893479	T	TC	TC	N	ADD	1836	0.303397	0.237479	0.190489	0.48323	-5.0224	5.103e-07	.	#N/A
6	32448384	rs28895030	G	A	A	N	ADD	1836	0.303397	0.237479	0.190489	0.48323	-5.0224	5.103e-07	.	#N/A
6	32448398	rs28895031	G	A	A	N	ADD	1836	0.303397	0.237479	0.190489	0.48323	-5.0224	5.103e-07	.	#N/A
6	32448412	rs28895032	T	A	A	N	ADD	1836	0.29802	0.23701	0.187284	0.474229	-5.10778	3.25957e-07	.	#N/A
6	32449827	rs28895068	T	C	C	N	ADD	1835	0.307453	0.238119	0.192793	0.490304	-4.95313	7.30291e-07	.	#N/A
6	32449828	rs28895069	G	A	A	N	ADD	1835	0.307453	0.238119	0.192793	0.490304	-4.95312	7.3032e-07	.	#N/A
6	32449897	rs28895070	T	C	C	N	ADD	1835	0.307453	0.238119	0.192793	0.490304	-4.95312	7.3032e-07	.	#N/A
6	32449943	rs28895072	C	T	T	N	ADD	1834	0.3299	0.232122	0.209315	0.519954	-4.77751	1.7748e-06	.	#N/A
6	32449946	rs28895073	A	G	G	N	ADD	1835	0.307453	0.238119	0.192793	0.490304	-4.95312	7.3032e-07	.	#N/A
6	32449989	rs28895074	T	C	C	N	ADD	1835	0.307453	0.238119	0.192793	0.490304	-4.95312	7.3032e-07	.	#N/A
6	32450048	rs28895075	G	T	T	N	ADD	1835	0.307453	0.238119	0.192793	0.490304	-4.95312	7.3032e-07	.	#N/A
6	32450068	rs28895076	T	C	C	N	ADD	1835	0.307453	0.238119	0.192793	0.490304	-4.95312	7.3032e-07	.	#N/A
6	32450100	rs28895077	A	G	G	N	ADD	1835	0.307453	0.238119	0.192793	0.490304	-4.95312	7.3032e-07	.	#N/A
6	32450114	rs28895078	C	G	G	N	ADD	1835	0.307453	0.238119	0.192793	0.490304	-4.95312	7.3032e-07	.	#N/A
6	32450124	rs28895079	C	T	T	N	ADD	1835	0.307453	0.238119	0.192793	0.490304	-4.95312	7.3032e-07	.	#N/A
6	32450155	rs28895080	C	T	T	N	ADD	1835	0.307453	0.238119	0.192793	0.490304	-4.95312	7.3032e-07	.	#N/A
6	32450185	rs70993834	TGTG	T	T	N	ADD	1835	0.307453	0.238119	0.192793	0.490304	-4.95313	7.30288e-07	.	#N/A
6	32450290	rs28895081	G	T	T	N	ADD	1835	0.307453	0.238119	0.192793	0.490304	-4.95312	7.3032e-07	.	#N/A
6	32450337	rs28895082	T	C	C	N	ADD	1836	0.315371	0.234423	0.199196	0.499301	-4.92276	8.5333e-07	.	#N/A
6	32450359	rs28893489	G	GC	GC	N	ADD	1835	0.307453	0.238119	0.192793	0.490304	-4.95313	7.30288e-07	.	#N/A
6	32450375	rs28895083	C	G	G	N	ADD	1835	0.307453	0.238119	0.192793	0.490304	-4.95312	7.3032e-07	.	#N/A
6	32450382	rs28893490	G	GA	GA	N	ADD	1835	0.307453	0.238119	0.192793	0.490304	-4.95312	7.3032e-07	.	#N/A
6	32450392	rs28895084	C	T	T	N	ADD	1835	0.307453	0.238119	0.192793	0.490304	-4.95312	7.3032e-07	.	#N/A
6	32450474	rs28895085	T	C	C	N	ADD	1835	0.307453	0.238119	0.192793	0.490304	-4.95313	7.30288e-07	.	#N/A
6	32450523	rs28895086	G	C	C	N	ADD	1835	0.307453	0.238119	0.192793	0.490304	-4.95312	7.3032e-07	.	#N/A
6	32450544	rs114913214	G	A	A	N	ADD	1834	2.11326	0.132663	1.6294	2.74079	5.64007	1.6998e-08	.	#N/A
6	32450553	rs28895087	C	A	A	N	ADD	1835	0.307453	0.238119	0.192793	0.490304	-4.95312	7.3032e-07	.	#N/A
6	32450619	rs28895088	C	A	A	N	ADD	1836	0.303397	0.237479	0.190489	0.48323	-5.0224	5.103e-07	.	#N/A
6	32450657	rs28895089	C	T	T	N	ADD	1835	0.307453	0.238119	0.192793	0.490304	-4.95312	7.3032e-07	.	#N/A
6	32450769	rs28895090	A	G	G	N	ADD	1835	0.307453	0.238119	0.192793	0.490304	-4.95313	7.30288e-07	.	#N/A
6	32450845	rs28895091	T	G	G	N	ADD	1835	0.307453	0.238119	0.192793	0.490304	-4.95312	7.3032e-07	.	#N/A
6	32450872	rs28895092	C	A	A	N	ADD	1835	0.307453	0.238119	0.192793	0.490304	-4.95312	7.3032e-07	.	#N/A
6	32450880	rs28895093	G	A	A	N	ADD	1836	0.303397	0.237479	0.190489	0.48323	-5.0224	5.103e-07	.	#N/A
6	32450945	rs35855550	G	A	A	N	ADD	1836	0.237616	0.302337	0.131379	0.429759	-4.75331	2.00117e-06	.	#N/A
6	32451007	rs28892618	AG	A	A	N	ADD	1835	0.307453	0.238119	0.192793	0.490304	-4.95313	7.30291e-07	.	#N/A
6	32451066	rs28895094	A	T	T	N	ADD	1835	0.307453	0.238119	0.192793	0.490304	-4.95312	7.3032e-07	.	#N/A
6	32451071	rs28895095	G	A	A	N	ADD	1836	0.298329	0.237007	0.18748	0.474717	-5.10349	3.3345e-07	.	#N/A
6	32451082	rs28895096	G	C	C	N	ADD	1835	0.307453	0.238119	0.192793	0.490304	-4.95313	7.30288e-07	.	#N/A
6	32451092	rs28895097	C	T	T	N	ADD	1835	0.307453	0.238119	0.192793	0.490304	-4.95312	7.3032e-07	.	#N/A
6	32451103	rs13215109	T	C	C	N	ADD	1835	0.307453	0.238119	0.192793	0.490304	-4.95312	7.3032e-07	.	#N/A
6	32451116	rs13198982	C	T	T	N	ADD	1835	0.307453	0.238119	0.192793	0.490304	-4.95312	7.3032e-07	.	#N/A
6	32451146	rs13215138	T	G	G	N	ADD	1835	0.307453	0.238119	0.192793	0.490304	-4.95312	7.3032e-07	.	#N/A
6	32451177	rs28893491	T	TA	TA	N	ADD	1835	0.307453	0.238119	0.192793	0.490304	-4.95312	7.3032e-07	.	#N/A
6	32451209	rs13199346	G	T	T	N	ADD	1835	0.307453	0.238119	0.192793	0.490304	-4.95312	7.3032e-07	.	#N/A
6	32451235	rs13199014	A	C	C	N	ADD	1835	0.307277	0.238422	0.192568	0.490315	-4.94923	7.45094e-07	.	#N/A
6	32451535	rs13199443	A	G	G	N	ADD	1835	0.307453	0.238119	0.192793	0.490304	-4.95312	7.3032e-07	.	#N/A
6	32451638	rs28895100	A	G	G	N	ADD	1835	0.307453	0.238119	0.192793	0.490304	-4.95312	7.3032e-07	.	#N/A
6	32451662	rs28895101	C	T	T	N	ADD	1835	0.307453	0.238119	0.192793	0.490304	-4.95312	7.3032e-07	.	#N/A
6	32451670	rs28895102	C	A	A	N	ADD	1835	0.307453	0.238119	0.192793	0.490304	-4.95312	7.3032e-07	.	#N/A
6	32451687	rs28895103	G	A	A	N	ADD	1835	0.307453	0.238119	0.192793	0.490304	-4.95312	7.3032e-07	.	#N/A
6	32451750	rs28895104	T	C	C	N	ADD	1835	0.307453	0.238119	0.192793	0.490304	-4.95312	7.3032e-07	.	#N/A
6	32451776	rs28895105	T	C	C	N	ADD	1835	0.307453	0.238119	0.192793	0.490304	-4.95312	7.3032e-07	.	#N/A
6	32451799	rs28895106	G	A	A	N	ADD	1835	0.307453	0.238119	0.192793	0.490304	-4.95312	7.3032e-07	.	#N/A
6	32452005	rs28895107	T	C	C	N	ADD	1836	0.303397	0.237479	0.190489	0.48323	-5.0224	5.103e-07	.	#N/A
6	32452083	rs28895108	T	G	G	N	ADD	1835	0.307453	0.238119	0.192793	0.490304	-4.95313	7.30288e-07	.	#N/A
6	32452103	rs28895109	T	C	C	N	ADD	1835	0.307453	0.238119	0.192793	0.490304	-4.95312	7.3032e-07	.	#N/A
6	32452157	rs28895110	C	G	G	N	ADD	1835	0.307453	0.238119	0.192793	0.490304	-4.95312	7.3032e-07	.	#N/A
6	32452185	rs28895111	G	A	A	N	ADD	1835	0.307453	0.238119	0.192793	0.490304	-4.95312	7.3032e-07	.	#N/A
6	32452195	rs28895112	C	T	T	N	ADD	1835	0.307453	0.238119	0.192793	0.490304	-4.95312	7.3032e-07	.	#N/A
6	32452211	rs28895113	C	G	G	N	ADD	1835	0.307453	0.238119	0.192793	0.490304	-4.95312	7.3032e-07	.	#N/A
6	32452294	rs28895114	T	C	C	N	ADD	1835	0.307453	0.238119	0.192793	0.490304	-4.95312	7.3032e-07	.	#N/A
6	32452356	rs28895115	C	A	A	N	ADD	1835	0.307453	0.238119	0.192793	0.490304	-4.95312	7.3032e-07	.	#N/A
6	32452387	rs28895116	G	T	T	N	ADD	1835	0.307453	0.238119	0.192793	0.490304	-4.95312	7.3032e-07	.	#N/A
6	32452418	rs28893493	A	ATGG	ATGG	N	ADD	1835	0.307453	0.238119	0.192793	0.490304	-4.95312	7.3032e-07	.	#N/A
6	32452422	rs9268775	C	T	T	N	ADD	1836	2.21114	0.104242	1.80254	2.71236	7.61215	2.69569e-14	.	#N/A
6	32452547	rs28895117	G	T	T	N	ADD	1835	0.307453	0.238119	0.192793	0.490304	-4.95313	7.30288e-07	.	#N/A
6	32452657	rs70993836	CT	C	C	N	ADD	1835	0.307453	0.238119	0.192793	0.490304	-4.95312	7.3032e-07	.	#N/A
6	32452692	rs13204032	C	T	T	N	ADD	1835	0.307453	0.238119	0.192793	0.490304	-4.95312	7.3032e-07	.	#N/A
6	32452725	rs13204265	G	C	C	N	ADD	1835	0.307453	0.238119	0.192793	0.490304	-4.95312	7.3032e-07	.	#N/A
6	32452822	rs9501632	C	T	T	N	ADD	1833	1.55499	0.0911952	1.30048	1.85932	4.84094	1.29228e-06	.	#N/A
6	32452823	rs13207455	G	A	A	N	ADD	1835	0.307453	0.238119	0.192793	0.490304	-4.95312	7.3032e-07	.	#N/A
6	32452952	rs28893494	T	TG	TG	N	ADD	1835	0.307453	0.238119	0.192793	0.490304	-4.95312	7.3032e-07	.	#N/A
6	32453249	rs28895130	C	T	T	N	ADD	1835	0.307464	0.238138	0.192792	0.49034	-4.95258	7.32373e-07	.	#N/A
6	32453413	rs28895131	T	C	C	N	ADD	1835	0.307464	0.238138	0.192793	0.49034	-4.95258	7.32346e-07	.	#N/A
6	32453494	rs28895132	G	A	A	N	ADD	1835	0.307464	0.238138	0.192792	0.49034	-4.95258	7.32373e-07	.	#N/A
6	32453550	rs35313924	C	T	T	N	ADD	1836	0.237614	0.30237	0.131369	0.429782	-4.75283	2.00594e-06	.	#N/A
6	32453614	rs28895133	A	C	C	N	ADD	1835	0.307464	0.238138	0.192793	0.49034	-4.95258	7.32347e-07	.	#N/A
6	32453646	rs28895134	C	T	T	N	ADD	1835	0.307464	0.238138	0.192792	0.49034	-4.95258	7.32373e-07	.	#N/A
6	32453665	rs28895135	T	G	G	N	ADD	1835	0.307464	0.238138	0.192792	0.49034	-4.95258	7.32373e-07	.	#N/A
6	32453727	rs28895136	T	C	C	N	ADD	1836	0.315729	0.234424	0.199422	0.49987	-4.91788	8.74856e-07	.	#N/A
6	32453787	rs28895137	G	A	A	N	ADD	1835	0.307464	0.238138	0.192792	0.49034	-4.95258	7.32373e-07	.	#N/A
6	32453849	rs28895138	C	A	A	N	ADD	1835	0.307464	0.238138	0.192792	0.49034	-4.95258	7.32373e-07	.	#N/A
6	32453894	rs28895139	G	A	A	N	ADD	1835	0.307464	0.238138	0.192792	0.49034	-4.95258	7.32373e-07	.	#N/A
6	32453895	rs28895140	G	A	A	N	ADD	1835	0.307464	0.238138	0.192792	0.49034	-4.95258	7.32373e-07	.	#N/A
6	32453912	rs28895141	C	A	A	N	ADD	1835	0.307464	0.238138	0.192792	0.49034	-4.95258	7.32373e-07	.	#N/A
6	32453932	rs28895142	T	C	C	N	ADD	1835	0.307464	0.238138	0.192792	0.49034	-4.95258	7.32373e-07	.	#N/A
6	32453962	rs28895143	A	G	G	N	ADD	1835	0.307473	0.238157	0.192791	0.490372	-4.95207	7.3427e-07	.	#N/A
6	32454017	rs28895144	A	G	G	N	ADD	1836	0.303397	0.237479	0.190489	0.48323	-5.0224	5.103e-07	.	#N/A
6	32454084	rs28895145	T	C	C	N	ADD	1835	0.307464	0.238138	0.192793	0.49034	-4.95258	7.32346e-07	.	#N/A
6	32454133	rs28895146	A	G	G	N	ADD	1835	0.307464	0.238138	0.192792	0.49034	-4.95258	7.32373e-07	.	#N/A
6	32454249	rs28893496	G	GT	GT	N	ADD	1835	0.307464	0.238138	0.192792	0.49034	-4.95258	7.32373e-07	.	#N/A
6	32454258	rs28895147	A	G	G	N	ADD	1835	0.307464	0.238138	0.192792	0.49034	-4.95258	7.32373e-07	.	#N/A
6	32454264	rs28895148	G	A	A	N	ADD	1835	0.307464	0.238138	0.192792	0.49034	-4.95258	7.32373e-07	.	#N/A
6	32454285	rs28895149	G	A	A	N	ADD	1835	0.307464	0.238138	0.192792	0.49034	-4.95258	7.32373e-07	.	#N/A
6	32454299	rs879376257	A	ACC	ACC	N	ADD	1835	0.307464	0.238138	0.192792	0.49034	-4.95258	7.32373e-07	.	#N/A
6	32454300	rs879558191	TGG	T	T	N	ADD	1835	0.307464	0.238138	0.192792	0.49034	-4.95258	7.32373e-07	.	#N/A
6	32454309	rs28895153	C	T	T	N	ADD	1835	0.307464	0.238138	0.192792	0.49034	-4.95258	7.32373e-07	.	#N/A
6	32454359	rs28895154	A	G	G	N	ADD	1835	0.307464	0.238138	0.192792	0.49034	-4.95258	7.32373e-07	.	#N/A
6	32454414	rs2097442	G	A	A	N	ADD	1835	0.307464	0.238138	0.192792	0.49034	-4.95258	7.32373e-07	.	#N/A
6	32454528	rs13212411	C	T	T	N	ADD	1835	0.307464	0.238138	0.192792	0.49034	-4.95258	7.32373e-07	.	#N/A
6	32454596	rs28895155	G	A	A	N	ADD	1835	0.307464	0.238138	0.192792	0.49034	-4.95258	7.32373e-07	.	#N/A
6	32454642	rs28895156	G	A	A	N	ADD	1835	0.307464	0.238138	0.192793	0.49034	-4.95258	7.32347e-07	.	#N/A
6	32454653	rs13212453	A	G	G	N	ADD	1835	0.307464	0.238138	0.192792	0.49034	-4.95258	7.32373e-07	.	#N/A
6	32454789	rs13215827	C	T	T	N	ADD	1835	0.307464	0.238138	0.192793	0.49034	-4.95258	7.32349e-07	.	#N/A
6	32454900	rs28895157	T	G	G	N	ADD	1835	0.307464	0.238138	0.192792	0.49034	-4.95258	7.32373e-07	.	#N/A
6	32454931	rs28895158	T	C	C	N	ADD	1835	0.307464	0.238138	0.192792	0.49034	-4.95258	7.32373e-07	.	#N/A
6	32454937	rs28895159	T	C	C	N	ADD	1835	0.307464	0.238138	0.192792	0.49034	-4.95258	7.32373e-07	.	#N/A
6	32454944	rs200130887	AT	A	A	N	ADD	1835	0.307464	0.238138	0.192792	0.49034	-4.95258	7.32373e-07	.	#N/A
6	32454946	rs756745845	CGGG	C	C	N	ADD	1835	0.307464	0.238138	0.192792	0.49034	-4.95258	7.32373e-07	.	#N/A
6	32454952	rs780603659	G	GT	GT	N	ADD	1835	0.307464	0.238138	0.192792	0.49034	-4.95258	7.32373e-07	.	#N/A
6	32454953	rs537590655	A	ATATC	ATATC	N	ADD	1835	0.307464	0.238138	0.192792	0.49034	-4.95258	7.32373e-07	.	#N/A
6	32454972	rs28895165	T	C	C	N	ADD	1835	0.307464	0.238138	0.192792	0.49034	-4.95258	7.32373e-07	.	#N/A
6	32455056	rs28895166	C	T	T	N	ADD	1835	0.307464	0.238138	0.192792	0.49034	-4.95258	7.32373e-07	.	#N/A
6	32455067	rs28895167	C	T	T	N	ADD	1835	0.307464	0.238138	0.192792	0.49034	-4.95258	7.32373e-07	.	#N/A
6	32455090	rs28895168	A	G	G	N	ADD	1835	0.307464	0.238138	0.192792	0.49034	-4.95258	7.32373e-07	.	#N/A
6	32455143	rs28895169	A	G	G	N	ADD	1835	0.307464	0.238138	0.192792	0.49034	-4.95258	7.32373e-07	.	#N/A
6	32455157	rs28895170	G	A	A	N	ADD	1835	0.307464	0.238138	0.192792	0.49034	-4.95258	7.32373e-07	.	#N/A
6	32455244	rs28895171	G	A	A	N	ADD	1835	0.307464	0.238138	0.192792	0.49034	-4.95258	7.32373e-07	.	#N/A
6	32455281	rs28895172	A	G	G	N	ADD	1835	0.307464	0.238138	0.192793	0.49034	-4.95258	7.32347e-07	.	#N/A
6	32455358	rs28895174	C	T	T	N	ADD	1829	0.30322	0.247573	0.186648	0.492597	-4.81998	1.43571e-06	.	#N/A
6	32455375	rs28895175	C	T	T	N	ADD	1829	0.30322	0.247573	0.186648	0.492597	-4.81998	1.43571e-06	.	#N/A
6	32455417	rs28895176	C	T	T	N	ADD	1833	0.28688	0.245635	0.177262	0.464286	-5.08352	3.70511e-07	.	#N/A
6	32455458	rs28895177	C	G	G	N	ADD	1834	0.295748	0.241555	0.184208	0.474824	-5.04336	4.57416e-07	.	#N/A
6	32455459	rs28895178	C	T	T	N	ADD	1834	0.295748	0.241556	0.184208	0.474825	-5.04335	4.57458e-07	.	#N/A
6	32455610	rs117241337	G	C	C	N	ADD	1833	2.10319	0.132691	1.62155	2.72788	5.6029	2.10792e-08	.	#N/A
6	32455634	rs28895181	C	T	T	N	ADD	1836	0.303397	0.237479	0.190489	0.48323	-5.0224	5.103e-07	.	#N/A
6	32455930	rs13220234	C	T	T	N	ADD	1835	0.307554	0.237974	0.192911	0.490326	-4.95477	7.24167e-07	.	#N/A
6	32455931	rs13220135	A	G	G	N	ADD	1835	0.307554	0.237974	0.192911	0.490326	-4.95477	7.24167e-07	.	#N/A
6	32455950	rs13220485	G	A	A	N	ADD	1835	0.307554	0.237974	0.192911	0.490326	-4.95477	7.24167e-07	.	#N/A
6	32456011	rs13220590	G	A	A	N	ADD	1835	0.307554	0.237974	0.192911	0.490326	-4.95477	7.24167e-07	.	#N/A
6	32456013	rs13220258	A	G	G	N	ADD	1835	0.307554	0.237974	0.192911	0.490326	-4.95477	7.24167e-07	.	#N/A
6	32456156	rs13220531	C	T	T	N	ADD	1835	0.307554	0.237974	0.192911	0.490326	-4.95477	7.24167e-07	.	#N/A
6	32456178	chr6:32456178_T_TAA	T	TAA	TAA	N	ADD	1833	0.297679	0.24229	0.185145	0.478614	-5.0012	5.69737e-07	.	#N/A
6	32456214	rs13206262	T	C	C	N	ADD	1834	0.293658	0.241745	0.182839	0.471646	-5.06872	4.0051e-07	.	#N/A
6	32456236	rs13206273	T	C	C	N	ADD	1836	0.303397	0.237479	0.190489	0.48323	-5.0224	5.103e-07	.	#N/A
6	32456254	rs13220657	C	T	T	N	ADD	1836	0.303397	0.237479	0.190489	0.48323	-5.0224	5.103e-07	.	#N/A
6	32456317	rs13220667	A	G	G	N	ADD	1835	0.307554	0.237974	0.192911	0.490325	-4.95478	7.24139e-07	.	#N/A
6	32456603	rs28895187	G	A	A	N	ADD	1835	0.307554	0.237974	0.192911	0.490326	-4.95477	7.24167e-07	.	#N/A
6	32456797	rs28895188	G	A	A	N	ADD	1835	0.307554	0.237974	0.192911	0.490326	-4.95477	7.24167e-07	.	#N/A
6	32456833	rs28895189	T	C	C	N	ADD	1835	0.307554	0.237974	0.192911	0.490326	-4.95477	7.24167e-07	.	#N/A
6	32457118	rs28895190	G	A	A	N	ADD	1835	0.307554	0.237974	0.192911	0.490326	-4.95477	7.24167e-07	.	#N/A
6	32457141	rs28895191	G	A	A	N	ADD	1835	0.307554	0.237974	0.192911	0.490326	-4.95477	7.24167e-07	.	#N/A
6	32457166	rs28895192	A	G	G	N	ADD	1835	0.307554	0.237974	0.192911	0.490326	-4.95477	7.24167e-07	.	#N/A
6	32457177	rs28895193	G	A	A	N	ADD	1835	0.307554	0.237974	0.192911	0.490326	-4.95477	7.24167e-07	.	#N/A
6	32457189	rs28895194	T	G	G	N	ADD	1835	0.307554	0.237974	0.192911	0.490326	-4.95477	7.24167e-07	.	#N/A
6	32457192	rs28895195	C	T	T	N	ADD	1835	0.307554	0.237974	0.192911	0.490326	-4.95477	7.24167e-07	.	#N/A
6	32457204	rs28895196	A	G	G	N	ADD	1835	0.307554	0.237974	0.192911	0.490326	-4.95477	7.24167e-07	.	#N/A
6	32457243	rs28895197	C	T	T	N	ADD	1835	0.307554	0.237974	0.192911	0.490326	-4.95477	7.24167e-07	.	#N/A
6	32457267	rs28895198	T	C	C	N	ADD	1836	0.303397	0.237479	0.190489	0.48323	-5.0224	5.103e-07	.	#N/A
6	32457268	rs28895199	A	G	G	N	ADD	1835	0.307554	0.237974	0.192911	0.490325	-4.95478	7.24139e-07	.	#N/A
6	32457297	rs28895200	G	A	A	N	ADD	1836	0.303397	0.237479	0.190489	0.48323	-5.0224	5.103e-07	.	#N/A
6	32457332	rs28895201	C	T	T	N	ADD	1836	0.303397	0.237479	0.190489	0.48323	-5.0224	5.103e-07	.	#N/A
6	32457370	rs13194769	C	A	A	N	ADD	1835	0.307554	0.237974	0.192911	0.490326	-4.95477	7.24167e-07	.	#N/A
6	32457390	rs199903584	GGCCT	G	G	N	ADD	1835	0.307554	0.237974	0.192911	0.490326	-4.95477	7.24167e-07	.	#N/A
6	32457408	rs13194888	C	T	T	N	ADD	1835	0.307554	0.237974	0.192911	0.490326	-4.95477	7.24167e-07	.	#N/A
6	32457413	rs28895202	T	C	C	N	ADD	1835	0.307554	0.237974	0.192911	0.490326	-4.95477	7.24167e-07	.	#N/A
6	32457414	rs28895203	G	A	A	N	ADD	1835	0.307554	0.237974	0.192911	0.490326	-4.95477	7.24167e-07	.	#N/A
6	32457419	rs28895204	A	G	G	N	ADD	1835	0.307554	0.237974	0.192911	0.490326	-4.95477	7.24167e-07	.	#N/A
6	32457470	rs13210879	T	C	C	N	ADD	1835	0.307554	0.237974	0.192911	0.490326	-4.95477	7.24167e-07	.	#N/A
6	32457527	rs28895205	A	G	G	N	ADD	1836	0.310341	0.233955	0.196199	0.490887	-5.00132	5.69377e-07	.	#N/A
6	32457559	rs13194925	A	G	G	N	ADD	1835	0.307554	0.237974	0.192911	0.490325	-4.95478	7.24139e-07	.	#N/A
6	32457617	rs139442788	AACC	A	A	N	ADD	1835	0.307554	0.237974	0.192911	0.490326	-4.95477	7.24167e-07	.	#N/A
6	32457695	rs13195258	C	T	T	N	ADD	1835	0.307554	0.237974	0.192911	0.490326	-4.95477	7.24167e-07	.	#N/A
6	32457709	rs13195262	C	T	T	N	ADD	1835	0.307554	0.237974	0.192911	0.490326	-4.95477	7.24167e-07	.	#N/A
6	32457895	rs13198610	G	T	T	N	ADD	1836	0.31445	0.23441	0.19862	0.497831	-4.93549	7.9949e-07	.	#N/A
6	32458010	rs13198543	C	T	T	N	ADD	1835	0.307554	0.237974	0.192911	0.490326	-4.95477	7.24167e-07	.	#N/A
6	32458046	rs13198439	A	G	G	N	ADD	1835	0.307554	0.237974	0.192911	0.490326	-4.95477	7.24167e-07	.	#N/A
6	32458181	rs13198784	C	A	A	N	ADD	1835	0.307554	0.237974	0.192911	0.490326	-4.95477	7.24167e-07	.	#N/A
6	32458187	rs13198660	A	G	G	N	ADD	1835	0.307554	0.237974	0.192911	0.490326	-4.95477	7.24167e-07	.	#N/A
6	32458262	rs28895207	G	A	A	N	ADD	1835	0.307554	0.237974	0.192911	0.490326	-4.95477	7.24167e-07	.	#N/A
6	32458272	rs28895208	A	G	G	N	ADD	1835	0.307554	0.237974	0.192911	0.490326	-4.95477	7.24141e-07	.	#N/A
6	32458300	rs12175332	C	T	T	N	ADD	1820	0.570013	0.0827708	0.484652	0.670408	-6.791	1.11361e-11	.	#N/A
6	32458612	rs34054241	CAA	C	C	N	ADD	1835	0.307554	0.237974	0.192911	0.490326	-4.95477	7.24141e-07	.	#N/A
6	32458761	rs113041772	T	C	C	N	ADD	1835	0.307554	0.237974	0.192911	0.490326	-4.95477	7.24167e-07	.	#N/A
6	32458764	rs79464894	C	T	T	N	ADD	1835	0.307554	0.237974	0.192911	0.490326	-4.95477	7.24167e-07	.	#N/A
6	32458800	rs74732642	A	G	G	N	ADD	1835	0.307554	0.237974	0.192911	0.490326	-4.95477	7.24167e-07	.	#N/A
6	32458933	rs28895219	T	C	C	N	ADD	1835	0.307554	0.237974	0.192911	0.490326	-4.95477	7.24141e-07	.	#N/A
6	32458946	rs28895220	A	T	T	N	ADD	1835	0.307554	0.237974	0.192911	0.490326	-4.95477	7.24167e-07	.	#N/A
6	32459122	rs28732217	A	G	G	N	ADD	1835	0.307554	0.237974	0.192911	0.490326	-4.95477	7.24167e-07	.	#N/A
6	32459158	rs28732218	G	C	C	N	ADD	1835	0.307554	0.237974	0.192911	0.490326	-4.95477	7.24167e-07	.	#N/A
6	32459178	rs71565324	C	A	A	N	ADD	1836	0.219625	0.320994	0.117072	0.412015	-4.72231	2.3318e-06	.	#N/A
6	32459185	rs28732219	A	G	G	N	ADD	1835	0.307554	0.237974	0.192911	0.490326	-4.95477	7.24141e-07	.	#N/A
6	32459265	rs28732220	T	C	C	N	ADD	1835	0.307554	0.237974	0.192911	0.490326	-4.95477	7.24167e-07	.	#N/A
6	32459296	rs28732221	T	C	C	N	ADD	1835	0.307554	0.237974	0.192911	0.490326	-4.95477	7.24167e-07	.	#N/A
6	32459321	rs28732222	T	C	C	N	ADD	1835	0.307554	0.237974	0.192911	0.490326	-4.95477	7.24167e-07	.	#N/A
6	32459363	rs28732223	C	G	G	N	ADD	1836	0.303397	0.237479	0.190489	0.48323	-5.0224	5.103e-07	.	#N/A
6	32459393	rs28732224	C	T	T	N	ADD	1835	0.307554	0.237974	0.192911	0.490326	-4.95477	7.24167e-07	.	#N/A
6	32459405	rs71536138	GT	G	G	N	ADD	1835	0.307554	0.237974	0.192911	0.490326	-4.95477	7.24167e-07	.	#N/A
6	32459431	rs199823500	TCCTCACATTATC	T	T	N	ADD	1835	0.307554	0.237974	0.192911	0.490326	-4.95477	7.24141e-07	.	#N/A
6	32459533	rs28732225	T	C	C	N	ADD	1834	0.311834	0.238592	0.195359	0.497752	-4.88401	1.03952e-06	.	#N/A
6	32459534	rs28732226	T	C	C	N	ADD	1836	0.305355	0.235247	0.192558	0.484226	-5.04269	4.59032e-07	.	#N/A
6	32459584	rs28732227	C	T	T	N	ADD	1835	0.280426	0.282194	0.161293	0.487554	-4.50557	6.61959e-06	.	#N/A
6	32459588	rs28732228	A	C	C	N	ADD	1835	0.280426	0.282195	0.161292	0.487555	-4.50555	6.62e-06	.	#N/A
6	32459604	rs28732229	G	T	T	N	ADD	1836	0.2951	0.244437	0.18277	0.476468	-4.99288	5.94864e-07	.	#N/A
6	32459657	rs28732230	G	A	A	N	ADD	1835	0.298187	0.246181	0.184051	0.483101	-4.91523	8.8678e-07	.	#N/A
6	32459690	rs28732231	A	G	G	N	ADD	1836	0.304367	0.236422	0.191493	0.483771	-5.03134	4.87058e-07	.	#N/A
6	32459735	rs28732232	C	T	T	N	ADD	1835	0.307554	0.237974	0.192911	0.490325	-4.95478	7.24139e-07	.	#N/A
6	32459804	rs13206899	C	G	G	N	ADD	1836	0.237843	0.302065	0.131575	0.429941	-4.75442	1.9902e-06	.	#N/A
6	32459827	rs13207140	G	C	C	N	ADD	1835	0.307516	0.237981	0.192885	0.490273	-4.95513	7.22828e-07	.	#N/A
6	32459958	rs28732234	G	T	T	N	ADD	1836	0.305355	0.235247	0.192558	0.484226	-5.04269	4.59032e-07	.	#N/A
6	32460064	rs28732235	G	A	A	N	ADD	1835	0.307554	0.237974	0.192911	0.490326	-4.95477	7.24167e-07	.	#N/A
6	32460094	rs17209105	A	G	G	N	ADD	1835	0.307554	0.237974	0.192911	0.490326	-4.95477	7.24167e-07	.	#N/A
6	32460117	rs17209112	T	C	C	N	ADD	1836	0.305355	0.235247	0.192558	0.484226	-5.04269	4.59032e-07	.	#N/A
6	32460122	rs17209119	G	A	A	N	ADD	1835	0.307554	0.237974	0.192911	0.490325	-4.95478	7.24139e-07	.	#N/A
6	32460169	rs17209126	A	C	C	N	ADD	1836	0.324978	0.227808	0.207943	0.507883	-4.93398	8.05693e-07	.	#N/A
6	32460225	rs17202759	C	G	G	N	ADD	1836	0.304399	0.236306	0.191558	0.483712	-5.03338	4.81901e-07	.	#N/A
6	32460285	rs9268833	C	T	T	N	ADD	1836	0.602264	0.0707018	0.524331	0.69178	-7.17181	7.40117e-13	.	#N/A
6	32460301	rs17202773	G	C	C	N	ADD	1835	0.307554	0.237974	0.192911	0.490325	-4.95478	7.24139e-07	.	#N/A
6	32460302	rs9268834	C	A	A	N	ADD	1834	0.600664	0.0707403	0.522898	0.689995	-7.2055	5.78305e-13	.	#N/A
6	32460315	rs17209133	C	G	G	N	ADD	1836	0.305355	0.235247	0.192558	0.484226	-5.04269	4.59032e-07	.	#N/A
6	32460320	rs147642819	T	TG	TG	N	ADD	1832	0.544914	0.0751138	0.470317	0.631342	-8.08278	6.33082e-16	.	#N/A
6	32460338	rs9268835	G	A	A	N	ADD	1836	0.602264	0.0707018	0.524331	0.69178	-7.17181	7.40117e-13	.	#N/A
6	32460409	rs6923504	G	C	G	N	ADD	1828	1.62517	0.0699204	1.41704	1.86387	6.9452	3.77933e-12	.	#N/A
6	32460508	rs6903608	C	T	C	N	ADD	1828	1.62758	0.0698537	1.41933	1.86639	6.97307	3.10101e-12	.	#N/A
6	32460723	rs9791337	G	T	T	N	ADD	1836	0.305355	0.235247	0.192558	0.484226	-5.04269	4.59032e-07	.	#N/A
6	32460938	rs9268838	G	A	A	N	ADD	1836	0.601351	0.0706494	0.52359	0.690661	-7.19859	6.08379e-13	.	#N/A
6	32460995	rs9268839	A	G	G	N	ADD	1836	0.53791	0.0707626	0.468248	0.617935	-8.7626	1.90797e-18	.	#N/A
6	32461140	rs36056234	G	A	A	N	ADD	1836	0.237846	0.302032	0.131585	0.429919	-4.75489	1.98557e-06	.	#N/A
6	32461217	rs9791280	G	C	C	N	ADD	1836	0.265106	0.258631	0.159688	0.440115	-5.13328	2.84736e-07	.	#N/A
6	32461234	rs6919855	C	T	C	N	ADD	1827	1.61986	0.0699682	1.41228	1.85795	6.89368	5.43672e-12	.	#N/A
6	32461468	rs9268846	C	G	G	N	ADD	1823	0.547741	0.0708242	0.476749	0.629305	-8.49924	1.90833e-17	.	#N/A
6	32461500	rs9268847	A	G	G	N	ADD	1828	1.57611	0.0697034	1.37485	1.80684	6.52711	6.70526e-11	.	#N/A
6	32461526	rs9268848	G	A	G	N	ADD	1826	1.58835	0.0693006	1.38662	1.81943	6.67664	2.44485e-11	.	#N/A
6	32461550	rs9268849	C	T	T	N	ADD	1834	0.604986	0.0704405	0.52697	0.694551	-7.1344	9.72137e-13	.	#N/A
6	32461817	rs9268852	A	G	A	N	ADD	1836	1.42812	0.0687201	1.24816	1.63402	5.18562	2.15301e-07	.	#N/A
6	32461866	rs9268853	T	C	C	N	ADD	1836	0.605384	0.0703359	0.527425	0.694865	-7.13566	9.63265e-13	.	#N/A
6	32461917	rs12527323	C	A	A	N	ADD	1836	0.265106	0.258631	0.159688	0.440115	-5.13328	2.84736e-07	.	#N/A
6	32461981	rs9268858	T	C	C	N	ADD	1831	0.599764	0.0705915	0.522268	0.688761	-7.24192	4.42368e-13	.	#N/A
6	32462512	rs9268863	A	G	A	N	ADD	1836	1.42812	0.0687201	1.24816	1.63402	5.18562	2.15301e-07	.	#N/A
6	32462549	rs9268864	T	A	A	N	ADD	1836	0.606451	0.0703844	0.528304	0.696156	-7.10572	1.19696e-12	.	#N/A
6	32462560	rs13193827	C	A	A	N	ADD	1836	0.265106	0.258631	0.159688	0.440115	-5.13328	2.84736e-07	.	#N/A
6	32463347	rs7747529	G	A	A	N	ADD	1832	0.606158	0.0705456	0.527882	0.69604	-7.09634	1.28107e-12	.	#N/A
6	32463370	rs9268877	A	G	A	N	ADD	1836	1.42836	0.0687253	1.24836	1.63432	5.18774	2.12864e-07	.	#N/A
6	32463462	rs35458464	A	G	G	N	ADD	1836	0.265106	0.258631	0.159688	0.440115	-5.13328	2.84736e-07	.	#N/A
6	32463581	rs9268880	T	G	T	N	ADD	1836	1.6017	0.0696092	1.39743	1.83583	6.7673	1.31205e-11	.	#N/A
6	32463765	rs146559788	C	CCAA	CCAA	N	ADD	1836	0.60534	0.0703384	0.527384	0.694819	-7.13643	9.57857e-13	.	#N/A
6	32463829	rs9268881	T	A	T	N	ADD	1836	1.42812	0.0687201	1.24816	1.63402	5.18562	2.15301e-07	.	#N/A
6	32463846	rs9268882	T	C	T	N	ADD	1836	1.6017	0.0696092	1.39743	1.83583	6.7673	1.31205e-11	.	#N/A
6	32463861	rs9268883	T	A	T	N	ADD	1836	1.42812	0.0687201	1.24816	1.63402	5.18562	2.15301e-07	.	#N/A
6	32463863	rs9268884	T	A	A	N	ADD	1836	0.60534	0.0703384	0.527384	0.694819	-7.13643	9.57857e-13	.	#N/A
6	32464008	rs58667488	A	C	C	N	ADD	1836	0.549619	0.074663	0.474797	0.636231	-8.01642	1.08871e-15	.	#N/A
6	32464090	rs9268888	G	T	G	N	ADD	1836	1.42877	0.0687437	1.24867	1.63485	5.19049	2.09745e-07	.	#N/A
6	32464109	rs9268889	A	G	G	N	ADD	1836	0.605372	0.0703459	0.527405	0.694866	-7.13491	9.68516e-13	.	#N/A
6	32464150	rs9268893	C	T	C	N	ADD	1835	1.42818	0.0687384	1.24817	1.63415	5.18486	2.16172e-07	.	#N/A
6	32464300	rs9268905	G	C	C	N	ADD	1836	0.60534	0.0703384	0.527384	0.694819	-7.13643	9.57857e-13	.	#N/A
6	32464404	rs9268906	A	G	G	N	ADD	1836	0.60534	0.0703384	0.527384	0.694819	-7.13643	9.57857e-13	.	#N/A
6	32464563	rs9268909	T	C	C	N	ADD	1836	2.43941	0.115951	1.94352	3.06184	7.69084	1.46176e-14	.	#N/A
6	32464732	rs9268912	C	A	C	N	ADD	1836	1.42819	0.0687266	1.2482	1.63413	5.18587	2.15009e-07	.	#N/A
6	32464779	rs9268914	C	T	C	N	ADD	1835	1.64394	0.0701632	1.43273	1.88629	7.08487	1.39176e-12	.	#N/A
6	32464873	rs28377518	C	T	T	N	ADD	1836	0.266385	0.257611	0.160779	0.441355	-5.13493	2.82249e-07	.	#N/A
6	32465058	rs9268923	C	T	T	N	ADD	1836	0.605384	0.0703359	0.527425	0.694865	-7.13566	9.63265e-13	.	#N/A
6	32465215	rs33936419	A	AT	AT	N	ADD	1836	0.60534	0.0703384	0.527384	0.694819	-7.13643	9.57857e-13	.	#N/A
6	32465390	rs2395185	G	T	T	N	ADD	1836	0.60509	0.0703994	0.527104	0.694615	-7.13611	9.60071e-13	.	#N/A
6	32465415	rs2395186	C	G	G	N	ADD	1835	0.602947	0.070388	0.525249	0.69214	-7.18767	6.59083e-13	.	#N/A
6	32465513	rs9268932	T	G	T	N	ADD	1834	1.42844	0.0687668	1.24832	1.63454	5.18538	2.15575e-07	.	#N/A
6	32465731	rs34014061	T	C	C	N	ADD	1836	0.26514	0.258866	0.159635	0.440374	-5.12812	2.92645e-07	.	#N/A
6	32465788	rs35385757	C	T	T	N	ADD	1836	0.265819	0.258755	0.160079	0.441406	-5.12044	3.04819e-07	.	#N/A
6	32465877	rs9268944	T	C	T	N	ADD	1789	1.42195	0.0694638	1.24096	1.62934	5.06781	4.02425e-07	.	#N/A
6	32465924	rs9268945	T	C	T	N	ADD	1782	1.62924	0.0705969	1.41871	1.87102	6.9141	4.70827e-12	.	#N/A
6	32465925	rs142144003	G	A	A	N	ADD	1831	0.549763	0.0751238	0.474493	0.636973	-7.96377	1.66872e-15	.	#N/A
6	32465964	rs9268947	G	A	A	N	ADD	1821	0.595264	0.0707802	0.518157	0.683845	-7.32904	2.31805e-13	.	#N/A
6	32465969	rs9268948	G	T	G	N	ADD	1803	1.64939	0.0709248	1.43533	1.89537	7.05541	1.72094e-12	.	#N/A
6	32465982	rs35880697	C	T	T	N	ADD	1835	0.244713	0.240153	0.152841	0.391811	-5.86154	4.5859e-09	.	#N/A
6	32466021	rs9268949	C	T	T	N	ADD	1830	0.658881	0.0684461	0.576164	0.753475	-6.09548	1.0911e-09	.	#N/A
6	32466130	rs9268951	G	A	A	N	ADD	1821	0.661131	0.0685137	0.578054	0.756148	-6.03971	1.54387e-09	.	#N/A
6	32466234	rs9268954	G	A	A	N	ADD	1788	0.609613	0.0713711	0.530033	0.701141	-6.93462	4.07302e-12	.	#N/A
6	32466353	rs9268960	T	C	C	N	ADD	1832	0.604011	0.070624	0.525932	0.693682	-7.13868	9.42341e-13	.	#N/A
6	32466358	rs9268961	G	A	A	N	ADD	1832	0.604011	0.070624	0.525932	0.693682	-7.13868	9.42341e-13	.	#N/A
6	32466372	rs9268963	C	T	T	N	ADD	1832	0.604011	0.070624	0.525932	0.693682	-7.13868	9.42341e-13	.	#N/A
6	32466463	rs9268965	G	A	A	N	ADD	1833	0.602806	0.0706525	0.524854	0.692337	-7.16407	7.83186e-13	.	#N/A
6	32466572	rs9268969	C	T	T	N	ADD	1836	0.603725	0.0706059	0.525702	0.693329	-7.14722	8.85497e-13	.	#N/A
6	32466584	rs9268970	C	A	A	N	ADD	1833	0.602851	0.070478	0.525072	0.692151	-7.18075	6.9331e-13	.	#N/A
6	32466702	rs17202892	C	A	A	N	ADD	1834	0.274044	0.259982	0.164635	0.456159	-4.97907	6.38899e-07	.	#N/A
6	32466946	rs117806759	T	A	A	N	ADD	1836	2.13399	0.132603	1.64559	2.76735	5.71627	1.08885e-08	.	#N/A
6	32467073	rs9391781	G	C	C	N	ADD	1833	0.602851	0.070478	0.525072	0.692151	-7.18075	6.9331e-13	.	#N/A
6	32467267	rs9268979	T	C	T	N	ADD	1833	1.43064	0.0688788	1.24998	1.63743	5.19935	1.99983e-07	.	#N/A
6	32467419	rs35421268	C	T	T	N	ADD	1834	0.274044	0.259981	0.164635	0.456158	-4.97909	6.38833e-07	.	#N/A
6	32467765	rs28654725	A	G	G	N	ADD	1823	0.599488	0.0708979	0.521713	0.688857	-7.21713	5.30952e-13	.	#N/A
6	32467771	chr6:32467771_CG_C	CG	C	C	N	ADD	1820	0.601851	0.0709305	0.523737	0.691616	-7.15835	8.16548e-13	.	#N/A
6	32467779	rs28895224	A	G	G	N	ADD	1820	0.601851	0.0709305	0.523737	0.691616	-7.15835	8.16548e-13	.	#N/A
6	32468144	rs28831180	C	G	G	N	ADD	1834	0.274044	0.259982	0.164635	0.456159	-4.97907	6.38899e-07	.	#N/A
6	32468473	rs9405036	A	T	T	N	ADD	1832	0.603221	0.0706663	0.525201	0.692832	-7.15294	8.49371e-13	.	#N/A
6	32468522	rs9269011	G	C	G	N	ADD	1778	1.41984	0.0697515	1.23841	1.62784	5.02558	5.01916e-07	.	#N/A
6	32468893	rs9269016	G	A	G	N	ADD	1795	1.6	0.0705543	1.39336	1.83728	6.66157	2.70912e-11	.	#N/A
6	32470068	rs147113013	G	A	A	N	ADD	1836	2.13399	0.132603	1.64559	2.76735	5.71627	1.08885e-08	.	#N/A
6	32470119	rs201830763	G	A	A	N	ADD	1831	0.248728	0.303791	0.137132	0.45114	-4.58012	4.64718e-06	.	#N/A
6	32470521	rs9380306	A	G	G	N	ADD	1833	0.602851	0.0706567	0.524888	0.692394	-7.16259	7.91664e-13	.	#N/A
6	32470610	rs9269042	C	T	C	N	ADD	1833	1.43064	0.0688788	1.24998	1.63743	5.19935	1.99983e-07	.	#N/A
6	32470765	rs9368726	T	C	C	N	ADD	1833	0.602851	0.0706567	0.524888	0.692394	-7.16259	7.91664e-13	.	#N/A
6	32470769	rs12525692	A	T	T	N	ADD	1836	0.253172	0.263211	0.151137	0.424094	-5.21894	1.79948e-07	.	#N/A
6	32470871	rs9405108	C	T	T	N	ADD	1781	0.599656	0.0712314	0.521519	0.6895	-7.17941	7.00144e-13	.	#N/A
6	32470914	rs34200087	G	A	A	N	ADD	1834	0.274044	0.259982	0.164635	0.456159	-4.97907	6.38899e-07	.	#N/A
6	32471090	rs9391877	G	T	T	N	ADD	1833	0.602851	0.0706567	0.524888	0.692394	-7.16259	7.91664e-13	.	#N/A
6	32471119	rs13209102	C	T	T	N	ADD	1834	0.247958	0.304092	0.136626	0.450009	-4.58577	4.52319e-06	.	#N/A
6	32471252	rs9405109	T	C	C	N	ADD	1833	0.602851	0.0706567	0.524888	0.692394	-7.16259	7.91664e-13	.	#N/A
6	32471300	rs7452864	T	C	T	N	ADD	1833	1.65318	0.0703747	1.44018	1.89768	7.14318	9.11946e-13	.	#N/A
6	32471616	rs9405040	A	C	C	N	ADD	1836	0.605725	0.0705163	0.527536	0.695503	-7.10941	1.16541e-12	.	#N/A
6	32471713	rs9391878	T	A	A	N	ADD	1833	0.602851	0.070478	0.525072	0.692151	-7.18075	6.9331e-13	.	#N/A
6	32472005	rs67209722	T	C	C	N	ADD	1834	0.274044	0.259981	0.164635	0.456158	-4.97909	6.38833e-07	.	#N/A
6	32472051	rs9286790	G	A	A	N	ADD	1833	0.602851	0.070478	0.525072	0.692151	-7.18075	6.93314e-13	.	#N/A
6	32472186	rs117132480	C	T	T	N	ADD	1831	2.18333	0.140196	1.65876	2.87378	5.5697	2.55183e-08	.	#N/A
6	32472187	rs5026743	G	T	G	N	ADD	1833	1.43064	0.0688788	1.24998	1.63743	5.19935	1.99983e-07	.	#N/A
6	32472272	rs35954087	C	T	T	N	ADD	1834	0.274044	0.259981	0.164635	0.456158	-4.97909	6.38837e-07	.	#N/A
6	32472381	rs7453703	A	G	A	N	ADD	1833	1.43064	0.0688788	1.24998	1.63743	5.19935	1.99983e-07	.	#N/A
6	32472383	rs7453649	T	C	T	N	ADD	1833	1.43064	0.0688788	1.24998	1.63743	5.19935	1.99983e-07	.	#N/A
6	32472395	rs9269065	T	G	T	N	ADD	1833	1.43064	0.0688788	1.24998	1.63743	5.19935	1.99983e-07	.	#N/A
6	32472465	rs9269067	G	A	G	N	ADD	1833	1.43064	0.0688521	1.25004	1.63734	5.20137	1.97826e-07	.	#N/A
6	32472482	rs9348885	A	G	G	N	ADD	1833	0.707762	0.0690207	0.618211	0.810285	-5.00788	5.50325e-07	.	#N/A
6	32472493	rs9269068	A	G	A	N	ADD	1833	1.43064	0.0688788	1.24998	1.63743	5.19935	1.99983e-07	.	#N/A
6	32472499	rs9366801	C	T	T	N	ADD	1833	0.602851	0.0706567	0.524888	0.692394	-7.16259	7.91664e-13	.	#N/A
6	32472585	rs9269069	C	T	C	N	ADD	1833	1.43064	0.0688521	1.25004	1.63734	5.20137	1.97829e-07	.	#N/A
6	32472674	rs9269070	G	A	G	N	ADD	1835	1.57024	0.069637	1.3699	1.79987	6.47971	9.19021e-11	.	#N/A
6	32472690	rs9269071	T	C	T	N	ADD	1833	1.43064	0.0688788	1.24998	1.63743	5.19935	1.99983e-07	.	#N/A
6	32472731	rs9269072	G	C	G	N	ADD	1833	1.43064	0.0688521	1.25004	1.63734	5.20137	1.97829e-07	.	#N/A
6	32472900	rs9281842	T	TC	T	N	ADD	1833	1.43064	0.0688521	1.25004	1.63734	5.20137	1.97829e-07	.	#N/A
6	32472966	rs9357149	C	T	T	N	ADD	1836	0.54577	0.0750428	0.471122	0.632247	-8.06949	7.05922e-16	.	#N/A
6	32473028	rs9269076	C	A	C	N	ADD	1833	1.43064	0.0688521	1.25004	1.63734	5.20137	1.97825e-07	.	#N/A
6	32473029	rs9269077	C	T	C	N	ADD	1833	1.43064	0.0688788	1.24998	1.63743	5.19935	1.99983e-07	.	#N/A
6	32473102	rs9269078	C	T	C	N	ADD	1833	1.43064	0.0688788	1.24998	1.63743	5.19935	1.99983e-07	.	#N/A
6	32473103	rs67970757	G	A	A	N	ADD	1834	0.274044	0.259982	0.164635	0.456159	-4.97907	6.38899e-07	.	#N/A
6	32473133	rs9269079	T	G	T	N	ADD	1833	1.43064	0.0688788	1.24998	1.63743	5.19935	1.99983e-07	.	#N/A
6	32473134	rs577098685	C	T	T	N	ADD	1824	0.42919	0.105098	0.349293	0.527363	-8.04822	8.40035e-16	.	#N/A
6	32473192	rs9269080	G	A	G	N	ADD	1833	1.43064	0.0688521	1.25004	1.63734	5.20137	1.97827e-07	.	#N/A
6	32473231	rs9348886	C	T	T	N	ADD	1836	0.600729	0.0706038	0.523095	0.689885	-7.2179	5.27954e-13	.	#N/A
6	32473323	rs9269081	A	C	A	N	ADD	1834	1.64617	0.0702776	1.43435	1.88928	7.09265	1.31569e-12	.	#N/A
6	32473373	rs12215261	C	T	T	N	ADD	1833	0.602851	0.070478	0.525072	0.692151	-7.18075	6.93302e-13	.	#N/A
6	32473401	rs9269082	A	G	A	N	ADD	1833	1.43064	0.0688788	1.24998	1.63743	5.19935	1.99983e-07	.	#N/A
6	32473416	rs9269083	A	G	A	N	ADD	1833	1.43064	0.0688788	1.24998	1.63743	5.19935	1.99983e-07	.	#N/A
6	32473422	rs9269084	A	G	A	N	ADD	1827	1.43218	0.0690742	1.25084	1.63982	5.20021	1.99063e-07	.	#N/A
6	32473425	rs9269085	C	G	C	N	ADD	1827	1.43218	0.0690742	1.25084	1.63982	5.20021	1.99063e-07	.	#N/A
6	32473491	rs9269086	G	A	G	N	ADD	1833	1.43064	0.0688788	1.24998	1.63743	5.19935	1.99983e-07	.	#N/A
6	32473499	rs12215313	C	T	T	N	ADD	1833	0.602851	0.0706567	0.524888	0.692394	-7.16259	7.91664e-13	.	#N/A
6	32473510	rs9281843	C	CAG	C	N	ADD	1833	1.43064	0.0688788	1.24998	1.63743	5.19935	1.99983e-07	.	#N/A
6	32473615	rs17209747	A	T	T	N	ADD	1815	0.60656	0.0710958	0.527663	0.697253	-7.03208	2.03477e-12	.	#N/A
6	32473619	rs7773030	G	A	G	N	ADD	1815	1.41372	0.0691899	1.23443	1.61904	5.00393	5.6174e-07	.	#N/A
6	32473631	rs7755212	C	T	C	N	ADD	1833	1.43064	0.0688788	1.24998	1.63743	5.19935	1.99983e-07	.	#N/A
6	32473645	rs7773182	T	C	T	N	ADD	1833	1.43064	0.0688788	1.24998	1.63743	5.19935	1.99983e-07	.	#N/A
6	32473778	rs7739203	A	G	A	N	ADD	1833	1.43064	0.0688788	1.24998	1.63743	5.19935	1.99983e-07	.	#N/A
6	32473800	rs13191565	G	C	C	N	ADD	1834	0.274044	0.259982	0.164635	0.456159	-4.97907	6.38899e-07	.	#N/A
6	32473864	rs7739357	A	G	A	N	ADD	1833	1.43064	0.0688788	1.24998	1.63743	5.19935	1.99983e-07	.	#N/A
6	32473902	rs7739375	A	G	A	N	ADD	1833	1.43064	0.0688788	1.24998	1.63743	5.19935	1.99983e-07	.	#N/A
6	32474047	rs10947289	A	G	G	N	ADD	1833	0.601758	0.0704702	0.524128	0.690886	-7.20729	5.70772e-13	.	#N/A
6	32474309	rs34442410	C	G	G	N	ADD	1834	0.274044	0.259981	0.164635	0.456158	-4.97909	6.38835e-07	.	#N/A
6	32474379	rs60545961	G	T	T	N	ADD	1834	0.274044	0.259982	0.164635	0.456159	-4.97907	6.38899e-07	.	#N/A
6	32474403	rs12197312	T	C	C	N	ADD	1831	0.606088	0.0706281	0.527736	0.696072	-7.08968	1.34425e-12	.	#N/A
6	32474465	rs13192505	G	A	A	N	ADD	1834	0.274044	0.259982	0.164635	0.456159	-4.97907	6.38899e-07	.	#N/A
6	32474631	rs35168843	G	A	A	N	ADD	1834	0.274044	0.259981	0.164635	0.456158	-4.97909	6.38832e-07	.	#N/A
6	32475059	rs13211921	T	G	G	N	ADD	1835	0.540592	0.0710652	0.470304	0.621384	-8.65531	4.91574e-18	.	#N/A
6	32475395	rs9391879	C	T	T	N	ADD	1835	0.540592	0.0710652	0.470304	0.621384	-8.65531	4.91574e-18	.	#N/A
6	32475489	rs9269109	T	C	T	N	ADD	1832	1.67276	0.0690146	1.46113	1.91505	7.45458	9.01567e-14	.	#N/A
6	32475492	rs9269110	A	C	A	N	ADD	1832	1.60549	0.0697639	1.40031	1.84074	6.78618	1.15141e-11	.	#N/A
6	32475648	rs9269114	A	G	A	N	ADD	1835	1.60351	0.0697248	1.39869	1.83832	6.77227	1.26778e-11	.	#N/A
6	32475655	rs9391881	C	G	G	N	ADD	1835	0.538554	0.0711322	0.46847	0.619124	-8.70024	3.31186e-18	.	#N/A
6	32475674	rs9378264	G	A	A	N	ADD	1834	0.540353	0.0709418	0.47021	0.620959	-8.6766	4.07792e-18	.	#N/A
6	32475804	rs9269117	A	G	A	N	ADD	1835	1.60351	0.0697333	1.39867	1.83835	6.77143	1.27512e-11	.	#N/A
6	32475864	rs9269118	G	A	G	N	ADD	1835	1.60351	0.0697333	1.39867	1.83835	6.77143	1.27512e-11	.	#N/A
6	32475888	rs28895241	T	C	C	N	ADD	1835	0.540592	0.0710652	0.470304	0.621384	-8.65531	4.91574e-18	.	#N/A
6	32475889	rs28895242	G	C	C	N	ADD	1835	0.540592	0.0710652	0.470304	0.621384	-8.65531	4.91574e-18	.	#N/A
6	32476043	rs28895244	G	A	A	N	ADD	1835	0.540592	0.0710652	0.470304	0.621384	-8.65531	4.91574e-18	.	#N/A
6	32476085	rs28895245	T	A	A	N	ADD	1835	0.540592	0.0710652	0.470304	0.621384	-8.65531	4.91574e-18	.	#N/A
6	32476099	rs28895246	C	T	T	N	ADD	1835	0.540592	0.0709991	0.470365	0.621304	-8.66336	4.58047e-18	.	#N/A
6	32476113	rs28895247	T	A	A	N	ADD	1835	0.540592	0.0710652	0.470304	0.621384	-8.65531	4.91574e-18	.	#N/A
6	32476178	rs28895248	A	C	C	N	ADD	1835	0.540592	0.0710652	0.470304	0.621384	-8.65531	4.91574e-18	.	#N/A
6	32476184	rs6457594	A	G	G	N	ADD	1835	0.595972	0.0687345	0.520858	0.681919	-7.52986	5.07935e-14	.	#N/A
6	32476225	rs139379995	A	C	C	N	ADD	1836	2.13399	0.132603	1.64559	2.76735	5.71627	1.08885e-08	.	#N/A
6	32476244	rs28895249	C	T	T	N	ADD	1814	0.528985	0.071443	0.459865	0.608493	-8.91335	4.95153e-19	.	#N/A
6	32476245	rs28895250	T	C	C	N	ADD	1827	0.541689	0.0710612	0.471262	0.62264	-8.62727	6.2834e-18	.	#N/A
6	32476301	rs28732242	G	A	A	N	ADD	1833	0.540144	0.0710705	0.469909	0.620876	-8.66632	4.46321e-18	.	#N/A
6	32476311	rs28732243	C	G	G	N	ADD	1833	0.540144	0.0710705	0.469909	0.620876	-8.66632	4.46321e-18	.	#N/A
6	32476319	rs28732244	C	T	T	N	ADD	1833	0.540144	0.0708799	0.470085	0.620644	-8.68962	3.63659e-18	.	#N/A
6	32476379	rs12201153	T	C	C	N	ADD	1835	0.540592	0.0709991	0.470365	0.621304	-8.66337	4.58033e-18	.	#N/A
6	32476421	rs12194148	G	T	T	N	ADD	1835	0.540592	0.0710652	0.470304	0.621384	-8.65531	4.91574e-18	.	#N/A
6	32476553	rs12207473	A	C	C	N	ADD	1835	0.540592	0.0709991	0.470365	0.621304	-8.66337	4.58033e-18	.	#N/A
6	32476698	rs6457598	T	C	T	N	ADD	1834	1.64617	0.0702775	1.43435	1.88928	7.09265	1.31569e-12	.	#N/A
6	32476716	rs34468823	C	T	T	N	ADD	1834	0.274044	0.259982	0.164635	0.456159	-4.97907	6.38899e-07	.	#N/A
6	32476734	rs28893500	G	GAAGGAT	GAAGGAT	N	ADD	1833	0.542247	0.0711026	0.47171	0.623333	-8.60774	7.45142e-18	.	#N/A
6	32476767	rs12195582	C	T	T	N	ADD	1836	0.539256	0.0710274	0.469177	0.619803	-8.69474	3.47618e-18	.	#N/A
6	32476807	rs12195589	C	T	T	N	ADD	1833	0.542197	0.0709131	0.471841	0.623043	-8.63206	6.02546e-18	.	#N/A
6	32476932	rs28895252	A	G	G	N	ADD	1774	0.550893	0.0715741	0.478788	0.633857	-8.33004	8.08177e-17	.	#N/A
6	32476956	rs113660101	TG	T	T	N	ADD	1834	0.540389	0.0710665	0.470126	0.621153	-8.66043	4.69984e-18	.	#N/A
6	32477119	rs7776032	C	T	C	N	ADD	1830	1.59661	0.0698172	1.39242	1.83074	6.70154	2.06233e-11	.	#N/A
6	32477133	rs28895253	G	A	A	N	ADD	1829	0.541918	0.0709234	0.471589	0.622736	-8.63805	5.71807e-18	.	#N/A
6	32477138	rs9269126	C	G	C	N	ADD	1830	1.59661	0.0698172	1.39242	1.83074	6.70154	2.06233e-11	.	#N/A
6	32477156	rs9269128	T	C	T	N	ADD	1830	1.59661	0.0698172	1.39242	1.83074	6.70154	2.06233e-11	.	#N/A
6	32477163	rs9269130	T	G	G	N	ADD	1829	0.541918	0.0711137	0.471413	0.622968	-8.61494	6.9978e-18	.	#N/A
6	32477169	rs28895254	C	T	T	N	ADD	1829	0.541918	0.0711137	0.471413	0.622968	-8.61494	6.9978e-18	.	#N/A
6	32477253	rs9269135	T	C	T	N	ADD	1835	1.60351	0.0697333	1.39867	1.83835	6.77143	1.27512e-11	.	#N/A
6	32477302	rs28895255	C	T	T	N	ADD	1831	0.542298	0.0711017	0.471755	0.623391	-8.60653	7.53082e-18	.	#N/A
6	32477337	rs28895257	A	G	G	N	ADD	1831	0.542298	0.0711017	0.471755	0.623391	-8.60653	7.53082e-18	.	#N/A
6	32477340	rs28895258	C	T	T	N	ADD	1831	0.542298	0.0711017	0.471755	0.623391	-8.60653	7.53082e-18	.	#N/A
6	32477370	rs9269137	C	T	C	N	ADD	1832	1.61614	0.0697956	1.40951	1.85306	6.87783	6.07723e-12	.	#N/A
6	32477378	rs9269138	A	C	A	N	ADD	1832	1.61614	0.0697956	1.40951	1.85306	6.87783	6.07723e-12	.	#N/A
6	32477379	rs9269139	G	A	G	N	ADD	1832	1.61614	0.0697956	1.40951	1.85306	6.87783	6.07723e-12	.	#N/A
6	32477529	rs28895261	G	A	A	N	ADD	1828	0.541485	0.0711689	0.470986	0.622538	-8.61948	6.726e-18	.	#N/A
6	32477646	rs9269142	G	A	G	N	ADD	1825	1.59849	0.069948	1.39371	1.83337	6.70587	2.00214e-11	.	#N/A
6	32477742	rs9269144	A	G	A	N	ADD	1836	1.60647	0.0697169	1.40129	1.84169	6.79948	1.04999e-11	.	#N/A
6	32477823	rs9405112	G	A	A	N	ADD	1836	0.601454	0.0705623	0.523769	0.690662	-7.20505	5.80232e-13	.	#N/A
6	32477914	rs9378212	C	T	T	N	ADD	1836	0.53837	0.0710177	0.468414	0.618772	-8.7191	2.80425e-18	.	#N/A
6	32477950	rs6924676	T	C	T	N	ADD	1824	1.56043	0.0696642	1.36127	1.78872	6.3872	1.6895e-10	.	#N/A
6	32478015	rs28895264	C	T	T	N	ADD	1833	0.540258	0.070861	0.470202	0.620752	-8.68896	3.65781e-18	.	#N/A
6	32478016	rs28895265	A	G	G	N	ADD	1833	0.540258	0.0710518	0.470026	0.620985	-8.66562	4.4906e-18	.	#N/A
6	32478022	rs28895266	A	G	G	N	ADD	1833	0.540258	0.0710518	0.470026	0.620985	-8.66562	4.4906e-18	.	#N/A
6	32478139	rs28895267	C	T	T	N	ADD	1833	0.540258	0.0710518	0.470026	0.620985	-8.66562	4.4906e-18	.	#N/A
6	32478215	rs17209866	G	A	A	N	ADD	1833	0.540258	0.070861	0.470202	0.620752	-8.68896	3.65783e-18	.	#N/A
6	32478233	rs17209873	T	C	C	N	ADD	1833	0.540258	0.0710518	0.470026	0.620985	-8.66562	4.4906e-18	.	#N/A
6	32478274	rs17209887	A	C	C	N	ADD	1833	0.540258	0.0710518	0.470026	0.620985	-8.66562	4.4906e-18	.	#N/A
6	32478294	rs17203514	C	G	G	N	ADD	1836	0.541896	0.0709035	0.471588	0.622686	-8.64106	5.56943e-18	.	#N/A
6	32478301	rs17203521	C	A	A	N	ADD	1833	0.278517	0.260447	0.16717	0.464028	-4.90801	9.20047e-07	.	#N/A
6	32478323	rs6905297	C	T	C	N	ADD	1836	1.60657	0.0697226	1.40137	1.84182	6.79984	1.04732e-11	.	#N/A
6	32478484	rs17209907	C	T	T	N	ADD	1811	0.553472	0.0717951	0.480821	0.6371	-8.23933	1.73172e-16	.	#N/A
6	32478501	rs17203542	A	G	G	N	ADD	1833	0.540258	0.0710518	0.470026	0.620985	-8.66562	4.4906e-18	.	#N/A
6	32478530	rs17203549	T	C	C	N	ADD	1833	0.540258	0.0710518	0.470026	0.620985	-8.66562	4.4906e-18	.	#N/A
6	32478648	rs66997577	GAAT	G	G	N	ADD	1833	0.540258	0.0710518	0.470026	0.620985	-8.66562	4.4906e-18	.	#N/A
6	32478682	rs17203563	G	A	A	N	ADD	1833	0.540258	0.0710518	0.470026	0.620985	-8.66562	4.4906e-18	.	#N/A
6	32478706	rs9269157	T	C	T	N	ADD	1832	1.59927	0.0697794	1.39485	1.83366	6.72906	1.70758e-11	.	#N/A
6	32478707	rs7452937	G	A	A	N	ADD	1833	0.541824	0.0710146	0.471422	0.622738	-8.62942	6.16635e-18	.	#N/A
6	32478742	rs17209943	G	A	A	N	ADD	1833	0.540258	0.0710518	0.470026	0.620985	-8.66562	4.4906e-18	.	#N/A
6	32478811	rs17209950	G	A	A	N	ADD	1836	0.60191	0.070429	0.524303	0.691004	-7.20793	5.68081e-13	.	#N/A
6	32479066	rs9269165	A	G	A	N	ADD	1834	1.60021	0.0697385	1.39577	1.83459	6.74138	1.56889e-11	.	#N/A
6	32479076	rs17203612	A	T	T	N	ADD	1831	0.541935	0.0710981	0.471443	0.622969	-8.61638	6.91012e-18	.	#N/A
[truncated: 2,020 more rows]
