# Supplementary material for: Effects of Human Leukocyte Antigen DRB1 Genetic Polymorphism on Anti-Cyclic Citrullinated Peptide (ANTI-CCP) and Rheumatoid Factor (RF) Expression in Rheumatoid Arthritis (RA) Patients
Source: Int J Mol Sci. 2023 Jul 27;24(15):12036. doi: 10.3390/ijms241512036 (PMC10418683; doi:10.3390/ijms241512036)
Supplement: Supplementary file 1 [file ijms-24-12036-s001.zip › S2_Table 1__RA SNP table_20220725.xlsx]

## Sheet: 工作表1
			2: RF and CCP皆negative:1043=case
			1: RF and CCP皆positive:805=control
			control	case
	dbSNP ID		RA Patient_RF / anti-CCP_positive	RA Patient_RF / anti-CCP_nositive	OR (95% CI)	p value
			(N=805)	(N=1043)
	rs9270481
		Genotype	(N=797)	(N=1036)
		CC	79(9.9)	283(27.3)	4.55(3.37-6.15)	1.9693e-23
		CT	408(51.2)	509(49.1)	1.59(1.28-1.96)
		TT	310(38.9)	244(23.6)	Ref
		Allele frequency
		C	566(35.5)	1075(51.9)	1.96(1.71-2.24)	4.89241e-23
		T	1028(64.5)	997(48.1)	Ref
	CI, confidence interval; OR, odds ratio.
