# Supplementary material for: Effects of Human Leukocyte Antigen DRB1 Genetic Polymorphism on Anti-Cyclic Citrullinated Peptide (ANTI-CCP) and Rheumatoid Factor (RF) Expression in Rheumatoid Arthritis (RA) Patients
Source: Int J Mol Sci. 2023 Jul 27;24(15):12036. doi: 10.3390/ijms241512036 (PMC10418683; doi:10.3390/ijms241512036)
Supplement: Supplementary file 1 [file ijms-24-12036-s001.zip › S3_data for Figure 2.xls]

## Sheet: Raw Data{Wavelength-450.0}
Raw Data{Wavelength:450.0}
ng/L	OD1		OD2		AVE	ng/L
0	0.039	0	0.039	0	0	0	0
300	0.295	0.256	0.254	0.215	0.2355	300	0.2355
600	0.411	0.372	0.432	0.393	0.3825	600	0.3825
1200	0.886	0.847	0.9	0.861	0.854	1200	0.854
2400	1.241	1.202	1.187	1.148	1.175	2400	1.175								1	2	3	4	5	6	7	8	9	10	11	12
4800	1.993	1.954	1.635	1.596	1.775	4800	1.775							A	0.039	0.039	0.958	1.071	1.428	1.477	0.087	0.074	0.659	0.628	0.542	0.555
														B	0.295	0.254	0.385	0.638	0.435	0.449	0.602	0.525	0.726	0.539	0.519	0.669
														C	0.411	0.432	0.896	0.918	0.784	0.806	1.315	1.25	0.435	0.47	0.127	0.137
														D	0.886	0.9	0.385	0.537	0.597	0.524	0.705	0.731	0.749	0.684	0.4	0.729
														E	1.241	1.187	0.584	0.827	0.698	0.632	0.713	0.799	0.634	0.63	0.627	0.571
														F	1.993	1.635	0.626	0.689	0.741	0.625	0.747	0.718	0.56	0.593	0.52	0.617
														G	2.187	2.508	0.587	0.732	0.626	0.751	0.608	0.684	0.616	0.629	0.908	0.965
														H	0.638	0.798	0.452	0.544	1.919	1.875	0.782	0.73	0.742	0.789	0.398	0.597

## Sheet: Raw Data{Wavelength-450.0} (2)
Raw Data{Wavelength:450.0}
ng/L	OD1		OD2		AVE	ng/L			ng/L			AVE	ng/L	AVE
0	0.039	0	0.039	0	0	0	0		0	0	0	0	0	0
300	0.295	0.256	0.254	0.215	0.2355	300	0.2355		300	0.256	0.215	0.2355	300	0.2355
600	0.411	0.372	0.432	0.393	0.3825	600	0.3825		600	0.372	0.393	0.3825	600	0.3825
1200	0.886	0.847	0.9	0.861	0.854	1200	0.854		1200	0.847	0.861	0.854	1200	0.854
2400	1.241	1.202	1.187	1.148	1.175	2400	1.175		2400	1.202	1.148	1.175	2400	1.175						1	2	3	4	5	6	7	8	9	10	11	12
4800	1.993	1.954	1.635	1.596	1.775	4800	1.775		4800	1.954	1.596	1.775	4800	1.775					A	0.039	0.039	0.958	1.071	1.428	1.477	0.087	0.074	0.659	0.628	0.542	0.555
																			B	0.295	0.254	0.385	0.638	0.435	0.449	0.602	0.525	0.726	0.539	0.519	0.669
																			C	0.411	0.432	0.896	0.918	0.784	0.806	1.315	1.25	0.435	0.47	0.127	0.137
																			D	0.886	0.9	0.385	0.537	0.597	0.524	0.705	0.731	0.749	0.684	0.4	0.729
																			E	1.241	1.187	0.584	0.827	0.698	0.632	0.713	0.799	0.634	0.63	0.627	0.571
																			F	1.993	1.635	0.626	0.689	0.741	0.625	0.747	0.718	0.56	0.593	0.52	0.617
																			G	2.187	2.508	0.587	0.732	0.626	0.751	0.608	0.684	0.616	0.629	0.908	0.965
																			H	0.638	0.798	0.452	0.544	1.919	1.875	0.782	0.73	0.742	0.789	0.398	0.597
																				1	2	3	4	5	6	7	8	9	10	11	12
																			A	0.039	0.039	0.958	1.071	1.428	1.477	0.087	0.074	0.659	0.628	0.542	0.555
																			B	0.295	0.254	0.385	0.638	0.435	0.449	0.602	0.525	0.726	0.539	0.519	0.669
																			C	0.411	0.432	0.896	0.918	0.784	0.806	1.315	1.25	0.435	0.47	0.127	0.137
																			D	0.886	0.9	0.385	0.537	0.597	0.524	0.705	0.731	0.749	0.684	0.4	0.729
																			E	1.241	1.187	0.584	0.827	0.698	0.632	0.713	0.799	0.634	0.63	0.627	0.571
																			F	1.993	1.635	0.626	0.689	0.741	0.625	0.747	0.718	0.56	0.593	0.52	0.617
																			G	2.187	2.508	0.587	0.732	0.626	0.751	0.608	0.684	0.616	0.629	0.908	0.965
																			H	0.638	0.798	0.452	0.544	1.919	1.875	0.782	0.73	0.742	0.789	0.398	0.597
												y=0.00044X + 0.1185
												X = Y - 0.1185/0.00044
																				1	2	3	4	5	6	7	8	9	10	11	12
																			A	0	0	0.919	1.032	1.389	1.438	0.048	0.035	0.62	0.589	0.503	0.516
																			B	0.256	0.215	0.346	0.599	0.396	0.41	0.563	0.486	0.687	0.5	0.48	0.63
																			C	0.372	0.393	0.857	0.879	0.745	0.767	1.276	1.211	0.396	0.431	0.088	0.098
																			D	0.847	0.861	0.346	0.498	0.558	0.485	0.666	0.692	0.71	0.645	0.361	0.69
																			E	1.202	1.148	0.545	0.788	0.659	0.593	0.674	0.76	0.595	0.591	0.588	0.532
																			F	1.954	1.596	0.587	0.65	0.702	0.586	0.708	0.679	0.521	0.554	0.481	0.578
																			G	2.148	2.469	0.548	0.693	0.587	0.712	0.569	0.645	0.577	0.59	0.869	0.926
																			H	0.599	0.759	0.413	0.505	1.88	1.836	0.743	0.691	0.703	0.75	0.359	0.558
																				1	2	3	4	5	6	7	8	9	10	11	12
																			A	-269.318	-269.318	1819.32	2076.14	2887.5	2998.86	-160.227	-189.773	1139.77	1069.32	873.864	903.409
																			B	312.5	219.318	517.045	1092.05	630.682	662.5	1010.23	835.227	1292.05	867.045	821.591	1162.5
																			C	576.136	623.864	1678.41	1728.41	1423.86	1473.86	2630.68	2482.95	630.682	710.227	-69.3182	-46.5909
																			D	1655.68	1687.5	517.045	862.5	998.864	832.955	1244.32	1303.41	1344.32	1196.59	551.136	1298.86
																			E	2462.5	2339.77	969.318	1521.59	1228.41	1078.41	1262.5	1457.95	1082.95	1073.86	1067.05	939.773
																			F	4171.59	3357.95	1064.77	1207.95	1326.14	1062.5	1339.77	1273.86	914.773	989.773	823.864	1044.32
																			G	4612.5	5342.05	976.136	1305.68	1064.77	1348.86	1023.86	1196.59	1042.05	1071.59	1705.68	1835.23
																			H	1092.05	1455.68	669.318	878.409	4003.41	3903.41	1419.32	1301.14	1328.41	1435.23	546.591	998.864

## Sheet: 工作表2
編號	病歷號	rs9270481	AVE	RF_pheno	RF_pheno	RF_pheno
1	22674363	1	1947.73	1	1	1		2為RF+CCP皆negative，1為both positive，3為其中一個negative
2	23451504	1	2943.18	3	2	1
3	10787255	3	689.773	3	2	1
6	16047888	2	4977.27	3	2	1
7	18210336	2	1140.91	1	1	1		報表
10	21352011	2	1206.82	3	2	1		VAR00005					ANOVA
11	17561838	2	1110.23	3	2	1		VAR00006		平均數	個數	標準差	P
12	22431027	2	1056.82	2	2	2			1.00	1034.34	9	380.243	0.259987
13	969166	2	1770.45	3	2	1			2.00	1083.52	4	143.873
15	494426	3	915.909	1	1	1			3.00	1529.04	27	992.036
19	21723198	3	1273.86	2	2	2			總和	1373.18	40	859.801
22	20462217	2	1273.86	3	2	1
23	401226	1	1104.55	3	2	1
26	836581	2	773.864	1	1	1
28	13282876	2	3953.41	3	2	1		報表
29	25864772	2	1360.23	3	2	1		VAR00005					T TEST
39	752436	1	888.636	3	2	1		VAR00007		平均數	個數	標準差	P
40	871139	1	804.545	1	1	1			1.00	1034.34	9	380.243	0.182663
41	11742683	2	1381.82	3	2	1			2+3	1471.55	31	937.036
46	25191313	3	1270.45	3	2	1			總和	1373.18	40	859.801
50	19903345	2	772.727	3	2	1
61	12491612	3	925	2	2	2
63	632931	1	646.591	1	1	1
64	18022373	1	922.727	3	2	1		報表
68	17361194	1	1079.55	3	2	1		VAR00005					T TEST
71	927709	1	992.045	1	1	1		VAR00008		平均數	個數	標準差	P
73	709095	3	1245.45	3	2	1			1+3	1405.37	36	900.731	0.484715
77	498344	3	1153.41	1	1	1			2.00	1083.52	4	143.873
79	14952290	3	1360.23	3	2	1			總和	1373.18	40	859.801
81	20433954	1	1703.41	3	2	1
82	653468	1	1448.86	3	2	1
85	969908	3	1078.41	2	2	2
101	709890	1	2556.82	3	2	1
121	22253212	3	1003.41	3	2	1
124	10193103	1	670.455	3	2	1
140	18411625	3	1136.36	3	2	1
142	16524786	3	1194.32	3	2	1
153	12548588	3	1306.82	3	2	1
162	25718166	3	952.273	3	2	1
171	14910625	3	934.091	1	1	1

## Sheet: 工作表4
MEDIAN								AVE	MEAN	SD	MEAN	SD	MEDIAN	MEDIAN
#REF!						1	1	1947.73	1344.89	567.897	1264.83	448.053	1092.05	1125.57
						1	1	1104.55
						1	1	888.636
	報表					1	1	804.545
	VAR00003				ANOVA	1	1	922.727
	VAR00002	平均數	N	標準偏差	P	1	1	1079.55
	1.00	1344.89	10	567.897	0.1988	1	1	992.045
	2.00	1184.77	10	295.059		1	1	1703.41
	3.00	1059.44	13	174.182		1	1	2556.82
	總計	1183.92	33	375.446		1	1	1448.86
						1	2	1140.91	1184.77	295.059			1173.86
						1	2	1206.82
						1	2	1110.23
						1	2	1056.82
						1	2	1770.45
						1	2	1273.86
						1	2	773.864
	報表					1	2	1360.23
	VAR00003				T TEST	1	2	1381.82
	VAR00001	平均數	N	標準偏差	P	1	2	772.727
	1.00	1264.83	20	448.053	0.0759686	2	3	915.909	1053.86	123.199	1053.86	123.199	1040.91
	2.00	1059.44	13	174.182		2	3	925
	總計	1183.92	33	375.446		2	3	1245.45
						2	3	1153.41
						2	3	1078.41
						2	3	1003.41
						2	3	1136.36
						2	3	1194.32
						2	3	952.273
						2	3	934.091
