# Supplementary material for: Effects of Human Leukocyte Antigen DRB1 Genetic Polymorphism on Anti-Cyclic Citrullinated Peptide (ANTI-CCP) and Rheumatoid Factor (RF) Expression in Rheumatoid Arthritis (RA) Patients
Source: Int J Mol Sci. 2023 Jul 27;24(15):12036. doi: 10.3390/ijms241512036 (PMC10418683; doi:10.3390/ijms241512036)
Supplement: Supplementary file 1 [file ijms-24-12036-s001.zip › S4_Table 2_RAexam_RF_ESR_rs9270481.xlsx]

## Sheet: rs9270481
IID	PatID12	RA_pheno	RAexam_pheno	Sex	Age	RF	CCP		rs9270481
20200423_GT5_ARRAY_143_C06_TPMI.CEL	100011052420	2	2	2	18	2	2	4	0|0
20200113_GT24_ARRAY_749_E05_TPMI.CEL	100028194432	2	2	2	19	2	2	4	0|0	REF	T
20190509_GT2_ARRAY_77_E02_TPMI.CEL	100028449477	2	2	1	19	2	2	4	1|0	ALT	C
20191125_GT21_ARRAY_687_D12_TPMI.CEL	100024066844	2	2	2	22	2	2	4	1|1
20190926_GT2_ARRAY_249_B12_TPMI.CEL	100019474353	2	2	1	25	2	2	4	0|0
20191118_GT3_ARRAY_324_H09_TPMI.CEL	100020856316	2	2	2	25	2	2	4	0|1
20210517_GT7_ARRAY_4123_G01_TPMI.CEL	100023100143	2	2	2	25	2	2	4	1|1	D欄篩選2即為RF negative
20191104_GT25_ARRAY_590_A08_TPMI.CEL	100027755202	2	2	1	25	2	2	4	0|0
20200805_GT6_ARRAY_4029_C08_TPMI.CEL	100012681059	2	2	2	28	2	2	4	0|0
20200810_GT7_ARRAY_4059_E08_TPMI.CEL	100023136835	2	2	2	30	2	2	4	0|0
20191028_GT21_ARRAY_551_D11_TPMI.CEL	100026722913	2	2	2	30	2	2	4	1|0
20200311_GT1_ARRAY_55_B09_TPMI.CEL	100011520836	2	2	1	31	2	2	4	1|0
20190806_GT3_ARRAY_174_C11_TPMI.CEL	100020276027	2	2	2	31	2	2	4	1|0
20200309_GT21_ARRAY_837_E02_TPMI.CEL	100012319487	2	2	2	32	2	2	4	0|1
20190220_GT2_ARRAY_56_F01_TPMI.CEL	100021743785	2	2	2	32	2	2	4	0|0
20191028_GT21_ARRAY_566_B04_TPMI.CEL	100012818092	2	2	1	33	2	2	4	1|0
20190724_GT3_ARRAY_155_A02_TPMI.CEL	100016201113	2	2	2	33	2	2	4	0|1
20191106_GT2_ARRAY_303_B04_TPMI.CEL	100022138152	2	2	2	33	2	2	4	1|1
20200706_GT22_ARRAY_895_A01_TPMI.CEL	100030383600	2	2	1	34	2	2	4	1|1
20200224_GT4_ARRAY_35_A05_TPMI.CEL	100011144872	2	2	2	35	2	2	4	0|1
20210429_GT6_ARRAY_113_F09_TPMI.CEL	100017497700	2	2	1	36	2	2	4	0|0
20190220_GT2_ARRAY_56_A07_TPMI.CEL	100027430991	2	2	2	36	2	2	4	0|1
20191030_GT3_ARRAY_287_B07_TPMI.CEL	100014256418	2	2	2	37	2	2	4	0|0
20211004_GT4_ARRAY_234_C02_TPMI.CEL	100000256439	2	2	2	38	2	2	4	0|1
20191028_GT21_ARRAY_549_D10_TPMI.CEL	100000840233	2	2	2	38	2	2	4	0|0
20191120_GT3_ARRAY_328_G11_TPMI.CEL	100014800966	2	2	2	38	2	2	4	0|0
20190902_GT2_ARRAY_208_B09_TPMI.CEL	100014932610	2	2	2	39	2	2	4	0|1
20200406_GT1_ARRAY_101_F07_TPMI.CEL	100000149145	2	2	2	40	2	2	4	0|0
20191021_GT24_ARRAY_564_D11_TPMI.CEL	100000560475	2	2	2	40	2	2	4	1|0
20190916_GT1_ARRAY_231_G11_TPMI.CEL	100000564701	2	2	2	40	2	2	4	1|0
20200701_GT8_ARRAY_2026_B09_TPMI.CEL	100000650902	2	2	2	40	2	2	4	1|0
20191007_GT1_ARRAY_268_H07_TPMI.CEL	100012428997	2	2	1	40	2	2	4	0|1
20190121_GT2_ARRAY_44_B08_TPMI.CEL	100012491612	2	2	2	40	2	2	4	1|1
20191112_GT2_ARRAY_310_C12_TPMI.CEL	100015566916	2	2	1	40	2	2	4	0|1
20190808_GT3_ARRAY_177_G08_TPMI.CEL	100018276252	2	2	1	40	2	2	4	0|0
20191202_GT23_ARRAY_618_C03_TPMI.CEL	100000869553	2	2	2	41	2	2	4	0|1
20191125_GT24_ARRAY_604_D08_TPMI.CEL	100010552585	2	2	2	41	2	2	4	0|0
20200311_GT1_ARRAY_56_F06_TPMI.CEL	100025534591	2	2	2	41	2	2	4	0|1
20200211_GT24_ARRAY_815_G09_TPMI.CEL	100000027769	2	2	2	42	2	2	4	1|0
20200527_GT4_ARRAY_2078_D11_TPMI.CEL	100015892599	2	2	2	42	2	2	4	0|1
20191125_GT21_ARRAY_686_H07_TPMI.CEL	100000292222	2	2	2	43	2	2	4	1|1
20191028_GT25_ARRAY_556_H01_TPMI.CEL	100000710451	2	2	2	43	2	2	4	1|0
20190827_GT1_ARRAY_197_E03_TPMI.CEL	100000861709	2	2	1	43	2	2	4	1|1
20190620_GT2_ARRAY_127_B10_TPMI.CEL	100011261694	2	2	1	44	2	2	4	1|1
20191028_GT21_ARRAY_551_B09_TPMI.CEL	100014040242	2	2	1	44	2	2	4	1|0
20200217_GT22_ARRAY_824_H08_TPMI.CEL	100000058164	2	2	2	45	2	2	4	1|0
20200608_GT7_ARRAY_2113_H08_TPMI.CEL	100011705230	2	2	2	46	2	2	4	0|0
20190704_GT1_ARRAY_145_C03_TPMI.CEL	100015353557	2	2	2	46	2	2	4	0|1
20200622_GT22_ARRAY_876_H07_TPMI.CEL	100015626281	2	2	2	46	2	2	4	0|1
20200212_GT3_ARRAY_9_F10_TPMI.CEL	100022170647	2	2	2	46	2	2	4	0|1
20210923_GT1_ARRAY_215_D02_TPMI.CEL	100000372034	2	2	2	47	2	2	4	0|1
20190904_GT2_ARRAY_212_E07_TPMI.CEL	100000520715	2	2	2	47	2	2	4	1|1
20210310_GT6_ARRAY_49_D09_TPMI.CEL	100000534856	2	2	2	47	2	2	4	0|0
20191120_GT1_ARRAY_336_H08_TPMI.CEL	100000605283	2	2	2	47	2	2	4	1|0
20200629_GT4_ARRAY_2030_D08_TPMI.CEL	100000923251	2	2	2	47	2	2	4	1|1
20190925_GT2_ARRAY_247_A07_TPMI.CEL	100012616189	2	2	2	47	2	2	4	0|0
20210929_GT5_ARRAY_4333_G09_TPMI.CEL	100023948681	2	2	2	48	2	2	4	0|1
20191104_GT23_ARRAY_595_G02_TPMI.CEL	100000331648	2	2	2	49	2	2	4	1|1
20200622_GT23_ARRAY_879_F08_TPMI.CEL	100000683211	2	2	2	49	2	2	4	0|1
20191114_GT2_ARRAY_314_C08_TPMI.CEL	100010271834	2	2	1	49	2	2	4	0|1
20200615_GT25_ARRAY_869_D09_TPMI.CEL	100010796438	2	2	2	49	2	2	4	1|1
20200303_GT1_ARRAY_43_E02_TPMI.CEL	100012575283	2	2	1	49	2	2	4	0|0
20191209_GT21_ARRAY_633_B11_TPMI.CEL	100000409014	2	2	2	50	2	2	4	1|1
20190716_GT1_ARRAY_143_H03_TPMI.CEL	100000678083	2	2	2	50	2	2	4	0|0
20200423_GT5_ARRAY_144_B05_TPMI.CEL	100020252592	2	2	2	50	2	2	4	0|0
20210617_GT8_ARRAY_4186_A11_TPMI.CEL	100024211830	2	2	2	50	2	2	4	1|1
20190530_GT1_ARRAY_107_A04_TPMI.CEL	100000322804	2	2	2	51	2	2	4	0|1
20200609_GT4_ARRAY_2132_A04_TPMI.CEL	100025295842	2	2	2	51	2	2	4	1|1
20191216_GT21_ARRAY_642_G09_TPMI.CEL	100028763282	2	2	2	51	2	2	4	1|0
20191125_GT1_ARRAY_339_H08_TPMI.CEL	100000693920	2	2	2	52	2	2	4	0|0
20200113_GT23_ARRAY_744_D05_TPMI.CEL	100000340068	2	2	2	53	2	2	4	0|0
20211005_GT4_ARRAY_244_E12_TPMI.CEL	100000405075	2	2	2	53	2	2	4	1|0
20190123_GT2_ARRAY_46_B05_TPMI.CEL	100000969908	2	2	2	53	2	2	4	1|1
20200817_GT3_ARRAY_4077_H01_TPMI.CEL	100000978853	2	2	1	53	2	2	4	0|0
20190725_GT3_ARRAY_158_C07_TPMI.CEL	100012107833	2	2	2	53	2	2	4	0|1
20210602_GT5_ARRAY_134_F07_TPMI.CEL	100012237603	2	2	2	53	2	2	4	1|1
20200528_GT2_ARRAY_2081_B08_TPMI.CEL	100013995957	2	2	2	53	2	2	4	1|1
20191014_GT24_ARRAY_522_B01_TPMI.CEL	100019433697	2	2	2	53	2	2	4	1|1
20190711_GT2_ARRAY_140_E10_TPMI.CEL	100029187085	2	2	1	53	2	2	4	0|0
20200420_GT21_ARRAY_847_C01_TPMI.CEL	100000378619	2	2	2	54	2	2	4	0|1
20200803_GT7_ARRAY_4019_F05_TPMI.CEL	100010450374	2	2	2	55	2	2	4	1|0
20210310_GT1_ARRAY_52_D10_TPMI.CEL	100023679166	2	2	2	55	2	2	4	0|1
20191028_GT21_ARRAY_551_C05_TPMI.CEL	100000287267	2	2	2	56	2	2	4	1|0
20191216_GT23_ARRAY_709_D06_TPMI.CEL	100000376505	2	2	2	56	2	2	4	1|0
20190306_GT3_ARRAY_62_E02_TPMI.CEL	100000379904	2	2	1	56	2	2	4	0|0
20191125_GT22_ARRAY_689_A07_TPMI.CEL	100000886900	2	2	2	56	2	2	4	1|1
20191028_GT21_ARRAY_552_H04_TPMI.CEL	100010130723	2	2	2	56	2	2	4	1|0
20191125_GT24_ARRAY_609_F06_TPMI.CEL	100011556677	2	2	2	56	2	2	4	0|0
20191223_GT22_ARRAY_721_G02_TPMI.CEL	100015984489	2	2	1	56	2	2	4	1|1
20200409_GT7_ARRAY_130_C02_TPMI.CEL	100021006476	2	2	2	56	2	2	4	0|0
20200211_GT21_ARRAY_792_C02_TPMI.CEL	100022166815	2	2	1	56	2	2	4	1|0
20200706_GT24_ARRAY_899_C06_TPMI.CEL	100000498210	2	2	2	57	2	2	4	0|1
20191118_GT1_ARRAY_332_B01_TPMI.CEL	100000855948	2	2	2	57	2	2	4	0|1
20191204_GT2_ARRAY_359_G07_TPMI.CEL	100012762240	2	2	1	57	2	2	4	0|0
20191223_GT23_ARRAY_729_B12_TPMI.CEL	100014207391	2	2	2	57	2	2	4	1|1
20200211_GT23_ARRAY_806_G01_TPMI.CEL	100017925678	2	2	2	57	2	2	4	0|1
20200622_GT21_ARRAY_871_E01_TPMI.CEL	100029615793	2	2	1	57	2	2	4	1|0
20200819_GT3_ARRAY_4083_G11_TPMI.CEL	100000040240	2	2	2	58	2	2	4	1|1
20191028_GT21_ARRAY_551_D05_TPMI.CEL	100012244162	2	2	2	58	2	2	4	0|1
20190218_GT2_ARRAY_53_B02_TPMI.CEL	100021723198	2	2	2	58	2	2	4	1|1
20200330_GT2_ARRAY_100_D06_TPMI.CEL	100000545171	2	2	2	59	2	2	4	0|0
20200720_GT4_ARRAY_314_G11_TPMI.CEL	100000474787	2	2	2	60	2	2	4	0|1
20191202_GT24_ARRAY_626_A12_TPMI.CEL	100012748319	2	2	2	60	2	2	4	1|1
20191104_GT23_ARRAY_602_F05_TPMI.CEL	100000892418	2	2	2	61	2	2	4	1|1
20190515_GT3_ARRAY_84_E09_TPMI.CEL	100000941034	2	2	2	61	2	2	4	1|0
20200616_GT4_ARRAY_2168_A06_TPMI.CEL	100016533032	2	2	2	62	2	2	4	0|1
20200213_GT2_ARRAY_3_G10_TPMI.CEL	100020625671	2	2	2	62	2	2	4	0|0
20200409_GT3_ARRAY_117_D10_TPMI.CEL	100000218619	2	2	2	63	2	2	4	1|1
20191216_GT24_ARRAY_710_G06_TPMI.CEL	100013531877	2	2	2	63	2	2	4	1|0
20200817_GT4_ARRAY_4076_C04_TPMI.CEL	100018133847	2	2	2	63	2	2	4	0|0
20190121_GT1_ARRAY_43_G08_TPMI.CEL	100019099548	2	2	2	64	2	2	4	1|1
20200519_GT3_ARRAY_223_B04_TPMI.CEL	100013053831	2	2	2	65	2	2	4	1|1
20200706_GT8_ARRAY_2042_H08_TPMI.CEL	100022009079	2	2	2	65	2	2	4	0|0
20200113_GT24_ARRAY_748_G09_TPMI.CEL	100022278267	2	2	2	65	2	2	4	0|1
20191223_GT24_ARRAY_732_G05_TPMI.CEL	100013990599	2	2	1	66	2	2	4	0|0
20191104_GT23_ARRAY_595_H07_TPMI.CEL	100000650514	2	2	2	68	2	2	4	1|0
20191021_GT24_ARRAY_547_H06_TPMI.CEL	100014971787	2	2	2	68	2	2	4	1|1
20200113_GT25_ARRAY_736_H07_TPMI.CEL	100017697611	2	2	2	68	2	2	4	1|0
20191104_GT23_ARRAY_598_F11_TPMI.CEL	100022495941	2	2	2	68	2	2	4	1|1
20211102_GT6_ARRAY_4434_D06_TPMI.CEL	100023881376	2	2	2	68	2	2	4	1|1
20200602_GT3_ARRAY_2103_H04_TPMI.CEL	100011687721	2	2	2	69	2	2	4	1|0
20181112_GT2_ARRAY_8_D08_TPMI.CEL	100012846779	2	2	2	69	2	2	4	#N/A
20200525_GT22_ARRAY_856_D05_TPMI.CEL	100029035688	2	2	1	70	2	2	4	1|1
20211020_GT6_ARRAY_293_C01_TPMI.CEL	100012317805	2	2	2	71	2	2	4	1|1
20190603_GT1_ARRAY_112_A08_TPMI.CEL	100023245661	2	2	2	71	2	2	4	0|0
20191119_GT3_ARRAY_325_A02_TPMI.CEL	100000609620	2	2	2	73	2	2	4	0|0
20200113_GT23_ARRAY_745_C01_TPMI.CEL	100011758917	2	2	2	79	2	2	4	1|0
20200601_GT4_ARRAY_2100_A04_TPMI.CEL	100021693984	2	2	2	18	2	2	4	0|0
20200709_GT5_ARRAY_2045_G01_TPMI.CEL	100023103363	2	2	1	18	2	2	4	0|0
20200908_GT1_ARRAY_4172_F11_TPMI.CEL	100023110315	2	2	1	18	2	2	4	0|0
20191029_GT3_ARRAY_286_E08_TPMI.CEL	100026531990	2	2	2	18	2	2	4	1|0
20200908_GT3_ARRAY_419_B05_TPMI.CEL	100016423359	2	2	2	19	2	2	4	0|1
20200916_GT8_ARRAY_4190_H05_TPMI.CEL	100016724833	2	2	2	19	2	2	4	0|0
20191223_GT23_ARRAY_729_E09_TPMI.CEL	100019897499	2	2	2	19	2	2	4	0|0
20200211_GT3_ARRAY_8_B06_TPMI.CEL	100033344630	2	2	2	19	2	2	4	0|0
20191202_GT23_ARRAY_618_A10_TPMI.CEL	100033361767	2	2	2	19	2	2	4	0|0
20191021_GT21_ARRAY_531_D10_TPMI.CEL	100033925772	2	2	2	19	2	2	4	0|1
20200713_GT6_ARRAY_268_C06_TPMI.CEL	100012599367	2	2	2	20	2	2	4	0|0
20200226_GT2_ARRAY_31_D05_TPMI.CEL	100023871260	2	2	1	20	2	2	4	0|0
20200722_GT7_ARRAY_303_D02_TPMI.CEL	100026086988	2	2	2	20	2	2	4	0|0
20191028_GT24_ARRAY_579_C04_TPMI.CEL	100029191362	2	2	1	20	2	2	4	0|1
20191021_GT23_ARRAY_540_D04_TPMI.CEL	100031619086	2	2	2	20	2	2	4	0|1
20210303_GT8_ARRAY_4020_D08_TPMI.CEL	100032114709	2	2	2	20	2	2	4	0|1
20190530_GT1_ARRAY_107_D04_TPMI.CEL	100032853329	2	2	2	20	2	2	4	1|0
20210323_GT8_ARRAY_4066_D08_TPMI.CEL	100035545063	2	2	1	20	2	2	4	0|1
20191104_GT23_ARRAY_602_C07_TPMI.CEL	100026605073	2	2	2	21	2	2	4	0|0
20191216_GT23_ARRAY_644_F06_TPMI.CEL	100029880654	2	2	1	21	2	2	4	1|0
20200806_GT4_ARRAY_4048_H01_TPMI.CEL	100033250793	2	2	1	21	2	2	4	0|1
20200706_GT8_ARRAY_2044_F10_TPMI.CEL	100033291553	2	2	2	21	2	2	4	1|0
20200902_GT1_ARRAY_4151_E09_TPMI.CEL	100000882579	2	2	1	22	2	2	4	1|1
20211206_GT5_ARRAY_355_C09_TPMI.CEL	100013539559	2	2	1	22	2	2	4	1|0
20190617_GT3_ARRAY_122_G10_TPMI.CEL	100014329668	2	2	1	22	2	2	4	0|1
20210531_GT8_ARRAY_4152_H04_TPMI.CEL	100017625041	2	2	2	22	2	2	4	0|0
20211115_GT7_ARRAY_325_B12_TPMI.CEL	100025074355	2	2	2	22	2	2	4	0|0
20190513_GT3_ARRAY_79_B10_TPMI.CEL	100029863249	2	2	2	22	2	2	4	1|1
20211216_GT8_ARRAY_4542_F02_TPMI.CEL	100031267212	2	2	1	22	2	2	4	1|0
20210812_GT1_ARRAY_184_G06_TPMI.CEL	100023691762	2	2	2	23	2	2	4	0|1
20200914_GT3_ARRAY_433_A03_TPMI.CEL	100033619873	2	2	2	23	2	2	4	1|1
20191223_GT22_ARRAY_716_F06_TPMI.CEL	100000967659	2	2	1	24	2	2	4	1|0
20200420_GT3_ARRAY_147_A05_TPMI.CEL	100010309102	2	2	1	24	2	2	4	1|0
20200623_GT5_ARRAY_257_F11_TPMI.CEL	100010964595	2	2	2	24	2	2	4	0|0
20200224_GT2_ARRAY_27_C10_TPMI.CEL	100011342434	2	2	1	24	2	2	4	1|0
20190905_GT2_ARRAY_213_F05_TPMI.CEL	100015217477	2	2	2	24	2	2	4	0|1
20190806_GT3_ARRAY_173_B09_TPMI.CEL	100016069637	2	2	2	24	2	2	4	1|0
20190815_GT1_ARRAY_188_H03_TPMI.CEL	100021792482	2	2	2	24	2	2	4	0|0
20191202_GT21_ARRAY_610_H03_TPMI.CEL	100022815701	2	2	2	24	2	2	4	0|0
20200730_GT2_ARRAY_4017_F04_TPMI.CEL	100027583981	2	2	2	24	2	2	4	1|1
20200505_GT8_ARRAY_175_C08_TPMI.CEL	100032914947	2	2	2	24	2	2	4	1|0
20191119_GT1_ARRAY_333_G08_TPMI.CEL	100033040672	2	2	2	24	2	2	4	1|1
20200408_GT1_ARRAY_111_F09_TPMI.CEL	100033421556	2	2	2	24	2	2	4	0|0
20191223_GT25_ARRAY_562_B07_TPMI.CEL	100000979228	2	2	1	25	2	2	4	1|0
20200709_GT2_ARRAY_261_A02_TPMI.CEL	100011467629	2	2	1	25	2	2	4	1|0
20210302_GT8_ARRAY_4014_H02_TPMI.CEL	100015020163	2	2	2	25	2	2	4	1|0
20191216_GT22_ARRAY_703_F06_TPMI.CEL	100023314466	2	2	2	25	2	2	4	1|1
20200220_GT3_ARRAY_26_D01_TPMI.CEL	100024545640	2	2	2	25	2	2	4	0|0
20200224_GT2_ARRAY_27_B08_TPMI.CEL	100000541062	2	2	2	26	2	2	4	0|1
20191022_GT2_ARRAY_278_F09_TPMI.CEL	100000766164	2	2	1	26	2	2	4	0|0
20200406_GT21_ARRAY_842_F12_TPMI.CEL	100010361128	2	2	1	26	2	2	4	0|0
20190715_GT1_ARRAY_141_F04_TPMI.CEL	100022220184	2	2	2	26	2	2	4	0|1
20191209_GT23_ARRAY_637_H02_TPMI.CEL	100025663143	2	2	2	26	2	2	4	1|0
20200610_GT7_ARRAY_2121_G08_TPMI.CEL	100028776563	2	2	2	26	2	2	4	1|0
20200707_GT7_ARRAY_2177_B05_TPMI.CEL	100030779527	2	2	1	26	2	2	4	0|0
20191014_GT24_ARRAY_522_F10_TPMI.CEL	100032018049	2	2	2	26	2	2	4	0|1
20191106_GT2_ARRAY_303_H01_TPMI.CEL	100032134841	2	2	2	26	2	2	4	0|1
20200915_GT7_ARRAY_4185_A05_TPMI.CEL	100032946906	2	2	2	26	2	2	4	0|0
20200909_GT7_ARRAY_4161_B01_TPMI.CEL	100035875602	2	2	1	26	2	2	4	0|1
20200804_GT5_ARRAY_4054_D04_TPMI.CEL	100000716080	2	2	2	27	2	2	4	0|0
20191021_GT24_ARRAY_545_G03_TPMI.CEL	100010522639	2	2	1	27	2	2	4	1|1
20191007_GT23_ARRAY_504_A02_TPMI.CEL	100023561992	2	2	2	27	2	2	4	1|1
20211014_GT3_ARRAY_4357_C04_TPMI.CEL	100029722565	2	2	2	27	2	2	4	0|0
20200818_GT1_ARRAY_379_F06_TPMI.CEL	100030383808	2	2	2	27	2	2	4	0|0
20200310_GT3_ARRAY_62_E12_TPMI.CEL	100034128908	2	2	2	27	2	2	4	1|0
20191028_GT23_ARRAY_571_F08_TPMI.CEL	100035220332	2	2	2	27	2	2	4	0|1
20191104_GT25_ARRAY_589_C06_TPMI.CEL	100000423831	2	2	2	28	2	2	4	0|0
20200213_GT2_ARRAY_4_G06_TPMI.CEL	100020038316	2	2	2	28	2	2	4	1|0
20191007_GT23_ARRAY_506_G04_TPMI.CEL	100022997436	2	2	1	28	2	2	4	0|1
20190904_GT1_ARRAY_204_D04_TPMI.CEL	100024509255	2	2	1	28	2	2	4	0|0
20200706_GT4_ARRAY_266_B11_TPMI.CEL	100026990501	2	2	2	28	2	2	4	1|0
20191119_GT3_ARRAY_325_E12_TPMI.CEL	100031026985	2	2	2	28	2	2	4	1|1
20191111_GT2_ARRAY_307_C12_TPMI.CEL	100032380555	2	2	2	28	2	2	4	0|0
20191125_GT21_ARRAY_682_F11_TPMI.CEL	100033076555	2	2	2	28	2	2	4	1|0
20191125_GT22_ARRAY_695_D11_TPMI.CEL	100033634342	2	2	2	28	2	2	4	0|1
20200513_GT4_ARRAY_210_G05_TPMI.CEL	100035549789	2	2	1	28	2	2	4	0|0
20200601_GT3_ARRAY_2099_C12_TPMI.CEL	100035743298	2	2	1	28	2	2	4	0|0
20200414_GT2_ARRAY_122_A03_TPMI.CEL	100035967061	2	2	2	28	2	2	4	0|0
20200723_GT7_ARRAY_307_E02_TPMI.CEL	100036260760	2	2	1	28	2	2	4	0|1
20200113_GT23_ARRAY_745_A10_TPMI.CEL	100000443302	2	2	1	29	2	2	4	0|1
20190627_GT3_ARRAY_130_B09_TPMI.CEL	100012227646	2	2	2	29	2	2	4	1|1
20200916_GT8_ARRAY_4190_B07_TPMI.CEL	100018037958	2	2	2	29	2	2	4	0|1
20191003_GT2_ARRAY_257_A04_TPMI.CEL	100027059833	2	2	2	29	2	2	4	1|0
20211222_GT8_ARRAY_4553_F10_TPMI.CEL	100031072382	2	2	2	29	2	2	4	1|0
20210519_GT3_ARRAY_4238_D05_TPMI.CEL	100031173399	2	2	2	29	2	2	4	1|0
20200421_GT6_ARRAY_140_D08_TPMI.CEL	100033338306	2	2	2	29	2	2	4	0|0
20191030_GT3_ARRAY_288_G07_TPMI.CEL	100035110968	2	2	2	29	2	2	4	1|0
20200713_GT3_ARRAY_283_F10_TPMI.CEL	100035734077	2	2	2	29	2	2	4	1|0
20200916_GT8_ARRAY_4188_H10_TPMI.CEL	100010823415	2	2	2	30	2	2	4	0|1
20200805_GT8_ARRAY_4028_E06_TPMI.CEL	100018430049	2	2	2	30	2	2	4	1|0
20191014_GT24_ARRAY_523_H02_TPMI.CEL	100020697449	2	2	2	30	2	2	4	1|1
20200615_GT4_ARRAY_2162_B11_TPMI.CEL	100027236024	2	2	2	30	2	2	4	1|1
20210311_GT6_ARRAY_53_C04_TPMI.CEL	100028344893	2	2	2	30	2	2	4	1|1
20200706_GT8_ARRAY_2042_C04_TPMI.CEL	100028593654	2	2	2	30	2	2	4	1|0
20191028_GT21_ARRAY_552_F08_TPMI.CEL	100029198197	2	2	2	30	2	2	4	1|0
20191021_GT23_ARRAY_541_G09_TPMI.CEL	100030026279	2	2	2	30	2	2	4	1|0
20190904_GT2_ARRAY_211_A12_TPMI.CEL	100030351547	2	2	1	30	2	2	4	0|1
20200311_GT3_ARRAY_63_E10_TPMI.CEL	100031320769	2	2	1	30	2	2	4	0|0
20191014_GT25_ARRAY_516_A09_TPMI.CEL	100033333479	2	2	2	30	2	2	4	0|1
20200715_GT7_ARRAY_275_E03_TPMI.CEL	100036031510	2	2	2	30	2	2	4	0|1
20200730_GT5_ARRAY_339_G07_TPMI.CEL	100036315023	2	2	1	30	2	2	4	0|1
20190715_GT1_ARRAY_141_G01_TPMI.CEL	100000382916	2	2	2	31	2	2	4	1|1
20200728_GT1_ARRAY_336_A09_TPMI.CEL	100000449081	2	2	2	31	2	2	4	0|1
20211109_GT4_ARRAY_314_B06_TPMI.CEL	100020241539	2	2	2	31	2	2	4	0|0
20190905_GT2_ARRAY_214_A12_TPMI.CEL	100022431027	2	2	1	31	2	2	4	1|0
20200803_GT4_ARRAY_4038_D10_TPMI.CEL	100024922162	2	2	2	31	2	2	4	0|1
20211026_GT3_ARRAY_4396_G01_TPMI.CEL	100025107765	2	2	2	31	2	2	4	1|0
20211006_GT2_ARRAY_253_F04_TPMI.CEL	100026503713	2	2	2	31	2	2	4	0|1
20210325_GT1_ARRAY_66_D08_TPMI.CEL	100028498650	2	2	2	31	2	2	4	1|0
20211221_GT5_ARRAY_4549_G12_TPMI.CEL	100030898181	2	2	2	31	2	2	4	0|0
20200629_GT21_ARRAY_886_C01_TPMI.CEL	100033401761	2	2	2	31	2	2	4	1|0
20191022_GT2_ARRAY_277_H05_TPMI.CEL	100033894222	2	2	2	31	2	2	4	0|1
20200713_GT3_ARRAY_283_D05_TPMI.CEL	100034410629	2	2	2	31	2	2	4	1|0
20200909_GT7_ARRAY_4161_C01_TPMI.CEL	100036261020	2	2	1	31	2	2	4	0|0
20190805_GT3_ARRAY_172_A06_TPMI.CEL	100010207311	2	2	2	32	2	2	4	1|1
20191223_GT22_ARRAY_719_F09_TPMI.CEL	100022246611	2	2	2	32	2	2	4	1|0
20190311_GT1_ARRAY_63_D05_TPMI.CEL	100026753636	2	2	2	32	2	2	4	1|1
20200602_GT4_ARRAY_2102_H03_TPMI.CEL	100028818038	2	2	2	32	2	2	4	0|1
20190313_GT1_ARRAY_66_F07_TPMI.CEL	100030311516	2	2	1	32	2	2	4	0|1
20190516_GT3_ARRAY_85_E09_TPMI.CEL	100031290871	2	2	2	32	2	2	4	0|1
20191028_GT24_ARRAY_574_A06_TPMI.CEL	100032691985	2	2	2	32	2	2	4	0|0
20191030_GT3_ARRAY_288_B10_TPMI.CEL	100033028496	2	2	2	32	2	2	4	1|1
20200113_GT25_ARRAY_736_E12_TPMI.CEL	100014639561	2	2	1	33	2	2	4	0|1
20190905_GT2_ARRAY_213_F04_TPMI.CEL	100019422936	2	2	2	33	2	2	4	0|1
20200608_GT7_ARRAY_2111_E10_TPMI.CEL	100027107194	2	2	2	33	2	2	4	1|0
20191024_GT2_ARRAY_281_C02_TPMI.CEL	100028717323	2	2	1	33	2	2	4	0|1
20191014_GT24_ARRAY_524_F11_TPMI.CEL	100030790634	2	2	2	33	2	2	4	1|0
20211215_GT4_ARRAY_4541_H03_TPMI.CEL	100031158313	2	2	2	33	2	2	4	0|0
20191125_GT2_ARRAY_348_B09_TPMI.CEL	100032782060	2	2	2	33	2	2	4	0|1
20200211_GT24_ARRAY_814_B03_TPMI.CEL	100032840864	2	2	2	33	2	2	4	1|0
20191028_GT21_ARRAY_565_D04_TPMI.CEL	100033078939	2	2	2	33	2	2	4	0|1
20200622_GT24_ARRAY_884_D04_TPMI.CEL	100033966278	2	2	2	33	2	2	4	1|1
20190925_GT3_ARRAY_240_B04_TPMI.CEL	100034796141	2	2	2	33	2	2	4	1|0
20191209_GT21_ARRAY_638_C02_TPMI.CEL	100035270382	2	2	1	33	2	2	4	1|0
20191212_GT3_ARRAY_378_C04_TPMI.CEL	100000031841	2	2	1	34	2	2	4	1|0
20191106_GT2_ARRAY_303_H05_TPMI.CEL	100000926200	2	2	2	34	2	2	4	1|1
20191121_GT1_ARRAY_337_G05_TPMI.CEL	100014082935	2	2	2	34	2	2	4	0|1
20200507_GT8_ARRAY_178_F05_TPMI.CEL	100014662588	2	2	2	34	2	2	4	0|1
20200706_GT24_ARRAY_900_D07_TPMI.CEL	100020403602	2	2	2	34	2	2	4	1|0
20200709_GT7_ARRAY_2187_A12_TPMI.CEL	100021104121	2	2	1	34	2	2	4	0|1
20210622_GT7_ARRAY_4194_G10_TPMI.CEL	100022368839	2	2	1	34	2	2	4	1|0
20200812_GT3_ARRAY_365_A02_TPMI.CEL	100022434483	2	2	1	34	2	2	4	1|1
20200813_GT4_ARRAY_368_D07_TPMI.CEL	100022721715	2	2	2	34	2	2	4	0|0
20191003_GT2_ARRAY_258_D12_TPMI.CEL	100024019489	2	2	2	34	2	2	4	0|0
20200804_GT4_ARRAY_4042_B01_TPMI.CEL	100024309986	2	2	2	34	2	2	4	0|0
20191104_GT23_ARRAY_596_H11_TPMI.CEL	100027294848	2	2	2	34	2	2	4	1|0
20191118_GT1_ARRAY_332_C02_TPMI.CEL	100027952264	2	2	2	34	2	2	4	1|1
20211005_GT2_ARRAY_238_D10_TPMI.CEL	100028431658	2	2	2	34	2	2	4	1|1
20200525_GT22_ARRAY_856_E08_TPMI.CEL	100029992877	2	2	1	34	2	2	4	0|0
20210927_GT4_ARRAY_4326_H07_TPMI.CEL	100030918654	2	2	1	34	2	2	4	0|1
20200220_GT2_ARRAY_20_F02_TPMI.CEL	100031895837	2	2	1	34	2	2	4	0|1
20191125_GT22_ARRAY_690_D02_TPMI.CEL	100033917439	2	2	2	34	2	2	4	1|0
20190910_GT3_ARRAY_224_H06_TPMI.CEL	100011433595	2	2	2	35	2	2	4	0|0
20190516_GT3_ARRAY_86_F12_TPMI.CEL	100016915092	2	2	2	35	2	2	4	0|0
20190306_GT3_ARRAY_62_G08_TPMI.CEL	100018293952	2	2	2	35	2	2	4	0|0
20191007_GT24_ARRAY_507_A08_TPMI.CEL	100019601872	2	2	2	35	2	2	4	0|0
20191007_GT1_ARRAY_268_F05_TPMI.CEL	100020244353	2	2	2	35	2	2	4	1|1
20210513_GT5_ARRAY_120_A01_TPMI.CEL	100021993399	2	2	2	35	2	2	4	0|0
20190731_GT2_ARRAY_165_H09_TPMI.CEL	100022014987	2	2	2	35	2	2	4	1|0
20200609_GT3_ARRAY_2133_C01_TPMI.CEL	100024948380	2	2	1	35	2	2	4	1|0
20190805_GT3_ARRAY_172_D12_TPMI.CEL	100025119960	2	2	1	35	2	2	4	0|0
20191202_GT25_ARRAY_629_B01_TPMI.CEL	100027014468	2	2	2	35	2	2	4	1|0
20200521_GT5_ARRAY_245_B06_TPMI.CEL	100030335589	2	2	2	35	2	2	4	1|0
20191211_GT3_ARRAY_376_D07_TPMI.CEL	100033055139	2	2	2	35	2	2	4	1|0
20200304_GT4_ARRAY_50_F02_TPMI.CEL	100033813795	2	2	2	35	2	2	4	1|1
20191216_GT23_ARRAY_709_B07_TPMI.CEL	100034045180	2	2	2	35	2	2	4	1|1
20200813_GT4_ARRAY_370_H03_TPMI.CEL	100000921476	2	2	1	36	2	2	4	1|1
20191014_GT25_ARRAY_514_F01_TPMI.CEL	100010458747	2	2	2	36	2	2	4	1|1
20200629_GT3_ARRAY_2031_G10_TPMI.CEL	100014138201	2	2	1	36	2	2	4	1|0
20200330_GT4_ARRAY_105_F06_TPMI.CEL	100015423087	2	2	2	36	2	2	4	1|1
20200629_GT21_ARRAY_886_F12_TPMI.CEL	100017643594	2	2	2	36	2	2	4	1|1
20190820_GT1_ARRAY_193_B11_TPMI.CEL	100022296418	2	2	2	36	2	2	4	0|1
20200715_GT3_ARRAY_291_A04_TPMI.CEL	100022880800	2	2	2	36	2	2	4	0|1
20191216_GT22_ARRAY_703_H05_TPMI.CEL	100024400226	2	2	2	36	2	2	4	1|0
20191028_GT23_ARRAY_576_C06_TPMI.CEL	100025591166	2	2	1	36	2	2	4	0|0
20200319_GT4_ARRAY_81_B05_TPMI.CEL	100026997843	2	2	2	36	2	2	4	1|1
20191105_GT2_ARRAY_302_D08_TPMI.CEL	100033600138	2	2	1	36	2	2	4	0|0
20200113_GT23_ARRAY_746_B08_TPMI.CEL	100033874746	2	2	2	36	2	2	4	0|0
20200203_GT24_ARRAY_782_G01_TPMI.CEL	100033944696	2	2	2	36	2	2	4	1|0
20200707_GT7_ARRAY_2177_B04_TPMI.CEL	100035897180	2	2	1	36	2	2	4	1|1
20200831_GT8_ARRAY_4130_B10_TPMI.CEL	100000068489	2	2	2	37	2	2	4	1|0
20200519_GT7_ARRAY_2047_G06_TPMI.CEL	100000853196	2	2	2	37	2	2	4	1|1
20191105_GT1_ARRAY_293_H02_TPMI.CEL	100011608241	2	2	2	37	2	2	4	1|1
20200727_GT4_ARRAY_4004_G02_TPMI.CEL	100013898524	2	2	2	37	2	2	4	0|0
20190916_GT2_ARRAY_228_C06_TPMI.CEL	100013945629	2	2	2	37	2	2	4	0|1
20190826_GT1_ARRAY_196_E09_TPMI.CEL	100014733156	2	2	2	37	2	2	4	0|1
20200723_GT1_ARRAY_326_D02_TPMI.CEL	100015174128	2	2	2	37	2	2	4	1|1
20200521_GT2_ARRAY_234_G02_TPMI.CEL	100015314911	2	2	2	37	2	2	4	1|1
20191028_GT25_ARRAY_568_G02_TPMI.CEL	100016826193	2	2	2	37	2	2	4	1|0
20200203_GT24_ARRAY_783_B05_TPMI.CEL	100016866988	2	2	1	37	2	2	4	1|1
20200720_GT6_ARRAY_298_G05_TPMI.CEL	100018061902	2	2	1	37	2	2	4	0|0
20210831_GT8_ARRAY_200_F11_TPMI.CEL	100018941366	2	2	2	37	2	2	4	0|0
20200211_GT23_ARRAY_802_H04_TPMI.CEL	100022372883	2	2	2	37	2	2	4	1|0
20200429_GT3_ARRAY_169_C07_TPMI.CEL	100025714457	2	2	2	37	2	2	4	0|0
20190509_GT1_ARRAY_78_E02_TPMI.CEL	100026139607	2	2	1	37	2	2	4	1|1
20191028_GT25_ARRAY_554_B01_TPMI.CEL	100026810347	2	2	1	37	2	2	4	1|1
20191202_GT22_ARRAY_615_B05_TPMI.CEL	100029347576	2	2	2	37	2	2	4	0|0
20191125_GT1_ARRAY_340_E12_TPMI.CEL	100030697878	2	2	1	37	2	2	4	1|0
20200203_GT21_ARRAY_758_E03_TPMI.CEL	100031694562	2	2	2	37	2	2	4	1|1
20200528_GT4_ARRAY_2082_B10_TPMI.CEL	100033910413	2	2	2	37	2	2	4	1|1
20200504_GT8_ARRAY_173_G12_TPMI.CEL	100036090656	2	2	2	37	2	2	4	0|1
20190502_GT2_ARRAY_75_E03_TPMI.CEL	100000372196	2	2	1	38	2	2	4	1|0
20200622_GT25_ARRAY_882_A03_TPMI.CEL	100000497592	2	2	2	38	2	2	4	0|0
20190514_GT3_ARRAY_81_F02_TPMI.CEL	100000689727	2	2	2	38	2	2	4	1|1
20191114_GT2_ARRAY_314_C03_TPMI.CEL	100015801081	2	2	2	38	2	2	4	0|0
20200831_GT4_ARRAY_400_E07_TPMI.CEL	100015831975	2	2	2	38	2	2	4	1|0
20200812_GT7_ARRAY_4067_D02_TPMI.CEL	100017027938	2	2	2	38	2	2	4	1|1
20190128_GT3_ARRAY_49_B05_TPMI.CEL	100017290002	2	2	1	38	2	2	4	1|1
20200804_GT4_ARRAY_4042_C09_TPMI.CEL	100020060899	2	2	1	38	2	2	4	1|0
20191028_GT3_ARRAY_283_H05_TPMI.CEL	100020265071	2	2	2	38	2	2	4	0|1
20200805_GT4_ARRAY_4046_D06_TPMI.CEL	100023670315	2	2	2	38	2	2	4	1|0
20191125_GT2_ARRAY_348_E11_TPMI.CEL	100024303300	2	2	2	38	2	2	4	1|0
20200414_GT2_ARRAY_121_G02_TPMI.CEL	100024333027	2	2	2	38	2	2	4	1|0
20200810_GT3_ARRAY_355_E08_TPMI.CEL	100024900028	2	2	2	38	2	2	4	1|0
20200623_GT2_ARRAY_2006_F09_TPMI.CEL	100025465074	2	2	1	38	2	2	4	0|0
20190624_GT2_ARRAY_125_F12_TPMI.CEL	100035037386	2	2	1	38	2	2	4	1|0
20191028_GT21_ARRAY_567_H03_TPMI.CEL	100035218519	2	2	1	38	2	2	4	0|1
20200721_GT1_ARRAY_318_G01_TPMI.CEL	100035710160	2	2	1	38	2	2	4	0|1
20191216_GT21_ARRAY_642_E08_TPMI.CEL	100000418113	2	2	1	39	2	2	4	0|0
20190715_GT1_ARRAY_141_E02_TPMI.CEL	100000448437	2	2	2	39	2	2	4	1|0
20200217_GT21_ARRAY_819_A09_TPMI.CEL	100000975552	2	2	2	39	2	2	4	1|1
20191104_GT23_ARRAY_599_A10_TPMI.CEL	100012280762	2	2	2	39	2	2	4	1|0
20200707_GT4_ARRAY_2190_B05_TPMI.CEL	100013030086	2	2	2	39	2	2	4	0|1
20210324_GT4_ARRAY_4213_G08_TPMI.CEL	100013299786	2	2	1	39	2	2	4	1|0
20191021_GT21_ARRAY_531_C05_TPMI.CEL	100015206094	2	2	2	39	2	2	4	0|1
20200701_GT4_ARRAY_2038_E06_TPMI.CEL	100016058167	2	2	2	39	2	2	4	1|0
20200818_GT7_ARRAY_4091_G05_TPMI.CEL	100016265655	2	2	2	39	2	2	4	0|1
20191028_GT23_ARRAY_572_D08_TPMI.CEL	100016480684	2	2	2	39	2	2	4	0|1
20191104_GT24_ARRAY_662_D02_TPMI.CEL	100016873003	2	2	2	39	2	2	4	1|1
20191125_GT21_ARRAY_683_C03_TPMI.CEL	100018600108	2	2	2	39	2	2	4	0|1
20190916_GT1_ARRAY_231_G04_TPMI.CEL	100021470582	2	2	2	39	2	2	4	1|1
20191104_GT1_ARRAY_291_D01_TPMI.CEL	100021731139	2	2	2	39	2	2	4	1|0
20191028_GT25_ARRAY_556_D10_TPMI.CEL	100023278671	2	2	2	39	2	2	4	0|1
20191028_GT25_ARRAY_553_D05_TPMI.CEL	100024910450	2	2	2	39	2	2	4	1|0
20191223_GT23_ARRAY_728_H02_TPMI.CEL	100025790540	2	2	1	39	2	2	4	0|0
20200609_GT7_ARRAY_2117_A11_TPMI.CEL	100025928794	2	2	1	39	2	2	4	0|1
20200203_GT22_ARRAY_768_H06_TPMI.CEL	100029008605	2	2	2	39	2	2	4	1|1
20190410_GT2_ARRAY_69_C04_TPMI.CEL	100031091657	2	2	2	39	2	2	4	0|0
20200513_GT1_ARRAY_232_C09_TPMI.CEL	100031468476	2	2	2	39	2	2	4	0|1
20191202_GT24_ARRAY_626_G05_TPMI.CEL	100032459312	2	2	2	39	2	2	4	1|1
20200211_GT23_ARRAY_802_E09_TPMI.CEL	100032888824	2	2	2	39	2	2	4	1|0
20200824_GT4_ARRAY_386_E10_TPMI.CEL	100033497057	2	2	2	39	2	2	4	1|1
20200714_GT6_ARRAY_272_A06_TPMI.CEL	100035720127	2	2	2	39	2	2	4	1|1
20200827_GT4_ARRAY_398_D11_TPMI.CEL	100036382735	2	2	2	39	2	2	4	1|1
20190521_GT2_ARRAY_92_F12_TPMI.CEL	100000218433	2	2	2	40	2	2	4	0|1
20200226_GT2_ARRAY_31_G11_TPMI.CEL	100000987115	2	2	2	40	2	2	4	0|0
20190904_GT1_ARRAY_203_D05_TPMI.CEL	100014971176	2	2	2	40	2	2	4	0|1
20181015_GT1_ARRAY_1_H04_TPMI.CEL	100015601885	2	2	2	40	2	2	4	#N/A
20200203_GT24_ARRAY_782_B06_TPMI.CEL	100019928796	2	2	2	40	2	2	4	1|1
20190911_GT3_ARRAY_226_B02_TPMI.CEL	100024305517	2	2	2	40	2	2	4	1|0
20200203_GT25_ARRAY_777_B01_TPMI.CEL	100031971764	2	2	1	40	2	2	4	0|0
20190902_GT1_ARRAY_200_D06_TPMI.CEL	100032095749	2	2	1	40	2	2	4	0|1
20210811_GT1_ARRAY_182_G11_TPMI.CEL	100034619114	2	2	2	40	2	2	4	1|0
20190805_GT3_ARRAY_171_D08_TPMI.CEL	100035071224	2	2	1	40	2	2	4	0|1
20200811_GT3_ARRAY_361_H04_TPMI.CEL	100000798686	2	2	2	41	2	2	4	1|1
20190930_GT2_ARRAY_252_A06_TPMI.CEL	100000883212	2	2	2	41	2	2	4	1|0
20200511_GT21_ARRAY_851_D12_TPMI.CEL	100000986787	2	2	2	41	2	2	4	1|1
20200910_GT7_ARRAY_4165_B03_TPMI.CEL	100010993167	2	2	2	41	2	2	4	1|1
20200615_GT3_ARRAY_2163_G01_TPMI.CEL	100012218772	2	2	2	41	2	2	4	1|1
20190723_GT3_ARRAY_153_F01_TPMI.CEL	100012794983	2	2	2	41	2	2	4	1|1
20190905_GT2_ARRAY_213_C06_TPMI.CEL	100012809128	2	2	2	41	2	2	4	1|1
20190710_GT2_ARRAY_137_D01_TPMI.CEL	100017363721	2	2	2	41	2	2	4	1|1
20191113_GT3_ARRAY_320_C06_TPMI.CEL	100020850310	2	2	2	41	2	2	4	1|1
20190820_GT1_ARRAY_193_A07_TPMI.CEL	100022944391	2	2	1	41	2	2	4	0|0
20200723_GT7_ARRAY_307_A01_TPMI.CEL	100028191156	2	2	2	41	2	2	4	1|1
20200601_GT21_ARRAY_861_D03_TPMI.CEL	100029110071	2	2	2	41	2	2	4	0|0
20191125_GT23_ARRAY_699_A01_TPMI.CEL	100029190793	2	2	1	41	2	2	4	0|1
20191202_GT25_ARRAY_630_C03_TPMI.CEL	100029273004	2	2	2	41	2	2	4	0|1
20200914_GT1_ARRAY_4196_B02_TPMI.CEL	100030722860	2	2	2	41	2	2	4	1|1
20200630_GT8_ARRAY_2022_C02_TPMI.CEL	100033617666	2	2	1	41	2	2	4	0|1
20200504_GT8_ARRAY_173_D11_TPMI.CEL	100033693266	2	2	2	41	2	2	4	0|0
20190820_GT1_ARRAY_193_C08_TPMI.CEL	100033949634	2	2	2	41	2	2	4	1|0
20200211_GT21_ARRAY_792_B12_TPMI.CEL	100034871805	2	2	2	41	2	2	4	1|0
20191107_GT1_ARRAY_297_H03_TPMI.CEL	100000704402	2	2	2	42	2	2	4	1|0
20210225_GT6_ARRAY_25_C07_TPMI.CEL	100000944905	2	2	2	42	2	2	4	1|0
20200820_GT4_ARRAY_4088_C07_TPMI.CEL	100000958320	2	2	2	42	2	2	4	0|1
20200326_GT3_ARRAY_98_C09_TPMI.CEL	100010400386	2	2	2	42	2	2	4	1|1
20200608_GT8_ARRAY_2112_C02_TPMI.CEL	100010952241	2	2	2	42	2	2	4	0|1
20200217_GT24_ARRAY_834_G04_TPMI.CEL	100011284314	2	2	1	42	2	2	4	1|1
20210331_GT1_ARRAY_4078_F09_TPMI.CEL	100014120666	2	2	2	42	2	2	4	1|0
20191210_GT1_ARRAY_381_E01_TPMI.CEL	100014313945	2	2	2	42	2	2	4	0|0
20191104_GT21_ARRAY_580_D09_TPMI.CEL	100014652194	2	2	1	42	2	2	4	0|1
20191216_GT21_ARRAY_642_D12_TPMI.CEL	100014655289	2	2	2	42	2	2	4	0|1
20200810_GT4_ARRAY_356_E03_TPMI.CEL	100014709268	2	2	1	42	2	2	4	0|1
20200525_GT4_ARRAY_2070_H07_TPMI.CEL	100016622820	2	2	2	42	2	2	4	1|1
20211101_GT4_ARRAY_4426_F01_TPMI.CEL	100017411822	2	2	2	42	2	2	4	0|1
20191021_GT25_ARRAY_533_A12_TPMI.CEL	100017649798	2	2	2	42	2	2	4	0|1
20191028_GT21_ARRAY_549_F11_TPMI.CEL	100020352305	2	2	2	42	2	2	4	1|1
20191202_GT23_ARRAY_620_C08_TPMI.CEL	100021098046	2	2	2	42	2	2	4	1|1
20211216_GT5_ARRAY_4543_F07_TPMI.CEL	100022133683	2	2	2	42	2	2	4	0|1
20200330_GT2_ARRAY_100_A08_TPMI.CEL	100022177903	2	2	2	42	2	2	4	0|0
20191021_GT23_ARRAY_544_F10_TPMI.CEL	100028200975	2	2	2	42	2	2	4	1|1
20200408_GT3_ARRAY_116_F11_TPMI.CEL	100029943687	2	2	2	42	2	2	4	0|1
20211116_GT4_ARRAY_4468_B07_TPMI.CEL	100030459112	2	2	2	42	2	2	4	0|0
20191028_GT23_ARRAY_560_C04_TPMI.CEL	100031724467	2	2	2	42	2	2	4	0|1
20190702_GT3_ARRAY_133_B06_TPMI.CEL	100033041807	2	2	2	42	2	2	4	0|1
20190605_GT1_ARRAY_116_H08_TPMI.CEL	100034600684	2	2	2	42	2	2	4	0|1
20191022_GT2_ARRAY_277_A10_TPMI.CEL	100034956712	2	2	2	42	2	2	4	0|0
20200528_GT4_ARRAY_2082_B02_TPMI.CEL	100035711999	2	2	1	42	2	2	4	1|0
20200721_GT4_ARRAY_316_C10_TPMI.CEL	100036274585	2	2	2	42	2	2	4	1|0
20191216_GT22_ARRAY_703_C01_TPMI.CEL	100000508339	2	2	2	43	2	2	4	0|1
20190514_GT3_ARRAY_81_H05_TPMI.CEL	100000954351	2	2	2	43	2	2	4	1|0
20200203_GT24_ARRAY_782_C01_TPMI.CEL	100010252045	2	2	2	43	2	2	4	0|0
20200623_GT3_ARRAY_2015_C04_TPMI.CEL	100014505711	2	2	2	43	2	2	4	1|1
20191118_GT1_ARRAY_331_F08_TPMI.CEL	100014607335	2	2	2	43	2	2	4	1|0
20200528_GT4_ARRAY_2080_E01_TPMI.CEL	100016868713	2	2	2	43	2	2	4	1|0
20191209_GT21_ARRAY_638_D01_TPMI.CEL	100017011784	2	2	2	43	2	2	4	1|1
20190130_GT2_ARRAY_52_F10_TPMI.CEL	100018788822	2	2	2	43	2	2	4	0|0
20210615_GT5_ARRAY_145_A10_TPMI.CEL	100020074527	2	2	2	43	2	2	4	1|1
20211116_GT6_ARRAY_4466_H08_TPMI.CEL	100031677355	2	2	2	43	2	2	4	0|1
20200709_GT7_ARRAY_2187_B06_TPMI.CEL	100035545674	2	2	2	43	2	2	4	0|1
20200805_GT8_ARRAY_4028_G03_TPMI.CEL	100035854255	2	2	2	43	2	2	4	1|0
20200813_GT6_ARRAY_4072_F12_TPMI.CEL	100036210487	2	2	1	43	2	2	4	0|0
20191104_GT25_ARRAY_593_A09_TPMI.CEL	100000573786	2	2	2	44	2	2	4	1|0
20190313_GT3_ARRAY_65_G01_TPMI.CEL	100000721819	2	2	2	44	2	2	4	0|0
20200826_GT4_ARRAY_394_D08_TPMI.CEL	100000722844	2	2	2	44	2	2	4	0|1
20190718_GT3_ARRAY_148_B09_TPMI.CEL	100000841239	2	2	2	44	2	2	4	1|1
20181203_GT2_ARRAY_20_G01_TPMI.CEL	100000870844	2	2	2	44	2	2	4	0|1
20200603_GT8_ARRAY_2094_H08_TPMI.CEL	100000891851	2	2	2	44	2	2	4	0|1
20190814_GT1_ARRAY_185_D01_TPMI.CEL	100000939927	2	2	2	44	2	2	4	0|1
20191112_GT3_ARRAY_317_B08_TPMI.CEL	100011521078	2	2	2	44	2	2	4	1|1
20191028_GT24_ARRAY_578_A04_TPMI.CEL	100012536456	2	2	2	44	2	2	4	0|1
20200706_GT4_ARRAY_264_G05_TPMI.CEL	100015516213	2	2	2	44	2	2	4	1|1
20200220_GT1_ARRAY_25_D12_TPMI.CEL	100025008670	2	2	2	44	2	2	4	0|0
20191021_GT2_ARRAY_276_E09_TPMI.CEL	100025177944	2	2	1	44	2	2	4	1|0
20200610_GT3_ARRAY_2137_D02_TPMI.CEL	100025487736	2	2	2	44	2	2	4	0|1
20200203_GT22_ARRAY_767_G08_TPMI.CEL	100028936047	2	2	1	44	2	2	4	0|1
20191223_GT23_ARRAY_723_E12_TPMI.CEL	100032430547	2	2	2	44	2	2	4	1|0
20191007_GT25_ARRAY_501_C02_TPMI.CEL	100032914263	2	2	2	44	2	2	4	1|1
20191125_GT23_ARRAY_603_H04_TPMI.CEL	100034505840	2	2	2	44	2	2	4	0|1
20191125_GT22_ARRAY_689_A04_TPMI.CEL	100000419636	2	2	2	45	2	2	4	0|0
20211108_GT5_ARRAY_306_D04_TPMI.CEL	100000709045	2	2	2	45	2	2	4	.|.
20200629_GT7_ARRAY_2017_C11_TPMI.CEL	100010321413	2	2	2	45	2	2	4	0|1
20190923_GT3_ARRAY_236_F09_TPMI.CEL	100014655050	2	2	1	45	2	2	4	0|0
20200603_GT3_ARRAY_2105_H08_TPMI.CEL	100015165278	2	2	1	45	2	2	4	.|.
20200713_GT6_ARRAY_268_B04_TPMI.CEL	100015907029	2	2	1	45	2	2	4	0|0
20200622_GT24_ARRAY_884_C05_TPMI.CEL	100016560508	2	2	2	45	2	2	4	0|0
20191223_GT23_ARRAY_725_C01_TPMI.CEL	100016726793	2	2	2	45	2	2	4	1|1
20191028_GT23_ARRAY_571_E01_TPMI.CEL	100019011231	2	2	1	45	2	2	4	0|1
20200312_GT3_ARRAY_65_A07_TPMI.CEL	100019435231	2	2	2	45	2	2	4	1|1
20200707_GT4_ARRAY_2192_F04_TPMI.CEL	100019650659	2	2	2	45	2	2	4	1|1
20200312_GT1_ARRAY_58_B06_TPMI.CEL	100020235736	2	2	2	45	2	2	4	0|0
20200805_GT5_ARRAY_4056_A02_TPMI.CEL	100021099535	2	2	2	45	2	2	4	0|1
20200706_GT22_ARRAY_896_F01_TPMI.CEL	100021375571	2	2	2	45	2	2	4	1|1
20210616_GT5_ARRAY_146_A02_TPMI.CEL	100022244282	2	2	2	45	2	2	4	0|0
20200217_GT1_ARRAY_13_B09_TPMI.CEL	100022254454	2	2	2	45	2	2	4	0|1
20200730_GT5_ARRAY_340_E05_TPMI.CEL	100027301172	2	2	2	45	2	2	4	0|0
20191223_GT24_ARRAY_625_F04_TPMI.CEL	100027895022	2	2	1	45	2	2	4	0|1
20190704_GT2_ARRAY_146_C09_TPMI.CEL	100028732163	2	2	2	45	2	2	4	1|0
20200211_GT21_ARRAY_788_G07_TPMI.CEL	100032880333	2	2	2	45	2	2	4	0|0
20191223_GT23_ARRAY_729_C10_TPMI.CEL	100032976852	2	2	1	45	2	2	4	1|1
20200720_GT3_ARRAY_313_D04_TPMI.CEL	100035452740	2	2	1	45	2	2	4	1|0
20191104_GT21_ARRAY_584_A12_TPMI.CEL	100000335747	2	2	2	46	2	2	4	0|1
20200622_GT21_ARRAY_871_C03_TPMI.CEL	100000421613	2	2	2	46	2	2	4	1|1
20200708_GT3_ARRAY_2193_F08_TPMI.CEL	100000561762	2	2	2	46	2	2	4	0|0
20191112_GT3_ARRAY_317_H03_TPMI.CEL	100000568922	2	2	2	46	2	2	4	1|0
20191216_GT21_ARRAY_642_E04_TPMI.CEL	100000854291	2	2	2	46	2	2	4	0|1
20190820_GT1_ARRAY_194_C02_TPMI.CEL	100000894393	2	2	1	46	2	2	4	1|1
20190627_GT3_ARRAY_130_G09_TPMI.CEL	100000938958	2	2	2	46	2	2	4	0|0
20200820_GT3_ARRAY_4087_H06_TPMI.CEL	100010064051	2	2	2	46	2	2	4	1|0
20191028_GT3_ARRAY_283_E03_TPMI.CEL	100010782446	2	2	2	46	2	2	4	1|1
20191216_GT23_ARRAY_706_B09_TPMI.CEL	100011008334	2	2	2	46	2	2	4	1|0
20200211_GT22_ARRAY_797_C08_TPMI.CEL	100011136879	2	2	2	46	2	2	4	1|0
20190313_GT3_ARRAY_65_G04_TPMI.CEL	100013140085	2	2	2	46	2	2	4	1|0
20200629_GT3_ARRAY_2031_E09_TPMI.CEL	100014920717	2	2	2	46	2	2	4	0|0
20190624_GT2_ARRAY_125_A09_TPMI.CEL	100019106025	2	2	1	46	2	2	4	1|1
20200713_GT7_ARRAY_267_C05_TPMI.CEL	100020020233	2	2	2	46	2	2	4	1|1
20200622_GT25_ARRAY_882_H05_TPMI.CEL	100020214698	2	2	1	46	2	2	4	1|1
20210629_GT7_ARRAY_4203_F11_TPMI.CEL	100027073288	2	2	2	46	2	2	4	.|.
20190808_GT2_ARRAY_170_B11_TPMI.CEL	100029012895	2	2	1	46	2	2	4	0|1
20211215_GT3_ARRAY_4539_F05_TPMI.CEL	100000072322	2	2	2	47	2	2	4	0|1
20191125_GT21_ARRAY_685_E09_TPMI.CEL	100000415490	2	2	2	47	2	2	4	1|1
20191209_GT1_ARRAY_380_D12_TPMI.CEL	100000628458	2	2	2	47	2	2	4	1|0
20191127_GT1_ARRAY_343_H11_TPMI.CEL	100000662903	2	2	2	47	2	2	4	0|0
20191007_GT24_ARRAY_507_H10_TPMI.CEL	100000681271	2	2	1	47	2	2	4	1|0
20191223_GT25_ARRAY_562_B08_TPMI.CEL	100000846489	2	2	2	47	2	2	4	0|0
20200615_GT25_ARRAY_869_F04_TPMI.CEL	100000892398	2	2	2	47	2	2	4	0|1
20200525_GT4_ARRAY_2070_G01_TPMI.CEL	100000925134	2	2	2	47	2	2	4	1|1
20191223_GT23_ARRAY_726_F03_TPMI.CEL	100000954922	2	2	2	47	2	2	4	0|1
20211115_GT1_ARRAY_331_D11_TPMI.CEL	100011469145	2	2	2	47	2	2	4	0|1
20200811_GT5_ARRAY_372_A02_TPMI.CEL	100011631626	2	2	1	47	2	2	4	1|0
20191003_GT2_ARRAY_258_A11_TPMI.CEL	100012828462	2	2	2	47	2	2	4	0|1
20191125_GT23_ARRAY_696_D10_TPMI.CEL	100013198960	2	2	2	47	2	2	4	1|1
20191216_GT24_ARRAY_647_G01_TPMI.CEL	100014102200	2	2	2	47	2	2	4	1|1
20210323_GT8_ARRAY_4066_D05_TPMI.CEL	100018957898	2	2	2	47	2	2	4	0|1
20200211_GT23_ARRAY_805_B11_TPMI.CEL	100020129620	2	2	2	47	2	2	4	0|0
20200714_GT6_ARRAY_274_D06_TPMI.CEL	100023851055	2	2	2	47	2	2	4	1|0
20200113_GT25_ARRAY_736_F09_TPMI.CEL	100026141819	2	2	2	47	2	2	4	0|1
20191028_GT21_ARRAY_566_F12_TPMI.CEL	100026197049	2	2	2	47	2	2	4	0|1
20210602_GT8_ARRAY_4160_F01_TPMI.CEL	100026449642	2	2	2	47	2	2	4	1|1
20200526_GT3_ARRAY_2071_G01_TPMI.CEL	100027136193	2	2	2	47	2	2	4	0|0
20200526_GT3_ARRAY_2071_E05_TPMI.CEL	100028143653	2	2	2	47	2	2	4	1|0
20191203_GT3_ARRAY_365_H08_TPMI.CEL	100028293572	2	2	2	47	2	2	4	0|0
20200513_GT8_ARRAY_196_D07_TPMI.CEL	100029985627	2	2	2	47	2	2	4	1|0
20200729_GT4_ARRAY_4014_D02_TPMI.CEL	100035473406	2	2	1	47	2	2	4	1|0
20200521_GT1_ARRAY_247_H08_TPMI.CEL	100035847692	2	2	2	47	2	2	4	1|1
20200622_GT25_ARRAY_883_A03_TPMI.CEL	100000120815	2	2	1	48	2	2	4	1|0
20200812_GT4_ARRAY_366_C08_TPMI.CEL	100000281993	2	2	2	48	2	2	4	0|1
20191028_GT21_ARRAY_565_F09_TPMI.CEL	100000417582	2	2	2	48	2	2	4	1|1
20200601_GT21_ARRAY_861_D09_TPMI.CEL	100000451764	2	2	1	48	2	2	4	1|0
20200211_GT24_ARRAY_813_G12_TPMI.CEL	100000509391	2	2	2	48	2	2	4	1|1
20190911_GT2_ARRAY_220_G03_TPMI.CEL	100000547678	2	2	1	48	2	2	4	0|0
20190910_GT3_ARRAY_223_G08_TPMI.CEL	100000859901	2	2	2	48	2	2	4	1|1
20200609_GT7_ARRAY_2117_F02_TPMI.CEL	100010951832	2	2	2	48	2	2	4	1|1
20191104_GT23_ARRAY_599_E01_TPMI.CEL	100011706309	2	2	2	48	2	2	4	0|1
20200527_GT8_ARRAY_2062_B06_TPMI.CEL	100014897796	2	2	2	48	2	2	4	0|1
20211116_GT3_ARRAY_4470_D12_TPMI.CEL	100015959491	2	2	2	48	2	2	4	1|1
20200601_GT7_ARRAY_2083_H04_TPMI.CEL	100017684601	2	2	2	48	2	2	4	0|0
20200708_GT2_ARRAY_2184_A08_TPMI.CEL	100017866927	2	2	2	48	2	2	4	1|1
20190926_GT3_ARRAY_241_H07_TPMI.CEL	100018024757	2	2	1	48	2	2	4	0|1
20190304_GT2_ARRAY_60_D01_TPMI.CEL	100019132113	2	2	2	48	2	2	4	1|0
20200811_GT4_ARRAY_362_F12_TPMI.CEL	100019840350	2	2	2	48	2	2	4	1|0
20190917_GT2_ARRAY_230_E09_TPMI.CEL	100022718705	2	2	2	48	2	2	4	1|1
20200615_GT22_ARRAY_863_C11_TPMI.CEL	100023090859	2	2	2	48	2	2	4	1|1
20190530_GT1_ARRAY_108_H09_TPMI.CEL	100024787411	2	2	2	48	2	2	4	1|0
20191104_GT25_ARRAY_589_C02_TPMI.CEL	100025720281	2	2	2	48	2	2	4	0|0
20191127_GT1_ARRAY_343_E07_TPMI.CEL	100030546120	2	2	2	48	2	2	4	0|0
20191007_GT24_ARRAY_509_D11_TPMI.CEL	100033818684	2	2	2	48	2	2	4	0|0
20190704_GT1_ARRAY_145_C04_TPMI.CEL	100033926827	2	2	1	48	2	2	4	1|1
20200812_GT6_ARRAY_4068_B05_TPMI.CEL	100034418801	2	2	2	48	2	2	4	0|1
20190715_GT1_ARRAY_141_C04_TPMI.CEL	100034539356	2	2	2	48	2	2	4	0|0
20191104_GT21_ARRAY_586_H05_TPMI.CEL	100035242070	2	2	2	48	2	2	4	1|1
20191125_GT23_ARRAY_697_G08_TPMI.CEL	100000392438	2	2	2	49	2	2	4	1|0
20191104_GT1_ARRAY_291_C08_TPMI.CEL	100000411980	2	2	2	49	2	2	4	0|1
20200219_GT3_ARRAY_24_B02_TPMI.CEL	100000440314	2	2	2	49	2	2	4	1|0
20200622_GT3_ARRAY_2011_B08_TPMI.CEL	100000500627	2	2	2	49	2	2	4	1|0
20200106_GT22_ARRAY_735_B07_TPMI.CEL	100000602915	2	2	2	49	2	2	4	1|0
20211202_GT5_ARRAY_4511_H03_TPMI.CEL	100000659559	2	2	2	49	2	2	4	1|0
20190916_GT2_ARRAY_227_C04_TPMI.CEL	100000667971	2	2	2	49	2	2	4	0|1
20211115_GT4_ARRAY_4458_G11_TPMI.CEL	100000749413	2	2	2	49	2	2	4	0|0
20200513_GT8_ARRAY_196_C04_TPMI.CEL	100000832154	2	2	2	49	2	2	4	0|1
20191021_GT24_ARRAY_545_G07_TPMI.CEL	100000865960	2	2	2	49	2	2	4	0|0
20191223_GT21_ARRAY_713_D08_TPMI.CEL	100010719707	2	2	2	49	2	2	4	1|1
20190424_GT3_ARRAY_73_E01_TPMI.CEL	100013023183	2	2	2	49	2	2	4	1|0
20210303_GT1_ARRAY_36_A10_TPMI.CEL	100014073450	2	2	2	49	2	2	4	0|1
20200608_GT8_ARRAY_2114_D03_TPMI.CEL	100016714994	2	2	2	49	2	2	4	0|1
20191125_GT23_ARRAY_603_H11_TPMI.CEL	100020922137	2	2	2	49	2	2	4	0|0
20200629_GT24_ARRAY_892_A04_TPMI.CEL	100028541619	2	2	2	49	2	2	4	0|1
20190916_GT2_ARRAY_227_B11_TPMI.CEL	100028696083	2	2	2	49	2	2	4	0|0
20200706_GT23_ARRAY_898_G07_TPMI.CEL	100032479725	2	2	2	49	2	2	4	1|1
20200113_GT22_ARRAY_740_B11_TPMI.CEL	100035210608	2	2	2	49	2	2	4	1|0
20200824_GT4_ARRAY_388_F07_TPMI.CEL	100036378441	2	2	2	49	2	2	4	0|0
20200721_GT6_ARRAY_300_G07_TPMI.CEL	100000298721	2	2	2	50	2	2	4	0|0
20191202_GT22_ARRAY_614_B04_TPMI.CEL	100000341398	2	2	2	50	2	2	4	0|1
20191223_GT24_ARRAY_625_D05_TPMI.CEL	100000430770	2	2	2	50	2	2	4	1|1
20200914_GT4_ARRAY_432_E11_TPMI.CEL	100000541745	2	2	2	50	2	2	4	1|0
20200617_GT3_ARRAY_2171_E08_TPMI.CEL	100000649844	2	2	2	50	2	2	4	1|0
20190926_GT3_ARRAY_241_D07_TPMI.CEL	100000969811	2	2	2	50	2	2	4	1|1
20210628_GT5_ARRAY_163_G09_TPMI.CEL	100000984305	2	2	2	50	2	2	4	1|1
20200420_GT6_ARRAY_137_F11_TPMI.CEL	100000989494	2	2	1	50	2	2	4	0|0
20191028_GT24_ARRAY_577_A09_TPMI.CEL	100011256373	2	2	2	50	2	2	4	0|0
20200721_GT5_ARRAY_328_C03_TPMI.CEL	100012231638	2	2	2	50	2	2	4	0|0
20190130_GT1_ARRAY_51_F09_TPMI.CEL	100012302119	2	2	2	50	2	2	4	0|1
20200706_GT8_ARRAY_2044_G02_TPMI.CEL	100021050302	2	2	2	50	2	2	4	1|1
20200610_GT4_ARRAY_2136_F05_TPMI.CEL	100021586049	2	2	2	50	2	2	4	1|1
20200427_GT2_ARRAY_162_F05_TPMI.CEL	100024889066	2	2	2	50	2	2	4	1|1
20190917_GT2_ARRAY_229_A05_TPMI.CEL	100031267694	2	2	1	50	2	2	4	1|0
20200615_GT25_ARRAY_869_F12_TPMI.CEL	100031714108	2	2	2	50	2	2	4	1|1
20191021_GT24_ARRAY_563_C04_TPMI.CEL	100034137247	2	2	2	50	2	2	4	1|0
20200427_GT25_ARRAY_848_D11_TPMI.CEL	100035346189	2	2	2	50	2	2	4	1|0
20191029_GT3_ARRAY_285_G10_TPMI.CEL	100000045010	2	2	1	51	2	2	4	0|1
20210621_GT8_ARRAY_4190_H03_TPMI.CEL	100000214354	2	2	2	51	2	2	4	1|1
20200528_GT4_ARRAY_2082_A09_TPMI.CEL	100000282497	2	2	2	51	2	2	4	1|0
20190805_GT3_ARRAY_172_D01_TPMI.CEL	100000301862	2	2	2	51	2	2	4	1|0
20200203_GT22_ARRAY_770_F12_TPMI.CEL	100000539104	2	2	2	51	2	2	4	1|1
20200212_GT3_ARRAY_9_B10_TPMI.CEL	100000645046	2	2	2	51	2	2	4	0|0
20200720_GT7_ARRAY_295_A06_TPMI.CEL	100000647186	2	2	2	51	2	2	4	0|1
20200310_GT1_ARRAY_54_G07_TPMI.CEL	100000697716	2	2	2	51	2	2	4	0|0
20191223_GT25_ARRAY_562_E05_TPMI.CEL	100000751883	2	2	2	51	2	2	4	1|1
20181205_GT2_ARRAY_21_E08_TPMI.CEL	100000754975	2	2	2	51	2	2	4	0|0
20191118_GT1_ARRAY_331_C06_TPMI.CEL	100000799008	2	2	2	51	2	2	4	1|0
20191021_GT21_ARRAY_527_G04_TPMI.CEL	100000841499	2	2	2	51	2	2	4	1|1
20190923_GT2_ARRAY_244_E02_TPMI.CEL	100000866101	2	2	2	51	2	2	4	0|1
20191223_GT21_ARRAY_715_A10_TPMI.CEL	100000894528	2	2	2	51	2	2	4	1|1
20200318_GT2_ARRAY_71_E08_TPMI.CEL	100000927014	2	2	2	51	2	2	4	0|1
20200629_GT4_ARRAY_2032_B01_TPMI.CEL	100000950405	2	2	2	51	2	2	4	0|1
20191209_GT21_ARRAY_638_B01_TPMI.CEL	100000980304	2	2	2	51	2	2	4	0|0
20211214_GT3_ARRAY_361_B08_TPMI.CEL	100010576572	2	2	2	51	2	2	4	1|0
20211025_GT6_ARRAY_299_C08_TPMI.CEL	100011091097	2	2	2	51	2	2	4	0|1
20200707_GT7_ARRAY_2177_D09_TPMI.CEL	100011185545	2	2	2	51	2	2	4	1|1
20200521_GT1_ARRAY_246_H04_TPMI.CEL	100011832526	2	2	2	51	2	2	4	1|1
20210616_GT8_ARRAY_4180_D07_TPMI.CEL	100012861908	2	2	2	51	2	2	4	1|1
20200323_GT21_ARRAY_840_B07_TPMI.CEL	100013584818	2	2	2	51	2	2	4	1|0
20200723_GT8_ARRAY_308_D04_TPMI.CEL	100015542301	2	2	2	51	2	2	4	1|1
20200526_GT8_ARRAY_2056_C01_TPMI.CEL	100015641521	2	2	2	51	2	2	4	0|0
20190327_GT1_ARRAY_67_B05_TPMI.CEL	100020014478	2	2	2	51	2	2	4	0|0
20200701_GT8_ARRAY_2026_E11_TPMI.CEL	100021259526	2	2	2	51	2	2	4	1|1
20211014_GT4_ARRAY_4339_B01_TPMI.CEL	100024014250	2	2	2	51	2	2	4	1|0
20200106_GT22_ARRAY_735_G12_TPMI.CEL	100024667233	2	2	2	51	2	2	4	1|1
20200629_GT7_ARRAY_2017_A05_TPMI.CEL	100025573168	2	2	2	51	2	2	4	1|0
20190904_GT1_ARRAY_204_B06_TPMI.CEL	100025995180	2	2	2	51	2	2	4	1|1
20191112_GT2_ARRAY_309_G09_TPMI.CEL	100027852475	2	2	1	51	2	2	4	0|1
20200602_GT7_ARRAY_2087_F07_TPMI.CEL	100028968280	2	2	2	51	2	2	4	1|0
20200722_GT5_ARRAY_330_E06_TPMI.CEL	100030870898	2	2	2	51	2	2	4	0|0
20200211_GT21_ARRAY_789_A03_TPMI.CEL	100032415481	2	2	1	51	2	2	4	0|0
20210906_GT2_ARRAY_4274_H10_TPMI.CEL	100036754349	2	2	1	51	2	2	4	0|0
20191104_GT24_ARRAY_671_B11_TPMI.CEL	100000054347	2	2	2	52	2	2	4	1|1
20191002_GT1_ARRAY_271_G08_TPMI.CEL	100000150801	2	2	2	52	2	2	4	1|0
20191125_GT22_ARRAY_695_H03_TPMI.CEL	100000392794	2	2	2	52	2	2	4	1|0
20200318_GT4_ARRAY_80_A07_TPMI.CEL	100000409278	2	2	2	52	2	2	4	1|0
20200730_GT2_ARRAY_4015_G04_TPMI.CEL	100000409334	2	2	2	52	2	2	4	1|1
20191014_GT24_ARRAY_523_D09_TPMI.CEL	100000427220	2	2	2	52	2	2	4	1|1
20191126_GT1_ARRAY_342_F08_TPMI.CEL	100000450813	2	2	2	52	2	2	4	1|1
20200819_GT3_ARRAY_4085_H05_TPMI.CEL	100000499039	2	2	2	52	2	2	4	0|1
20191104_GT23_ARRAY_598_C03_TPMI.CEL	100000504756	2	2	2	52	2	2	4	1|1
20200701_GT7_ARRAY_2025_D10_TPMI.CEL	100000515126	2	2	2	52	2	2	4	1|1
20200721_GT4_ARRAY_316_B04_TPMI.CEL	100000536263	2	2	2	52	2	2	4	1|1
20191021_GT21_ARRAY_531_F04_TPMI.CEL	100000573020	2	2	2	52	2	2	4	1|1
20181203_GT2_ARRAY_20_E06_TPMI.CEL	100000654556	2	2	2	52	2	2	4	0|1
20211222_GT4_ARRAY_4552_C09_TPMI.CEL	100000757561	2	2	2	52	2	2	4	0|1
20200617_GT7_ARRAY_2153_G03_TPMI.CEL	100000780407	2	2	2	52	2	2	4	1|0
20200723_GT8_ARRAY_308_C10_TPMI.CEL	100000785566	2	2	2	52	2	2	4	0|1
20200217_GT23_ARRAY_828_A07_TPMI.CEL	100000920405	2	2	2	52	2	2	4	1|0
20200630_GT3_ARRAY_2035_A09_TPMI.CEL	100000958196	2	2	2	52	2	2	4	1|1
20200629_GT3_ARRAY_2029_B05_TPMI.CEL	100010765791	2	2	2	52	2	2	4	1|0
20191021_GT21_ARRAY_532_D06_TPMI.CEL	100011578068	2	2	2	52	2	2	4	0|1
20200217_GT24_ARRAY_832_G11_TPMI.CEL	100012333141	2	2	2	52	2	2	4	0|1
20200617_GT4_ARRAY_2172_E03_TPMI.CEL	100013140585	2	2	2	52	2	2	4	0|1
20200224_GT4_ARRAY_35_H01_TPMI.CEL	100013779057	2	2	2	52	2	2	4	1|1
20190930_GT3_ARRAY_260_E12_TPMI.CEL	100014164660	2	2	2	52	2	2	4	0|0
20200617_GT7_ARRAY_2153_D09_TPMI.CEL	100014462153	2	2	2	52	2	2	4	1|1
20200319_GT2_ARRAY_73_D04_TPMI.CEL	100016417094	2	2	1	52	2	2	4	0|1
20200203_GT23_ARRAY_774_H10_TPMI.CEL	100018775263	2	2	2	52	2	2	4	1|0
20200504_GT8_ARRAY_173_G11_TPMI.CEL	100019875928	2	2	2	52	2	2	4	0|1
20200810_GT4_ARRAY_358_A09_TPMI.CEL	100020028946	2	2	2	52	2	2	4	1|1
20191125_GT24_ARRAY_605_B09_TPMI.CEL	100021502205	2	2	1	52	2	2	4	0|0
20191104_GT1_ARRAY_292_D02_TPMI.CEL	100021643212	2	2	1	52	2	2	4	0|1
20191105_GT2_ARRAY_301_G10_TPMI.CEL	100024657887	2	2	2	52	2	2	4	0|1
20200622_GT4_ARRAY_2012_C05_TPMI.CEL	100027098108	2	2	2	52	2	2	4	0|0
20191028_GT3_ARRAY_284_C11_TPMI.CEL	100028284851	2	2	1	52	2	2	4	0|0
20190722_GT3_ARRAY_151_F08_TPMI.CEL	100030960033	2	2	2	52	2	2	4	0|0
20191014_GT23_ARRAY_519_D12_TPMI.CEL	100031490102	2	2	1	52	2	2	4	1|0
20200414_GT2_ARRAY_122_H11_TPMI.CEL	100031614531	2	2	2	52	2	2	4	1|0
20191121_GT1_ARRAY_338_B04_TPMI.CEL	100033691066	2	2	2	52	2	2	4	1|1
20200622_GT3_ARRAY_2011_F09_TPMI.CEL	100035593740	2	2	2	52	2	2	4	1|1
20200323_GT21_ARRAY_841_C08_TPMI.CEL	100000128642	2	2	2	53	2	2	4	0|1
20190905_GT2_ARRAY_213_C03_TPMI.CEL	100000192578	2	2	2	53	2	2	4	0|0
20200409_GT7_ARRAY_129_G10_TPMI.CEL	100000333990	2	2	2	53	2	2	4	1|0
20200526_GT3_ARRAY_2071_B06_TPMI.CEL	100000799278	2	2	2	53	2	2	4	1|1
20190801_GT2_ARRAY_167_F03_TPMI.CEL	100000835177	2	2	1	53	2	2	4	1|0
20210914_GT3_ARRAY_4290_H09_TPMI.CEL	100000841728	2	2	2	53	2	2	4	0|1
20200506_GT6_ARRAY_188_F06_TPMI.CEL	100000867909	2	2	2	53	2	2	4	1|1
20200805_GT8_ARRAY_4030_H06_TPMI.CEL	100000958713	2	2	1	53	2	2	4	0|1
20191028_GT24_ARRAY_574_G05_TPMI.CEL	100000965323	2	2	2	53	2	2	4	1|0
20191105_GT1_ARRAY_293_H05_TPMI.CEL	100010004495	2	2	2	53	2	2	4	0|1
20191107_GT2_ARRAY_305_E05_TPMI.CEL	100010069179	2	2	1	53	2	2	4	1|1
20190313_GT3_ARRAY_65_D12_TPMI.CEL	100010413556	2	2	2	53	2	2	4	0|0
20200506_GT6_ARRAY_190_A05_TPMI.CEL	100011164230	2	2	2	53	2	2	4	0|1
20200211_GT23_ARRAY_805_B01_TPMI.CEL	100011479671	2	2	2	53	2	2	4	0|0
20200318_GT4_ARRAY_80_A08_TPMI.CEL	100016086917	2	2	2	53	2	2	4	1|1
20200514_GT8_ARRAY_197_C01_TPMI.CEL	100016631638	2	2	2	53	2	2	4	1|1
20191125_GT22_ARRAY_695_E12_TPMI.CEL	100024386124	2	2	2	53	2	2	4	1|1
20190116_GT3_ARRAY_40_F04_TPMI.CEL	100024726182	2	2	2	53	2	2	4	1|0
20210512_GT7_ARRAY_4115_A12_TPMI.CEL	100027700498	2	2	2	53	2	2	4	1|0
20200213_GT2_ARRAY_3_E01_TPMI.CEL	100028948860	2	2	2	53	2	2	4	0|1
20191021_GT21_ARRAY_530_F07_TPMI.CEL	100033689941	2	2	2	53	2	2	4	0|1
20200428_GT7_ARRAY_157_C04_TPMI.CEL	100035469501	2	2	2	53	2	2	4	0|1
20190704_GT2_ARRAY_146_F06_TPMI.CEL	100000043322	2	2	2	54	2	2	4	0|1
20191216_GT23_ARRAY_707_G06_TPMI.CEL	100000304222	2	2	1	54	2	2	4	1|1
20200519_GT8_ARRAY_2048_D07_TPMI.CEL	100000341693	2	2	2	54	2	2	4	1|0
20191007_GT23_ARRAY_506_A09_TPMI.CEL	100000489875	2	2	2	54	2	2	4	0|1
20191125_GT24_ARRAY_604_A12_TPMI.CEL	100000701986	2	2	2	54	2	2	4	0|0
20191223_GT21_ARRAY_734_A03_TPMI.CEL	100000773454	2	2	2	54	2	2	4	1|1
20191021_GT2_ARRAY_276_H01_TPMI.CEL	100000804045	2	2	2	54	2	2	4	1|0
20200526_GT8_ARRAY_2056_E06_TPMI.CEL	100000818777	2	2	2	54	2	2	4	1|1
20200422_GT5_ARRAY_142_C07_TPMI.CEL	100000895139	2	2	2	54	2	2	4	1|1
20190904_GT2_ARRAY_211_G05_TPMI.CEL	100000976819	2	2	2	54	2	2	4	0|1
20200819_GT4_ARRAY_4086_A02_TPMI.CEL	100010516225	2	2	2	54	2	2	4	1|0
20191118_GT1_ARRAY_331_F09_TPMI.CEL	100011741823	2	2	2	54	2	2	4	0|1
20190710_GT2_ARRAY_137_A09_TPMI.CEL	100011994206	2	2	2	54	2	2	4	0|1
20200211_GT22_ARRAY_799_C01_TPMI.CEL	100012544140	2	2	2	54	2	2	4	1|1
20200218_GT1_ARRAY_15_H06_TPMI.CEL	100015327896	2	2	2	54	2	2	4	0|1
20191104_GT23_ARRAY_595_B02_TPMI.CEL	100015850535	2	2	2	54	2	2	4	1|0
20190925_GT3_ARRAY_239_A07_TPMI.CEL	100017497373	2	2	1	54	2	2	4	0|0
20210308_GT1_ARRAY_44_F05_TPMI.CEL	100020320242	2	2	1	54	2	2	4	1|0
20190902_GT1_ARRAY_200_F02_TPMI.CEL	100029372651	2	2	1	54	2	2	4	1|0
20191021_GT25_ARRAY_533_H08_TPMI.CEL	100030781197	2	2	1	54	2	2	4	1|0
20191029_GT3_ARRAY_286_D01_TPMI.CEL	100030814618	2	2	2	54	2	2	4	1|1
20190603_GT1_ARRAY_111_C08_TPMI.CEL	100031118542	2	2	2	54	2	2	4	1|1
20190930_GT3_ARRAY_259_E04_TPMI.CEL	100032297409	2	2	2	54	2	2	4	0|0
20190925_GT3_ARRAY_240_G08_TPMI.CEL	100032825826	2	2	2	54	2	2	4	1|0
20191029_GT3_ARRAY_286_D03_TPMI.CEL	100033038897	2	2	2	54	2	2	4	1|0
20200211_GT23_ARRAY_807_B08_TPMI.CEL	100033322961	2	2	2	54	2	2	4	1|1
20191209_GT1_ARRAY_380_G04_TPMI.CEL	100033909981	2	2	2	54	2	2	4	1|0
20200730_GT2_ARRAY_4017_D10_TPMI.CEL	100034138149	2	2	2	54	2	2	4	0|1
20200818_GT3_ARRAY_4079_F09_TPMI.CEL	100036218558	2	2	2	54	2	2	4	1|0
20200916_GT2_ARRAY_442_H04_TPMI.CEL	100036448617	2	2	2	54	2	2	4	0|0
20200810_GT6_ARRAY_4060_D01_TPMI.CEL	100000061115	2	2	2	55	2	2	4	0|1
20190905_GT1_ARRAY_205_H11_TPMI.CEL	100000108945	2	2	2	55	2	2	4	1|1
20211102_GT8_ARRAY_4432_B10_TPMI.CEL	100000120454	2	2	1	55	2	2	4	0|0
20191212_GT2_ARRAY_386_E02_TPMI.CEL	100000236393	2	2	2	55	2	2	4	1|0
20200706_GT24_ARRAY_899_D01_TPMI.CEL	100000247041	2	2	2	55	2	2	4	0|1
20190808_GT3_ARRAY_178_A08_TPMI.CEL	100000337024	2	2	2	55	2	2	4	0|0
20191014_GT25_ARRAY_514_H08_TPMI.CEL	100000341536	2	2	1	55	2	2	4	0|1
20200507_GT5_ARRAY_218_D11_TPMI.CEL	100000350561	2	2	2	55	2	2	4	1|1
20191021_GT23_ARRAY_539_A04_TPMI.CEL	100000435903	2	2	2	55	2	2	4	1|1
20190925_GT3_ARRAY_239_E10_TPMI.CEL	100000442828	2	2	2	55	2	2	4	0|0
20200420_GT6_ARRAY_137_D12_TPMI.CEL	100000619785	2	2	2	55	2	2	4	0|0
20190116_GT3_ARRAY_40_F06_TPMI.CEL	100000797225	2	2	2	55	2	2	4	1|1
20200629_GT3_ARRAY_2031_G08_TPMI.CEL	100000905716	2	2	1	55	2	2	4	1|1
20191007_GT25_ARRAY_503_F11_TPMI.CEL	100000924005	2	2	2	55	2	2	4	0|1
20200709_GT7_ARRAY_2185_F05_TPMI.CEL	100012100386	2	2	2	55	2	2	4	1|0
20200721_GT5_ARRAY_328_D03_TPMI.CEL	100015466023	2	2	2	55	2	2	4	0|0
20190808_GT2_ARRAY_170_H02_TPMI.CEL	100017018422	2	2	2	55	2	2	4	1|0
20200323_GT21_ARRAY_840_F04_TPMI.CEL	100018746122	2	2	2	55	2	2	4	1|1
20200813_GT7_ARRAY_4073_H09_TPMI.CEL	100019084463	2	2	2	55	2	2	4	1|1
20191030_GT3_ARRAY_287_F09_TPMI.CEL	100019267605	2	2	1	55	2	2	4	1|0
20191125_GT21_ARRAY_685_C03_TPMI.CEL	100019519475	2	2	1	55	2	2	4	0|0
20190723_GT3_ARRAY_153_G03_TPMI.CEL	100021985612	2	2	2	55	2	2	4	1|1
20211108_GT7_ARRAY_308_C08_TPMI.CEL	100027344823	2	2	2	55	2	2	4	0|0
20191202_GT24_ARRAY_626_B07_TPMI.CEL	100027708330	2	2	2	55	2	2	4	0|1
20191001_GT3_ARRAY_261_B05_TPMI.CEL	100032815425	2	2	2	55	2	2	4	1|0
20190521_GT2_ARRAY_91_H03_TPMI.CEL	100033909967	2	2	1	55	2	2	4	1|1
20190819_GT1_ARRAY_191_A08_TPMI.CEL	100034779309	2	2	2	55	2	2	4	1|1
20191104_GT21_ARRAY_585_H05_TPMI.CEL	100035241758	2	2	2	55	2	2	4	1|0
20200518_GT3_ARRAY_219_A07_TPMI.CEL	100035392784	2	2	2	55	2	2	4	0|0
20200325_GT1_ARRAY_87_B03_TPMI.CEL	100035574482	2	2	2	55	2	2	4	1|1
20200527_GT4_ARRAY_2078_F01_TPMI.CEL	100000004906	2	2	2	56	2	2	4	0|0
20200318_GT2_ARRAY_71_E04_TPMI.CEL	100000253240	2	2	2	56	2	2	4	0|1
20191028_GT3_ARRAY_284_E07_TPMI.CEL	100000256084	2	2	2	56	2	2	4	0|1
20190819_GT2_ARRAY_189_B12_TPMI.CEL	100000326560	2	2	2	56	2	2	4	0|0
20200707_GT7_ARRAY_2177_F04_TPMI.CEL	100000353211	2	2	2	56	2	2	4	1|1
20200714_GT4_ARRAY_288_D08_TPMI.CEL	100000408829	2	2	1	56	2	2	4	1|0
20200526_GT8_ARRAY_2056_D11_TPMI.CEL	100000526751	2	2	2	56	2	2	4	1|0
20200204_GT3_ARRAY_358_F08_TPMI.CEL	100000578041	2	2	1	56	2	2	4	1|0
20200908_GT4_ARRAY_420_C10_TPMI.CEL	100000704658	2	2	2	56	2	2	4	1|1
20191112_GT3_ARRAY_317_B09_TPMI.CEL	100000727048	2	2	1	56	2	2	4	0|0
20200622_GT22_ARRAY_874_G06_TPMI.CEL	100000860198	2	2	2	56	2	2	4	0|0
20190813_GT1_ARRAY_184_D07_TPMI.CEL	100011229116	2	2	2	56	2	2	4	1|0
20200213_GT2_ARRAY_3_H01_TPMI.CEL	100012769506	2	2	2	56	2	2	4	1|1
20190805_GT3_ARRAY_172_B06_TPMI.CEL	100016487551	2	2	2	56	2	2	4	0|1
20190220_GT2_ARRAY_56_D03_TPMI.CEL	100016803171	2	2	2	56	2	2	4	1|1
20191028_GT21_ARRAY_550_H11_TPMI.CEL	100022530181	2	2	1	56	2	2	4	0|0
20190703_GT3_ARRAY_135_A10_TPMI.CEL	100023933082	2	2	2	56	2	2	4	0|1
20190522_GT2_ARRAY_94_F09_TPMI.CEL	100025990291	2	2	1	56	2	2	4	0|1
20200825_GT2_ARRAY_4120_A06_TPMI.CEL	100027502256	2	2	2	56	2	2	4	0|1
20200610_GT4_ARRAY_2136_D04_TPMI.CEL	100027995588	2	2	2	56	2	2	4	1|0
20200622_GT21_ARRAY_871_F01_TPMI.CEL	100031699784	2	2	2	56	2	2	4	1|0
20200608_GT8_ARRAY_2112_D01_TPMI.CEL	100031969354	2	2	1	56	2	2	4	0|1
20191021_GT24_ARRAY_545_F08_TPMI.CEL	100032464244	2	2	2	56	2	2	4	1|1
20191104_GT25_ARRAY_588_G07_TPMI.CEL	100032716403	2	2	2	56	2	2	4	0|1
20200309_GT41_ARRAY_836_D02_TPMI.CEL	100032848817	2	2	2	56	2	2	4	1|1
20191125_GT24_ARRAY_606_H03_TPMI.CEL	100033389925	2	2	2	56	2	2	4	1|1
20200629_GT4_ARRAY_2030_A09_TPMI.CEL	100034707086	2	2	2	56	2	2	4	1|0
20190723_GT3_ARRAY_153_B02_TPMI.CEL	100035011071	2	2	2	56	2	2	4	0|0
20200630_GT8_ARRAY_2024_A10_TPMI.CEL	100035617217	2	2	1	56	2	2	4	1|1
20200325_GT3_ARRAY_95_E05_TPMI.CEL	100000054412	2	2	1	57	2	2	4	1|1
20191021_GT21_ARRAY_528_D10_TPMI.CEL	100000304246	2	2	2	57	2	2	4	0|0
20191223_GT22_ARRAY_720_A04_TPMI.CEL	100000308845	2	2	2	57	2	2	4	0|1
20191107_GT2_ARRAY_305_D05_TPMI.CEL	100000375854	2	2	2	57	2	2	4	1|1
20190815_GT1_ARRAY_188_B05_TPMI.CEL	100000442420	2	2	2	57	2	2	4	.|.
20190128_GT3_ARRAY_49_E07_TPMI.CEL	100011410566	2	2	2	57	2	2	4	0|0
20190826_GT1_ARRAY_195_G08_TPMI.CEL	100013039764	2	2	1	57	2	2	4	0|1
20191209_GT3_ARRAY_371_H02_TPMI.CEL	100014635432	2	2	2	57	2	2	4	1|0
20200810_GT3_ARRAY_355_B11_TPMI.CEL	100016796298	2	2	2	57	2	2	4	1|1
20200211_GT3_ARRAY_7_F02_TPMI.CEL	100022958390	2	2	2	57	2	2	4	1|0
20190704_GT2_ARRAY_146_G08_TPMI.CEL	100023515724	2	2	2	57	2	2	4	1|0
20191104_GT21_ARRAY_585_C03_TPMI.CEL	100023732606	2	2	2	57	2	2	4	1|1
20200610_GT3_ARRAY_2137_C03_TPMI.CEL	100025812133	2	2	2	57	2	2	4	0|0
20190121_GT1_ARRAY_43_A02_TPMI.CEL	100029566998	2	2	2	57	2	2	4	0|0
20200220_GT2_ARRAY_19_F10_TPMI.CEL	100032321228	2	2	2	57	2	2	4	1|0
20190801_GT2_ARRAY_168_E11_TPMI.CEL	100035076595	2	2	1	57	2	2	4	0|0
20200806_GT5_ARRAY_4057_B05_TPMI.CEL	100036174741	2	2	2	57	2	2	4	0|0
20200609_GT8_ARRAY_2116_D12_TPMI.CEL	100000356811	2	2	2	58	2	2	4	0|1
20190701_GT3_ARRAY_132_F01_TPMI.CEL	100000393331	2	2	2	58	2	2	4	0|1
20191114_GT2_ARRAY_313_G08_TPMI.CEL	100000437518	2	2	2	58	2	2	4	1|0
20200722_GT3_ARRAY_319_H11_TPMI.CEL	100000486599	2	2	2	58	2	2	4	1|1
20200519_GT7_ARRAY_2047_E03_TPMI.CEL	100000582011	2	2	2	58	2	2	4	0|0
20190902_GT2_ARRAY_208_A02_TPMI.CEL	100000603561	2	2	2	58	2	2	4	1|0
20200211_GT25_ARRAY_790_H07_TPMI.CEL	100000629269	2	2	2	58	2	2	4	0|1
20190725_GT2_ARRAY_150_F07_TPMI.CEL	100000670102	2	2	2	58	2	2	4	1|1
20190730_GT2_ARRAY_163_B01_TPMI.CEL	100000865624	2	2	2	58	2	2	4	0|0
20200831_GT4_ARRAY_400_C05_TPMI.CEL	100010868960	2	2	2	58	2	2	4	1|0
20191104_GT24_ARRAY_672_D03_TPMI.CEL	100015774191	2	2	1	58	2	2	4	0|0
20191031_GT3_ARRAY_290_G03_TPMI.CEL	100016663093	2	2	1	58	2	2	4	0|0
20190820_GT1_ARRAY_194_C10_TPMI.CEL	100017878233	2	2	2	58	2	2	4	0|1
20200909_GT4_ARRAY_424_E01_TPMI.CEL	100023379720	2	2	1	58	2	2	4	0|0
20190624_GT2_ARRAY_125_H05_TPMI.CEL	100024264451	2	2	1	58	2	2	4	1|0
20200406_GT1_ARRAY_101_F09_TPMI.CEL	100029497686	2	2	1	58	2	2	4	1|1
20200427_GT25_ARRAY_848_G12_TPMI.CEL	100029992891	2	2	2	58	2	2	4	1|1
20191113_GT3_ARRAY_320_H06_TPMI.CEL	100031075491	2	2	2	58	2	2	4	1|1
20200716_GT7_ARRAY_279_G08_TPMI.CEL	100033690560	2	2	2	58	2	2	4	0|1
20190123_GT1_ARRAY_45_H01_TPMI.CEL	100034542644	2	2	1	58	2	2	4	1|1
20200910_GT7_ARRAY_4165_F09_TPMI.CEL	100036261704	2	2	2	58	2	2	4	1|0
20200730_GT7_ARRAY_4001_H05_TPMI.CEL	100000066639	2	2	2	59	2	2	4	0|1
20191125_GT21_ARRAY_684_H03_TPMI.CEL	100000097407	2	2	2	59	2	2	4	0|0
20190702_GT3_ARRAY_133_D01_TPMI.CEL	100000168844	2	2	2	59	2	2	4	1|0
20200304_GT4_ARRAY_49_D09_TPMI.CEL	100000174157	2	2	2	59	2	2	4	0|0
20190731_GT2_ARRAY_166_G10_TPMI.CEL	100000218935	2	2	2	59	2	2	4	1|1
20191223_GT24_ARRAY_698_B01_TPMI.CEL	100000243342	2	2	1	59	2	2	4	1|0
20200701_GT8_ARRAY_2026_G02_TPMI.CEL	100000351145	2	2	2	59	2	2	4	0|0
20190128_GT2_ARRAY_48_E11_TPMI.CEL	100000785290	2	2	2	59	2	2	4	1|1
20191125_GT21_ARRAY_682_C07_TPMI.CEL	100000812575	2	2	2	59	2	2	4	0|1
20210601_GT5_ARRAY_132_F02_TPMI.CEL	100000979997	2	2	2	59	2	2	4	1|0
20190304_GT3_ARRAY_59_D10_TPMI.CEL	100000980969	2	2	2	59	2	2	4	1|1
20200310_GT1_ARRAY_53_A08_TPMI.CEL	100011639711	2	2	2	59	2	2	4	0|1
20200720_GT8_ARRAY_296_F12_TPMI.CEL	100015895608	2	2	1	59	2	2	4	0|1
20191028_GT21_ARRAY_552_E03_TPMI.CEL	100016206113	2	2	2	59	2	2	4	0|1
20190701_GT3_ARRAY_132_A05_TPMI.CEL	100019695340	2	2	2	59	2	2	4	1|1
20190916_GT1_ARRAY_231_G05_TPMI.CEL	100019818693	2	2	1	59	2	2	4	0|1
20191216_GT24_ARRAY_647_A09_TPMI.CEL	100029299395	2	2	2	59	2	2	4	0|1
20191125_GT24_ARRAY_609_G03_TPMI.CEL	100033382329	2	2	2	59	2	2	4	0|1
20191021_GT25_ARRAY_536_A09_TPMI.CEL	100034012823	2	2	2	59	2	2	4	0|0
20190627_GT1_ARRAY_129_B04_TPMI.CEL	100000057356	2	2	2	60	2	2	4	0|0
20191104_GT23_ARRAY_602_A09_TPMI.CEL	100000256482	2	2	2	60	2	2	4	1|1
20191107_GT1_ARRAY_297_C10_TPMI.CEL	100000626626	2	2	2	60	2	2	4	0|1
20200311_GT1_ARRAY_55_F11_TPMI.CEL	100000894296	2	2	2	60	2	2	4	0|0
20191014_GT23_ARRAY_519_A05_TPMI.CEL	100020764686	2	2	2	60	2	2	4	0|0
20200714_GT3_ARRAY_289_B06_TPMI.CEL	100022004017	2	2	1	60	2	2	4	0|0
20200414_GT4_ARRAY_125_E10_TPMI.CEL	100023227694	2	2	2	60	2	2	4	1|1
20191216_GT23_ARRAY_705_B11_TPMI.CEL	100025991186	2	2	1	60	2	2	4	0|1
20200217_GT23_ARRAY_829_B03_TPMI.CEL	100032460795	2	2	2	60	2	2	4	1|0
20190617_GT3_ARRAY_122_F09_TPMI.CEL	100034186715	2	2	2	60	2	2	4	1|1
20200422_GT5_ARRAY_141_C05_TPMI.CEL	100036032092	2	2	2	60	2	2	4	1|1
20200211_GT24_ARRAY_815_B10_TPMI.CEL	100000127122	2	2	2	61	2	2	4	1|0
20200908_GT3_ARRAY_419_F08_TPMI.CEL	100000291861	2	2	1	61	2	2	4	1|1
20191021_GT21_ARRAY_528_G01_TPMI.CEL	100000520612	2	2	2	61	2	2	4	0|0
20200723_GT7_ARRAY_307_F08_TPMI.CEL	100000577464	2	2	2	61	2	2	4	0|1
20200714_GT3_ARRAY_287_H08_TPMI.CEL	100000585827	2	2	2	61	2	2	4	1|1
20191021_GT25_ARRAY_536_F11_TPMI.CEL	100000689715	2	2	2	61	2	2	4	1|1
20200608_GT8_ARRAY_2112_D11_TPMI.CEL	100000896983	2	2	2	61	2	2	4	0|1
20200713_GT4_ARRAY_284_H10_TPMI.CEL	100000941549	2	2	2	61	2	2	4	1|0
20210531_GT8_ARRAY_4152_A02_TPMI.CEL	100010076096	2	2	2	61	2	2	4	0|0
20200514_GT5_ARRAY_2049_H06_TPMI.CEL	100010151465	2	2	1	61	2	2	4	1|0
20191216_GT23_ARRAY_706_F07_TPMI.CEL	100011559120	2	2	2	61	2	2	4	0|0
20191028_GT23_ARRAY_558_F02_TPMI.CEL	100014396189	2	2	2	61	2	2	4	1|0
20200709_GT2_ARRAY_261_D05_TPMI.CEL	100025471513	2	2	1	61	2	2	4	0|1
20200428_GT7_ARRAY_157_E05_TPMI.CEL	100028922937	2	2	2	61	2	2	4	1|1
20200630_GT7_ARRAY_2021_F03_TPMI.CEL	100030631570	2	2	2	61	2	2	4	0|1
20190618_GT3_ARRAY_123_B07_TPMI.CEL	100033658297	2	2	1	61	2	2	4	1|1
20200622_GT4_ARRAY_2012_D07_TPMI.CEL	100035595648	2	2	2	61	2	2	4	0|0
20191223_GT25_ARRAY_562_E07_TPMI.CEL	100000122355	2	2	1	62	2	2	4	0|1
20191014_GT23_ARRAY_520_C08_TPMI.CEL	100000233610	2	2	2	62	2	2	4	0|1
20200225_GT4_ARRAY_38_A08_TPMI.CEL	100000272729	2	2	2	62	2	2	4	1|0
20190725_GT3_ARRAY_158_D08_TPMI.CEL	100000412316	2	2	2	62	2	2	4	0|0
20210330_GT1_ARRAY_4076_G05_TPMI.CEL	100000441478	2	2	2	62	2	2	4	0|1
20200525_GT22_ARRAY_856_D02_TPMI.CEL	100000543875	2	2	2	62	2	2	4	0|1
20200618_GT4_ARRAY_2174_H06_TPMI.CEL	100000544096	2	2	1	62	2	2	4	1|0
20200414_GT4_ARRAY_125_H01_TPMI.CEL	100010782328	2	2	2	62	2	2	4	1|1
20200708_GT3_ARRAY_2195_F03_TPMI.CEL	100011370840	2	2	2	62	2	2	4	1|1
20200318_GT2_ARRAY_72_C05_TPMI.CEL	100012106073	2	2	1	62	2	2	4	0|1
20200211_GT23_ARRAY_809_E04_TPMI.CEL	100014476621	2	2	1	62	2	2	4	0|1
20200601_GT4_ARRAY_2100_B06_TPMI.CEL	100015571060	2	2	2	62	2	2	4	0|1
20191223_GT22_ARRAY_721_G12_TPMI.CEL	100016394523	2	2	2	62	2	2	4	0|1
20190902_GT2_ARRAY_208_F04_TPMI.CEL	100017807478	2	2	1	62	2	2	4	1|1
20190527_GT1_ARRAY_102_F09_TPMI.CEL	100018301195	2	2	2	62	2	2	4	1|1
20190722_GT3_ARRAY_151_B05_TPMI.CEL	100018516952	2	2	2	62	2	2	4	1|0
20200629_GT3_ARRAY_2031_G09_TPMI.CEL	100028503659	2	2	2	62	2	2	4	0|1
20190812_GT1_ARRAY_182_H09_TPMI.CEL	100032256323	2	2	2	62	2	2	4	0|0
20211028_GT8_ARRAY_4413_H04_TPMI.CEL	100033281121	2	2	1	62	2	2	4	1|0
20200218_GT3_ARRAY_21_B05_TPMI.CEL	100033841101	2	2	2	62	2	2	4	0|1
20200203_GT24_ARRAY_782_C07_TPMI.CEL	100000691406	2	2	2	63	2	2	4	1|1
20200714_GT3_ARRAY_287_F01_TPMI.CEL	100010168337	2	2	2	63	2	2	4	1|1
20200527_GT8_ARRAY_2062_H02_TPMI.CEL	100010833705	2	2	2	63	2	2	4	0|0
20191007_GT24_ARRAY_509_H09_TPMI.CEL	100016770501	2	2	2	63	2	2	4	0|1
20200707_GT3_ARRAY_2189_D02_TPMI.CEL	100032695465	2	2	2	63	2	2	4	0|1
20190702_GT3_ARRAY_133_D09_TPMI.CEL	100033005085	2	2	2	63	2	2	4	0|1
20190523_GT2_ARRAY_96_A12_TPMI.CEL	100033115442	2	2	1	63	2	2	4	0|0
20191111_GT23_ARRAY_665_E07_TPMI.CEL	100035266154	2	2	2	63	2	2	4	1|0
20200824_GT5_ARRAY_4105_B02_TPMI.CEL	100035965809	2	2	1	63	2	2	4	0|0
20200507_GT5_ARRAY_218_C09_TPMI.CEL	100036164128	2	2	2	63	2	2	4	0|1
20190902_GT2_ARRAY_207_A09_TPMI.CEL	100000106378	2	2	1	64	2	2	4	0|1
20200629_GT23_ARRAY_890_B04_TPMI.CEL	100000325014	2	2	2	64	2	2	4	1|1
20191021_GT21_ARRAY_532_E10_TPMI.CEL	100000341056	2	2	2	64	2	2	4	0|1
20210621_GT7_ARRAY_4189_D11_TPMI.CEL	100000741296	2	2	2	64	2	2	4	1|0
20191127_GT2_ARRAY_352_C07_TPMI.CEL	100000852686	2	2	2	64	2	2	4	1|1
20190923_GT2_ARRAY_244_F01_TPMI.CEL	100000957796	2	2	2	64	2	2	4	0|1
20191014_GT24_ARRAY_524_B07_TPMI.CEL	100010363953	2	2	2	64	2	2	4	0|0
20191202_GT22_ARRAY_613_F01_TPMI.CEL	100011884936	2	2	1	64	2	2	4	1|1
20200622_GT23_ARRAY_879_C01_TPMI.CEL	100017714919	2	2	2	64	2	2	4	0|0
20200316_GT21_ARRAY_838_E03_TPMI.CEL	100019448505	2	2	2	64	2	2	4	1|0
20191104_GT25_ARRAY_590_F09_TPMI.CEL	100034389006	2	2	2	64	2	2	4	1|1
20191106_GT2_ARRAY_303_G09_TPMI.CEL	100035143985	2	2	2	64	2	2	4	1|1
20200622_GT4_ARRAY_2012_H06_TPMI.CEL	100035520001	2	2	2	64	2	2	4	1|1
20191203_GT3_ARRAY_366_E12_TPMI.CEL	100000039445	2	2	1	65	2	2	4	0|0
20200203_GT22_ARRAY_768_A05_TPMI.CEL	100000093436	2	2	2	65	2	2	4	1|0
20200615_GT7_ARRAY_2145_C08_TPMI.CEL	100000239809	2	2	1	65	2	2	4	0|0
20191007_GT24_ARRAY_509_B06_TPMI.CEL	100000334420	2	2	2	65	2	2	4	1|1
20200525_GT25_ARRAY_857_A11_TPMI.CEL	100000653559	2	2	2	65	2	2	4	1|1
20190722_GT3_ARRAY_151_G02_TPMI.CEL	100000744226	2	2	2	65	2	2	4	0|0
20200113_GT21_ARRAY_737_A10_TPMI.CEL	100014317581	2	2	2	65	2	2	4	0|0
20191104_GT21_ARRAY_580_G05_TPMI.CEL	100014797445	2	2	1	65	2	2	4	1|1
20191202_GT3_ARRAY_363_A05_TPMI.CEL	100016119358	2	2	2	65	2	2	4	1|0
20200713_GT4_ARRAY_286_A10_TPMI.CEL	100020921013	2	2	2	65	2	2	4	1|1
20200720_GT3_ARRAY_313_D01_TPMI.CEL	100024690830	2	2	2	65	2	2	4	1|0
20190930_GT3_ARRAY_259_D03_TPMI.CEL	100029139853	2	2	2	65	2	2	4	0|1
20200601_GT4_ARRAY_2100_B09_TPMI.CEL	100029897793	2	2	2	65	2	2	4	1|0
20191028_GT25_ARRAY_554_D10_TPMI.CEL	100030719350	2	2	2	65	2	2	4	1|0
20200217_GT23_ARRAY_826_H08_TPMI.CEL	100033909998	2	2	2	65	2	2	4	1|0
20191120_GT3_ARRAY_327_C04_TPMI.CEL	100000069881	2	2	1	66	2	2	4	1|0
20200629_GT8_ARRAY_2020_B10_TPMI.CEL	100000070151	2	2	2	66	2	2	4	1|1
20200506_GT6_ARRAY_190_C11_TPMI.CEL	100000387058	2	2	2	66	2	2	4	0|0
20190911_GT2_ARRAY_219_B02_TPMI.CEL	100000962575	2	2	1	66	2	2	4	1|0
20190123_GT2_ARRAY_46_G02_TPMI.CEL	100010240326	2	2	1	66	2	2	4	0|0
20191125_GT23_ARRAY_700_A12_TPMI.CEL	100013778426	2	2	1	66	2	2	4	0|1
20200817_GT7_ARRAY_2205_A06_TPMI.CEL	100014938918	2	2	2	66	2	2	4	0|1
20190516_GT1_ARRAY_87_B04_TPMI.CEL	100023208374	2	2	2	66	2	2	4	1|1
20190529_GT1_ARRAY_105_G05_TPMI.CEL	100027014302	2	2	2	66	2	2	4	1|0
20190930_GT3_ARRAY_260_C03_TPMI.CEL	100028920713	2	2	2	66	2	2	4	1|1
20190904_GT1_ARRAY_204_G01_TPMI.CEL	100030785702	2	2	2	66	2	2	4	0|1
20210315_GT1_ARRAY_4045_C02_TPMI.CEL	100033299679	2	2	2	66	2	2	4	1|1
20210428_GT7_ARRAY_109_C04_TPMI.CEL	100000120010	2	2	1	67	2	2	4	1|1
20191126_GT1_ARRAY_341_F05_TPMI.CEL	100000208290	2	2	1	67	2	2	4	0|1
20200728_GT1_ARRAY_336_F10_TPMI.CEL	100000295721	2	2	2	67	2	2	4	1|1
20191104_GT2_ARRAY_299_H07_TPMI.CEL	100000350471	2	2	2	67	2	2	4	1|1
20190520_GT2_ARRAY_90_G10_TPMI.CEL	100000466003	2	2	2	67	2	2	4	1|0
20200513_GT8_ARRAY_196_F06_TPMI.CEL	100012125237	2	2	2	67	2	2	4	0|1
20200406_GT1_ARRAY_102_D10_TPMI.CEL	100012829326	2	2	2	67	2	2	4	0|0
20190911_GT2_ARRAY_220_D09_TPMI.CEL	100019322203	2	2	2	67	2	2	4	1|0
20200409_GT3_ARRAY_118_C06_TPMI.CEL	100028911509	2	2	2	67	2	2	4	1|0
20200204_GT3_ARRAY_358_A02_TPMI.CEL	100029883287	2	2	1	67	2	2	4	1|0
20190905_GT2_ARRAY_213_D05_TPMI.CEL	100033030511	2	2	1	67	2	2	4	1|0
20200806_GT2_ARRAY_4049_G10_TPMI.CEL	100012521697	2	2	2	68	2	2	4	0|1
20190725_GT3_ARRAY_158_H01_TPMI.CEL	100020732627	2	2	2	68	2	2	4	0|0
20191104_GT23_ARRAY_599_G04_TPMI.CEL	100022689646	2	2	2	68	2	2	4	0|0
20211104_GT5_ARRAY_4448_B07_TPMI.CEL	100025460470	2	2	2	68	2	2	4	0|1
20190827_GT1_ARRAY_197_F03_TPMI.CEL	100025537124	2	2	2	68	2	2	4	1|0
20190617_GT3_ARRAY_122_E06_TPMI.CEL	100034419994	2	2	2	68	2	2	4	0|1
20191104_GT25_ARRAY_590_B02_TPMI.CEL	100035003429	2	2	2	68	2	2	4	0|0
20200706_GT24_ARRAY_899_B04_TPMI.CEL	100035434280	2	2	2	68	2	2	4	0|0
20200611_GT3_ARRAY_2139_D07_TPMI.CEL	100000310776	2	2	2	69	2	2	4	1|1
20200302_GT4_ARRAY_41_D06_TPMI.CEL	100000325225	2	2	2	69	2	2	4	0|0
20200811_GT4_ARRAY_362_D01_TPMI.CEL	100000363922	2	2	2	69	2	2	4	0|0
20190807_GT3_ARRAY_176_C01_TPMI.CEL	100000401909	2	2	2	69	2	2	4	1|1
20191022_GT2_ARRAY_277_A09_TPMI.CEL	100000413239	2	2	2	69	2	2	4	1|1
20200518_GT3_ARRAY_221_A10_TPMI.CEL	100000441011	2	2	2	69	2	2	4	0|0
20191112_GT3_ARRAY_318_B10_TPMI.CEL	100000485169	2	2	2	69	2	2	4	1|1
20200519_GT4_ARRAY_224_H10_TPMI.CEL	100000965699	2	2	2	69	2	2	4	1|1
20190711_GT2_ARRAY_139_H02_TPMI.CEL	100000988708	2	2	1	69	2	2	4	0|1
20191223_GT22_ARRAY_719_D03_TPMI.CEL	100012271867	2	2	2	69	2	2	4	1|0
20200316_GT4_ARRAY_76_A12_TPMI.CEL	100013167105	2	2	2	69	2	2	4	0|1
20191216_GT24_ARRAY_708_E09_TPMI.CEL	100013945209	2	2	2	69	2	2	4	0|1
20200326_GT4_ARRAY_90_B07_TPMI.CEL	100016403217	2	2	2	69	2	2	4	1|1
20191125_GT23_ARRAY_603_G06_TPMI.CEL	100017069416	2	2	1	69	2	2	4	1|0
20200601_GT4_ARRAY_2100_C01_TPMI.CEL	100020520177	2	2	2	69	2	2	4	1|1
20191021_GT24_ARRAY_564_E03_TPMI.CEL	100020586326	2	2	2	69	2	2	4	0|0
20190926_GT3_ARRAY_242_F03_TPMI.CEL	100026273501	2	2	2	69	2	2	4	1|1
20190814_GT1_ARRAY_185_C11_TPMI.CEL	100028966375	2	2	2	69	2	2	4	1|0
20200219_GT3_ARRAY_23_F07_TPMI.CEL	100034040302	2	2	1	69	2	2	4	1|0
20191112_GT2_ARRAY_309_E11_TPMI.CEL	100035161667	2	2	2	69	2	2	4	1|1
20200525_GT3_ARRAY_2069_G10_TPMI.CEL	100000245101	2	2	2	70	2	2	4	0|0
20210504_GT5_ARRAY_117_C11_TPMI.CEL	100000383228	2	2	2	70	2	2	4	0|0
20200720_GT3_ARRAY_313_B07_TPMI.CEL	100000672834	2	2	2	70	2	2	4	0|1
20190731_GT2_ARRAY_165_B05_TPMI.CEL	100010250043	2	2	1	70	2	2	4	0|0
20200203_GT25_ARRAY_776_E05_TPMI.CEL	100011602214	2	2	1	70	2	2	4	1|1
20200203_GT23_ARRAY_774_F07_TPMI.CEL	100013495308	2	2	1	70	2	2	4	0|1
20200819_GT4_ARRAY_4086_G01_TPMI.CEL	100018300557	2	2	2	70	2	2	4	1|1
20200203_GT22_ARRAY_768_D12_TPMI.CEL	100029464270	2	2	2	70	2	2	4	0|1
20190904_GT2_ARRAY_212_A09_TPMI.CEL	100000344948	2	2	2	71	2	2	4	1|1
20200908_GT7_ARRAY_4157_E01_TPMI.CEL	100000403913	2	2	2	71	2	2	4	0|1
20191022_GT2_ARRAY_277_A11_TPMI.CEL	100000650101	2	2	2	71	2	2	4	1|1
20191216_GT21_ARRAY_639_D06_TPMI.CEL	100011164407	2	2	2	71	2	2	4	1|1
20200409_GT3_ARRAY_118_B08_TPMI.CEL	100016383393	2	2	2	71	2	2	4	0|0
20190617_GT3_ARRAY_122_D12_TPMI.CEL	100024453038	2	2	2	71	2	2	4	0|1
20211026_GT1_ARRAY_4279_E08_TPMI.CEL	100036627911	2	2	2	71	2	2	4	1|0
20191104_GT24_ARRAY_660_H01_TPMI.CEL	100010136847	2	2	2	72	2	2	4	0|1
20190730_GT2_ARRAY_164_E06_TPMI.CEL	100023194017	2	2	1	72	2	2	4	1|0
20200810_GT5_ARRAY_2202_E08_TPMI.CEL	100027003356	2	2	1	72	2	2	4	1|1
20190812_GT1_ARRAY_182_D11_TPMI.CEL	100000322642	2	2	1	73	2	2	4	1|1
20200310_GT3_ARRAY_61_H09_TPMI.CEL	100000543718	2	2	2	73	2	2	4	1|1
20200504_GT21_ARRAY_850_B01_TPMI.CEL	100000611468	2	2	2	73	2	2	4	0|0
20200514_GT4_ARRAY_216_C08_TPMI.CEL	100000947866	2	2	2	73	2	2	4	1|1
20190916_GT1_ARRAY_231_E08_TPMI.CEL	100011046085	2	2	2	73	2	2	4	1|1
20190924_GT3_ARRAY_237_D12_TPMI.CEL	100012331156	2	2	2	73	2	2	4	0|1
20200113_GT25_ARRAY_736_C05_TPMI.CEL	100020006468	2	2	2	73	2	2	4	1|1
20200819_GT4_ARRAY_4086_G06_TPMI.CEL	100023349305	2	2	2	73	2	2	4	1|1
20190903_GT2_ARRAY_209_H10_TPMI.CEL	100034741511	2	2	2	73	2	2	4	0|0
20191021_GT24_ARRAY_563_D12_TPMI.CEL	100034894285	2	2	2	73	2	2	4	1|0
20200309_GT1_ARRAY_51_H09_TPMI.CEL	100010576510	2	2	2	74	2	2	4	1|0
20190722_GT3_ARRAY_152_G12_TPMI.CEL	100027912691	2	2	2	74	2	2	4	1|1
20191024_GT2_ARRAY_281_A02_TPMI.CEL	100000911350	2	2	2	75	2	2	4	1|1
20191125_GT23_ARRAY_603_C09_TPMI.CEL	100000995530	2	2	2	75	2	2	4	0|0
20190815_GT1_ARRAY_188_C02_TPMI.CEL	100019621532	2	2	2	75	2	2	4	0|0
20200211_GT21_ARRAY_793_F11_TPMI.CEL	100034794694	2	2	2	75	2	2	4	1|0
20200113_GT21_ARRAY_738_H09_TPMI.CEL	100035210639	2	2	2	75	2	2	4	0|0
20200722_GT5_ARRAY_330_H09_TPMI.CEL	100000228542	2	2	1	76	2	2	4	1|1
20190905_GT2_ARRAY_213_D04_TPMI.CEL	100010046560	2	2	2	76	2	2	4	1|1
20191001_GT2_ARRAY_253_D05_TPMI.CEL	100010074334	2	2	2	76	2	2	4	0|0
20200907_GT6_ARRAY_4154_G03_TPMI.CEL	100011005978	2	2	2	76	2	2	4	0|0
20211223_GT6_ARRAY_4562_B07_TPMI.CEL	100022058092	2	2	2	76	2	2	4	1|0
20191216_GT23_ARRAY_644_C08_TPMI.CEL	100000537254	2	2	2	77	2	2	4	1|0
20191028_GT3_ARRAY_284_B11_TPMI.CEL	100021327474	2	2	2	77	2	2	4	1|0
20200211_GT21_ARRAY_792_C08_TPMI.CEL	100031050804	2	2	2	77	2	2	4	0|0
20190923_GT3_ARRAY_236_E04_TPMI.CEL	100032710198	2	2	2	77	2	2	4	1|1
20191007_GT1_ARRAY_268_H02_TPMI.CEL	100033280427	2	2	2	77	2	2	4	1|0
20200521_GT5_ARRAY_242_D03_TPMI.CEL	100000479069	2	2	2	78	2	2	4	0|0
20191107_GT1_ARRAY_298_G10_TPMI.CEL	100000502958	2	2	2	78	2	2	4	0|0
20191028_GT21_ARRAY_549_D06_TPMI.CEL	100000759301	2	2	2	78	2	2	4	0|1
20191113_GT3_ARRAY_319_G07_TPMI.CEL	100010595125	2	2	2	78	2	2	4	1|0
20190723_GT3_ARRAY_153_A08_TPMI.CEL	100017756782	2	2	1	78	2	2	4	0|0
20200409_GT3_ARRAY_118_A11_TPMI.CEL	100033652871	2	2	2	78	2	2	4	1|1
20191014_GT25_ARRAY_515_G12_TPMI.CEL	100034204557	2	2	1	78	2	2	4	0|1
20191105_GT2_ARRAY_302_F05_TPMI.CEL	100000561547	2	2	2	79	2	2	4	0|0
20200303_GT1_ARRAY_43_E01_TPMI.CEL	100000894607	2	2	2	79	2	2	4	1|1
20200504_GT8_ARRAY_173_H01_TPMI.CEL	100019300985	2	2	2	79	2	2	4	1|0
20200120_GT21_ARRAY_753_E03_TPMI.CEL	100021911175	2	2	2	79	2	2	4	0|1
20211115_GT7_ARRAY_4462_E02_TPMI.CEL	100000411752	2	2	2	80	2	2	4	0|0
20191121_GT1_ARRAY_337_D08_TPMI.CEL	100000531900	2	2	2	80	2	2	4	.|.
20200212_GT3_ARRAY_10_C09_TPMI.CEL	100000801398	2	2	2	80	2	2	4	1|1
20191125_GT21_ARRAY_683_G04_TPMI.CEL	100024069762	2	2	1	80	2	2	4	1|1
20190808_GT3_ARRAY_177_F09_TPMI.CEL	100000249961	2	2	2	81	2	2	4	0|0
20200820_GT5_ARRAY_383_F05_TPMI.CEL	100000819271	2	2	2	81	2	2	4	1|0
20191001_GT3_ARRAY_261_A04_TPMI.CEL	100010148073	2	2	2	81	2	2	4	0|1
20200409_GT8_ARRAY_127_F03_TPMI.CEL	100030161617	2	2	2	82	2	2	4	0|1
20190225_GT1_ARRAY_58_D07_TPMI.CEL	100025893900	2	2	1	83	2	2	4	1|0
20210831_GT4_ARRAY_4263_F11_TPMI.CEL	100000536809	2	2	2	84	2	2	4	1|0
20200330_GT2_ARRAY_100_B05_TPMI.CEL	100025616882	2	2	1	84	2	2	4	1|0
20210325_GT7_ARRAY_4071_F11_TPMI.CEL	100000379645	2	2	1	85	2	2	4	0|0
20191008_GT1_ARRAY_270_F10_TPMI.CEL	100016888195	2	2	2	86	2	2	4	1|1
20211026_GT8_ARRAY_4398_D06_TPMI.CEL	100000041214	2	2	2	87	2	2	4	0|0
20200316_GT21_ARRAY_839_C08_TPMI.CEL	100000458616	2	2	1	87	2	2	4	1|1
20191126_GT1_ARRAY_341_E04_TPMI.CEL	100000280407	2	2	2	88	2	2	4	1|1
20190604_GT1_ARRAY_113_G02_TPMI.CEL	100035010860	2	2	1	89	2	2	4	1|0
20200219_GT1_ARRAY_18_E07_TPMI.CEL	100018211738	2	2	2	90	2	2	4	0|1
20191104_GT1_ARRAY_292_E05_TPMI.CEL	100028088128	2	2	1	90	2	2	4	0|0
20200622_GT25_ARRAY_882_E12_TPMI.CEL	100017735526	2	2	2	91	2	2	4	0|0
20191125_GT24_ARRAY_607_C10_TPMI.CEL	100012915154	2	1	2	20	0	0	0	0|0
20191121_GT1_ARRAY_338_D12_TPMI.CEL	100024084835	2	1	2	24	0	0	0	0|0
20190521_GT2_ARRAY_92_B08_TPMI.CEL	100030468500	2	1	2	25	0	0	0	0|1
20190306_GT3_ARRAY_62_C12_TPMI.CEL	100027957924	2	1	2	26	0	0	0	0|0
20191021_GT21_ARRAY_532_A10_TPMI.CEL	100023918599	2	1	2	27	0	0	0	1|0
20191028_GT24_ARRAY_574_F05_TPMI.CEL	100025831700	2	1	1	27	0	0	0	0|1
20191223_GT25_ARRAY_562_B09_TPMI.CEL	100021009214	2	1	1	28	0	0	0	0|0
20200325_GT1_ARRAY_88_E10_TPMI.CEL	100026489253	2	1	2	28	0	0	0	0|1
20191202_GT3_ARRAY_364_E07_TPMI.CEL	100027920194	2	1	2	29	0	0	0	0|0
20191216_GT24_ARRAY_646_A04_TPMI.CEL	100000757614	2	1	2	31	0	0	0	0|1
20191202_GT23_ARRAY_617_C12_TPMI.CEL	100020493676	2	1	2	31	0	0	0	1|0
20191014_GT23_ARRAY_518_F04_TPMI.CEL	100028984151	2	1	2	31	0	0	0	1|0
20190627_GT3_ARRAY_130_E11_TPMI.CEL	100020076036	2	1	2	32	0	0	0	0|0
20191118_GT23_ARRAY_680_C12_TPMI.CEL	100026076105	2	1	2	33	0	0	0	0|0
20191113_GT2_ARRAY_312_F01_TPMI.CEL	100014191570	2	1	2	35	0	0	0	0|0
20191120_GT3_ARRAY_327_B06_TPMI.CEL	100014823919	2	1	2	35	0	0	0	0|0
20200810_GT5_ARRAY_2201_B06_TPMI.CEL	100025260712	2	1	2	35	0	0	0	0|1
20190730_GT2_ARRAY_164_D10_TPMI.CEL	100011621423	2	1	2	36	0	0	0	0|1
20200706_GT3_ARRAY_263_F10_TPMI.CEL	100012117192	2	1	2	36	0	0	0	0|1
20190603_GT1_ARRAY_111_D09_TPMI.CEL	100026683915	2	1	2	37	0	0	0	1|0
20200211_GT24_ARRAY_813_C06_TPMI.CEL	100028910909	2	1	2	37	0	0	0	1|0
20200723_GT3_ARRAY_323_A11_TPMI.CEL	100000809671	2	1	2	38	0	0	0	0|0
20191223_GT24_ARRAY_733_E05_TPMI.CEL	100000574509	2	1	2	39	0	0	0	1|0
20181112_GT2_ARRAY_8_A08_TPMI.CEL	100000903804	2	1	1	39	0	0	0	#N/A
20191104_GT23_ARRAY_600_G09_TPMI.CEL	100016012661	2	1	2	39	0	0	0	1|0
20190617_GT3_ARRAY_122_C07_TPMI.CEL	100021299200	2	1	1	39	0	0	0	0|0
20191107_GT1_ARRAY_297_D03_TPMI.CEL	100027562089	2	1	2	39	0	0	0	0|0
20200706_GT22_ARRAY_896_G02_TPMI.CEL	100010897001	2	1	2	40	0	0	0	1|0
20191202_GT22_ARRAY_615_F03_TPMI.CEL	100019958128	2	1	2	40	0	0	0	0|0
20200217_GT1_ARRAY_13_G04_TPMI.CEL	100000659616	2	1	2	41	0	0	0	0|1
20191014_GT25_ARRAY_515_E01_TPMI.CEL	100000788511	2	1	2	41	0	0	0	1|0
20190723_GT3_ARRAY_153_D07_TPMI.CEL	100016875505	2	1	2	41	0	0	0	1|0
20191121_GT1_ARRAY_338_A09_TPMI.CEL	100026513218	2	1	2	41	0	0	0	0|0
20190121_GT3_ARRAY_42_C06_TPMI.CEL	100000967162	2	1	2	42	0	0	0	0|0
20200730_GT2_ARRAY_4017_D03_TPMI.CEL	100026639096	2	1	2	42	0	0	0	0|1
20191114_GT3_ARRAY_322_F10_TPMI.CEL	100000396915	2	1	1	43	0	0	0	1|0
20191209_GT23_ARRAY_636_G03_TPMI.CEL	100000491600	2	1	2	43	0	0	0	0|0
20190902_GT2_ARRAY_208_E11_TPMI.CEL	100023229370	2	1	2	43	0	0	0	0|0
20191104_GT1_ARRAY_292_E10_TPMI.CEL	100000411926	2	1	2	44	0	0	0	0|0
20200120_GT23_ARRAY_751_A02_TPMI.CEL	100015629081	2	1	2	45	0	0	0	0|1
20190627_GT1_ARRAY_129_C05_TPMI.CEL	100029439546	2	1	1	45	0	0	0	1|1
20191118_GT1_ARRAY_331_B02_TPMI.CEL	100000174892	2	1	2	46	0	0	0	0|1
20190530_GT2_ARRAY_99_A08_TPMI.CEL	100010254110	2	1	2	46	0	0	0	0|1
20191007_GT23_ARRAY_505_E10_TPMI.CEL	100019141889	2	1	2	46	0	0	0	1|1
20200504_GT21_ARRAY_850_E01_TPMI.CEL	100028648493	2	1	2	46	0	0	0	1|1
20200113_GT25_ARRAY_736_B11_TPMI.CEL	100010152121	2	1	2	47	0	0	0	0|0
20190730_GT2_ARRAY_163_H07_TPMI.CEL	100012356118	2	1	2	47	0	0	0	1|0
20191002_GT3_ARRAY_263_D10_TPMI.CEL	100023899404	2	1	1	47	0	0	0	0|1
20190516_GT2_ARRAY_88_A03_TPMI.CEL	100025474740	2	1	2	47	0	0	0	0|0
20191216_GT24_ARRAY_647_C04_TPMI.CEL	100027935040	2	1	2	47	0	0	0	0|1
20200203_GT22_ARRAY_766_A05_TPMI.CEL	100028787446	2	1	2	47	0	0	0	0|1
20200518_GT4_ARRAY_222_E10_TPMI.CEL	100000181379	2	1	2	48	0	0	0	0|1
20190516_GT1_ARRAY_87_G12_TPMI.CEL	100000480007	2	1	2	48	0	0	0	0|0
20191125_GT24_ARRAY_606_H07_TPMI.CEL	100014901671	2	1	1	48	0	0	0	0|0
20190123_GT1_ARRAY_45_D03_TPMI.CEL	100025475944	2	1	1	48	0	0	0	0|1
20191223_GT23_ARRAY_729_D10_TPMI.CEL	100000457958	2	1	2	49	0	0	0	1|0
20200120_GT23_ARRAY_751_G03_TPMI.CEL	100010287217	2	1	1	49	0	0	0	1|0
20200120_GT22_ARRAY_756_D01_TPMI.CEL	100014910625	2	1	2	49	0	0	0	1|1
20200211_GT25_ARRAY_804_E10_TPMI.CEL	100024925108	2	1	1	49	0	0	0	0|1
20200203_GT25_ARRAY_776_H01_TPMI.CEL	100000444187	2	1	2	50	0	0	0	0|1
20181107_GT3_ARRAY_5_B06_TPMI.CEL	100000636767	2	1	2	50	0	0	0	#N/A
20200406_GT21_ARRAY_842_D01_TPMI.CEL	100000958268	2	1	2	50	0	0	0	0|0
20191205_GT3_ARRAY_370_D04_TPMI.CEL	100013334902	2	1	2	50	0	0	0	0|1
20191125_GT21_ARRAY_683_B02_TPMI.CEL	100027795264	2	1	2	50	0	0	0	1|0
20190530_GT2_ARRAY_99_A04_TPMI.CEL	100000219839	2	1	2	51	0	0	0	1|0
20191111_GT23_ARRAY_665_A02_TPMI.CEL	100000401606	2	1	1	51	0	0	0	0|0
20191021_GT25_ARRAY_537_G09_TPMI.CEL	100028469842	2	1	1	51	0	0	0	0|0
20190306_GT3_ARRAY_62_F11_TPMI.CEL	100000122476	2	1	2	52	0	0	0	1|0
20191118_GT3_ARRAY_324_H11_TPMI.CEL	100016502628	2	1	2	52	0	0	0	0|0
20191021_GT25_ARRAY_534_E05_TPMI.CEL	100022558634	2	1	1	52	0	0	0	1|1
20200825_GT4_ARRAY_390_D12_TPMI.CEL	100027943369	2	1	2	52	0	0	0	0|0
20191202_GT21_ARRAY_612_A03_TPMI.CEL	100029273788	2	1	1	52	0	0	0	1|0
20200806_GT2_ARRAY_4047_G08_TPMI.CEL	100000333218	2	1	2	53	0	0	0	0|1
20200309_GT21_ARRAY_837_C10_TPMI.CEL	100000615105	2	1	2	53	0	0	0	0|0
20190306_GT3_ARRAY_62_A12_TPMI.CEL	100000619284	2	1	1	53	0	0	0	1|0
20191104_GT1_ARRAY_292_H08_TPMI.CEL	100000690031	2	1	2	53	0	0	0	1|1
20191024_GT2_ARRAY_281_H03_TPMI.CEL	100012875049	2	1	2	53	0	0	0	0|1
20191028_GT21_ARRAY_549_B09_TPMI.CEL	100016036061	2	1	2	53	0	0	0	1|1
20200211_GT25_ARRAY_804_G02_TPMI.CEL	100023645358	2	1	2	53	0	0	0	1|0
20191204_GT2_ARRAY_359_G10_TPMI.CEL	100029011955	2	1	2	53	0	0	0	0|0
20191022_GT2_ARRAY_278_D06_TPMI.CEL	100000104333	2	1	2	54	0	0	0	0|1
20190725_GT3_ARRAY_158_F03_TPMI.CEL	100023339411	2	1	2	54	0	0	0	1|1
20190911_GT2_ARRAY_220_G05_TPMI.CEL	100026503140	2	1	2	54	0	0	0	0|0
20200824_GT2_ARRAY_4116_G04_TPMI.CEL	100000179207	2	1	2	55	0	0	0	1|0
20211201_GT8_ARRAY_4503_B01_TPMI.CEL	100000561160	2	1	2	55	0	0	0	1|0
20191028_GT3_ARRAY_284_A05_TPMI.CEL	100000678387	2	1	2	55	0	0	0	1|1
20200610_GT7_ARRAY_2119_E03_TPMI.CEL	100010786124	2	1	2	55	0	0	0	0|0
20191106_GT2_ARRAY_304_C02_TPMI.CEL	100017252597	2	1	2	55	0	0	0	0|1
20200220_GT3_ARRAY_26_G02_TPMI.CEL	100025085738	2	1	2	55	0	0	0	1|1
20190521_GT2_ARRAY_92_C05_TPMI.CEL	100027586149	2	1	2	55	0	0	0	1|0
20200629_GT24_ARRAY_892_A09_TPMI.CEL	100000028799	2	1	1	56	0	0	0	0|1
20191014_GT24_ARRAY_523_F06_TPMI.CEL	100000429535	2	1	2	56	0	0	0	0|0
20191223_GT22_ARRAY_716_B06_TPMI.CEL	100019924792	2	1	2	56	0	0	0	0|1
20200217_GT1_ARRAY_14_A05_TPMI.CEL	100000278614	2	1	1	57	0	0	0	0|0
20191104_GT23_ARRAY_599_H04_TPMI.CEL	100014199696	2	1	2	57	0	0	0	1|1
20190905_GT1_ARRAY_206_E10_TPMI.CEL	100019111322	2	1	2	57	0	0	0	0|1
20191223_GT22_ARRAY_721_D01_TPMI.CEL	100026782999	2	1	1	57	0	0	0	0|0
20191014_GT24_ARRAY_523_A06_TPMI.CEL	100026943504	2	1	2	57	0	0	0	0|1
20191021_GT24_ARRAY_547_H05_TPMI.CEL	100000498344	2	1	2	58	0	0	0	1|1
20200213_GT2_ARRAY_4_F06_TPMI.CEL	100000956235	2	1	2	58	0	0	0	0|1
20191126_GT1_ARRAY_341_E07_TPMI.CEL	100012332916	2	1	1	58	0	0	0	0|1
20191126_GT1_ARRAY_342_G11_TPMI.CEL	100028776605	2	1	2	58	0	0	0	0|0
20191028_GT25_ARRAY_554_E01_TPMI.CEL	100028996016	2	1	1	58	0	0	0	0|0
20200211_GT23_ARRAY_806_C09_TPMI.CEL	100000645057	2	1	2	59	0	0	0	0|0
20200708_GT1_ARRAY_2182_F07_TPMI.CEL	100000785063	2	1	1	59	0	0	0	1|1
20190617_GT3_ARRAY_122_H09_TPMI.CEL	100017148629	2	1	2	59	0	0	0	0|0
20191007_GT25_ARRAY_501_E01_TPMI.CEL	100018103328	2	1	2	59	0	0	0	1|0
20190620_GT2_ARRAY_127_A04_TPMI.CEL	100023951542	2	1	2	59	0	0	0	1|1
20191223_GT21_ARRAY_715_F09_TPMI.CEL	100027983203	2	1	2	59	0	0	0	0|0
20191021_GT24_ARRAY_546_H08_TPMI.CEL	100000043837	2	1	2	60	0	0	0	0|0
20190819_GT3_ARRAY_190_C11_TPMI.CEL	100000296361	2	1	2	60	0	0	0	0|1
20200622_GT25_ARRAY_883_A01_TPMI.CEL	100000414440	2	1	2	60	0	0	0	1|1
20190807_GT3_ARRAY_175_A07_TPMI.CEL	100014376578	2	1	2	60	0	0	0	1|0
20191014_GT25_ARRAY_516_E02_TPMI.CEL	100025713482	2	1	2	60	0	0	0	1|0
20191001_GT2_ARRAY_254_F06_TPMI.CEL	100028774689	2	1	2	60	0	0	0	0|0
20190627_GT3_ARRAY_130_C02_TPMI.CEL	100013986236	2	1	2	61	0	0	0	0|1
20210929_GT4_ARRAY_227_C02_TPMI.CEL	100017536840	2	1	1	61	0	0	0	1|1
20190905_GT2_ARRAY_214_D05_TPMI.CEL	100027477924	2	1	1	61	0	0	0	0|0
20200623_GT1_ARRAY_258_A11_TPMI.CEL	100000646485	2	1	2	62	0	0	0	0|1
20190516_GT1_ARRAY_87_A11_TPMI.CEL	100000733160	2	1	1	62	0	0	0	0|1
20190902_GT1_ARRAY_200_C05_TPMI.CEL	100000829279	2	1	2	62	0	0	0	0|1
20200622_GT22_ARRAY_874_D01_TPMI.CEL	100021288254	2	1	2	62	0	0	0	0|1
20191125_GT24_ARRAY_606_F10_TPMI.CEL	100022371790	2	1	2	62	0	0	0	1|0
20200211_GT21_ARRAY_793_A06_TPMI.CEL	100000356700	2	1	1	63	0	0	0	1|0
20200325_GT6_ARRAY_150_F05_TPMI.CEL	100000813956	2	1	2	63	0	0	0	0|1
20191028_GT25_ARRAY_569_H07_TPMI.CEL	100013625856	2	1	2	65	0	0	0	0|1
20191028_GT24_ARRAY_574_D01_TPMI.CEL	100016350418	2	1	2	65	0	0	0	1|1
20191121_GT1_ARRAY_337_E09_TPMI.CEL	100017851651	2	1	2	65	0	0	0	0|1
20191014_GT23_ARRAY_520_E08_TPMI.CEL	100019567263	2	1	2	65	0	0	0	1|0
20190530_GT1_ARRAY_107_B09_TPMI.CEL	100027990533	2	1	2	65	0	0	0	0|0
20210315_GT7_ARRAY_4053_H08_TPMI.CEL	100028528784	2	1	2	65	0	0	0	1|1
20190722_GT3_ARRAY_152_A03_TPMI.CEL	100000894732	2	1	2	66	0	0	0	0|0
20190930_GT3_ARRAY_260_G09_TPMI.CEL	100018447657	2	1	2	66	0	0	0	1|0
20200527_GT8_ARRAY_2060_F06_TPMI.CEL	100018485728	2	1	2	66	0	0	0	0|1
20200217_GT1_ARRAY_13_H01_TPMI.CEL	100025570146	2	1	1	68	0	0	0	0|0
20190916_GT1_ARRAY_231_D10_TPMI.CEL	100000086688	2	1	2	69	0	0	0	0|0
20190509_GT2_ARRAY_77_C03_TPMI.CEL	100000509849	2	1	2	69	0	0	0	0|0
20191105_GT2_ARRAY_301_H10_TPMI.CEL	100000505702	2	1	2	70	0	0	0	0|1
20190220_GT3_ARRAY_55_B11_TPMI.CEL	100011594064	2	1	2	70	0	0	0	1|0
20191125_GT24_ARRAY_608_G06_TPMI.CEL	100026183359	2	1	1	70	0	0	0	0|0
20190527_GT1_ARRAY_102_H10_TPMI.CEL	100027346547	2	1	1	70	0	0	0	1|0
20200413_GT21_ARRAY_845_G09_TPMI.CEL	100029138451	2	1	2	70	0	0	0	0|0
20200211_GT24_ARRAY_815_H02_TPMI.CEL	100026402428	2	1	1	71	0	0	0	1|0
20191014_GT23_ARRAY_517_B09_TPMI.CEL	100026674596	2	1	2	72	0	0	0	1|0
20190815_GT1_ARRAY_188_G10_TPMI.CEL	100027199417	2	1	1	72	0	0	0	0|0
20210316_GT1_ARRAY_4046_A03_TPMI.CEL	100013638477	2	1	1	73	0	0	0	0|0
20190123_GT2_ARRAY_46_F11_TPMI.CEL	100028804404	2	1	1	73	0	0	0	1|0
20190716_GT1_ARRAY_143_F12_TPMI.CEL	100000049605	2	1	2	74	0	0	0	1|0
20190530_GT2_ARRAY_99_C03_TPMI.CEL	100010025946	2	1	2	77	0	0	0	0|1
20190909_GT2_ARRAY_215_B07_TPMI.CEL	100028406795	2	1	2	79	0	0	0	0|1
20191202_GT21_ARRAY_632_F01_TPMI.CEL	100025721461	2	1	2	81	0	0	0	0|1
20190916_GT2_ARRAY_228_C08_TPMI.CEL	100014566453	2	1	2	19	0	0	0	0|1
20191028_GT21_ARRAY_566_H07_TPMI.CEL	100016231441	2	1	2	19	0	0	0	1|0
20190801_GT2_ARRAY_167_A03_TPMI.CEL	100020834456	2	1	2	19	0	0	0	1|0
20200406_GT1_ARRAY_101_C10_TPMI.CEL	100034698298	2	1	2	19	0	0	0	1|0
20191125_GT22_ARRAY_689_B07_TPMI.CEL	100034122124	2	1	2	21	0	0	0	0|0
20190903_GT1_ARRAY_202_H02_TPMI.CEL	100035097386	2	1	2	21	0	0	0	1|0
20191014_GT24_ARRAY_524_C01_TPMI.CEL	100015729429	2	1	2	22	0	0	0	1|0
20191118_GT21_ARRAY_678_D01_TPMI.CEL	100031679208	2	1	2	22	0	0	0	0|0
20200622_GT24_ARRAY_885_A08_TPMI.CEL	100035335379	2	1	2	22	0	0	0	0|0
20191223_GT23_ARRAY_728_D03_TPMI.CEL	100013185127	2	1	2	23	0	0	0	0|0
20191209_GT21_ARRAY_633_C05_TPMI.CEL	100033024954	2	1	2	23	0	0	0	0|1
20200518_GT3_ARRAY_219_C08_TPMI.CEL	100035489414	2	1	2	23	0	0	0	0|0
20190715_GT1_ARRAY_142_G11_TPMI.CEL	100023802907	2	1	2	24	0	0	0	1|1
20190627_GT3_ARRAY_130_F04_TPMI.CEL	100027231680	2	1	2	24	0	0	0	0|0
20191028_GT25_ARRAY_553_C08_TPMI.CEL	100029179204	2	1	2	24	0	0	0	1|1
20191223_GT21_ARRAY_714_G06_TPMI.CEL	100030125451	2	1	1	24	0	0	0	0|0
20200324_GT3_ARRAY_94_F03_TPMI.CEL	100034814112	2	1	1	24	0	0	0	0|1
20200427_GT7_ARRAY_154_E03_TPMI.CEL	100035733953	2	1	2	24	0	0	0	0|0
20190926_GT2_ARRAY_249_C04_TPMI.CEL	100010385844	2	1	2	25	0	0	0	0|0
20190924_GT3_ARRAY_237_A07_TPMI.CEL	100030563917	2	1	2	25	0	0	0	0|0
20190930_GT3_ARRAY_259_F03_TPMI.CEL	100033586901	2	1	2	25	0	0	0	0|0
20191209_GT23_ARRAY_637_F01_TPMI.CEL	100000823893	2	1	1	26	0	0	0	1|1
20190909_GT3_ARRAY_222_H09_TPMI.CEL	100000898273	2	1	2	26	0	0	0	0|0
20190923_GT2_ARRAY_244_F10_TPMI.CEL	100000903958	2	1	1	26	0	0	0	0|0
20200203_GT24_ARRAY_782_E04_TPMI.CEL	100016583551	2	1	2	26	0	0	0	0|1
20190725_GT3_ARRAY_157_A06_TPMI.CEL	100026589924	2	1	2	26	0	0	0	1|1
20200525_GT7_ARRAY_2051_H07_TPMI.CEL	100030938814	2	1	2	26	0	0	0	0|1
20200211_GT24_ARRAY_813_G04_TPMI.CEL	100033014577	2	1	2	26	0	0	0	0|1
20200513_GT3_ARRAY_207_F02_TPMI.CEL	100036134543	2	1	2	26	0	0	0	1|0
20191028_GT23_ARRAY_571_D07_TPMI.CEL	100000764120	2	1	2	27	0	0	0	0|0
20200421_GT3_ARRAY_151_H05_TPMI.CEL	100014498161	2	1	2	27	0	0	0	0|0
20191223_GT24_ARRAY_733_B07_TPMI.CEL	100027189023	2	1	2	27	0	0	0	0|0
20190703_GT3_ARRAY_135_F05_TPMI.CEL	100030859934	2	1	2	27	0	0	0	0|1
20191202_GT25_ARRAY_630_D02_TPMI.CEL	100034178274	2	1	2	27	0	0	0	0|0
20191104_GT21_ARRAY_580_E03_TPMI.CEL	100034236412	2	1	2	27	0	0	0	1|0
20200113_GT25_ARRAY_736_E03_TPMI.CEL	100034780831	2	1	2	27	0	0	0	0|1
20190924_GT2_ARRAY_245_A01_TPMI.CEL	100026737550	2	1	2	28	0	0	0	1|0
20200622_GT21_ARRAY_870_G07_TPMI.CEL	100029475813	2	1	2	28	0	0	0	1|0
20191111_GT3_ARRAY_315_B10_TPMI.CEL	100032918014	2	1	2	28	0	0	0	0|0
20191028_GT21_ARRAY_549_E07_TPMI.CEL	100035002916	2	1	2	28	0	0	0	0|0
20190807_GT3_ARRAY_176_A01_TPMI.CEL	100020671554	2	1	2	29	0	0	0	1|1
20200615_GT25_ARRAY_868_B08_TPMI.CEL	100023941634	2	1	2	29	0	0	0	0|0
20200414_GT4_ARRAY_126_F05_TPMI.CEL	100028766693	2	1	2	29	0	0	0	0|0
20200615_GT24_ARRAY_867_G10_TPMI.CEL	100029199488	2	1	2	29	0	0	0	0|1
20200706_GT22_ARRAY_895_C01_TPMI.CEL	100033949509	2	1	2	29	0	0	0	0|0
20191028_GT25_ARRAY_557_B05_TPMI.CEL	100034820408	2	1	1	29	0	0	0	0|0
20200310_GT1_ARRAY_53_A11_TPMI.CEL	100000481012	2	1	2	30	0	0	0	0|0
20190905_GT2_ARRAY_214_C11_TPMI.CEL	100000812495	2	1	2	30	0	0	0	1|0
20200217_GT21_ARRAY_819_G03_TPMI.CEL	100019491973	2	1	2	30	0	0	0	0|0
20191014_GT24_ARRAY_524_B11_TPMI.CEL	100027934655	2	1	2	30	0	0	0	1|0
20211027_GT6_ARRAY_4405_H11_TPMI.CEL	100023670471	2	1	1	31	0	0	0	0|1
20191114_GT2_ARRAY_314_C07_TPMI.CEL	100024800548	2	1	2	31	0	0	0	0|1
20191125_GT24_ARRAY_607_B02_TPMI.CEL	100026821362	2	1	2	31	0	0	0	1|0
20191223_GT21_ARRAY_713_F10_TPMI.CEL	100030260542	2	1	1	31	0	0	0	0|0
20200610_GT3_ARRAY_2135_A06_TPMI.CEL	100031077122	2	1	2	31	0	0	0	0|0
20190916_GT2_ARRAY_228_G07_TPMI.CEL	100031294139	2	1	2	31	0	0	0	0|0
20200528_GT8_ARRAY_2064_B08_TPMI.CEL	100014328957	2	1	2	32	0	0	0	1|0
20200803_GT3_ARRAY_4035_E03_TPMI.CEL	100018976385	2	1	2	32	0	0	0	1|0
20191104_GT22_ARRAY_594_A12_TPMI.CEL	100023911653	2	1	2	32	0	0	0	1|0
20190813_GT1_ARRAY_184_C06_TPMI.CEL	100029735419	2	1	2	32	0	0	0	0|1
20200420_GT21_ARRAY_847_C02_TPMI.CEL	100031214375	2	1	2	32	0	0	0	1|0
20190917_GT2_ARRAY_230_H07_TPMI.CEL	100032116614	2	1	2	32	0	0	0	1|0
20191021_GT24_ARRAY_545_E05_TPMI.CEL	100035210146	2	1	2	32	0	0	0	1|0
20210913_GT3_ARRAY_4288_E08_TPMI.CEL	100013944234	2	1	1	33	0	0	0	0|0
20191202_GT24_ARRAY_626_H08_TPMI.CEL	100021877615	2	1	2	33	0	0	0	1|0
20200615_GT3_ARRAY_2163_C01_TPMI.CEL	100024232423	2	1	2	33	0	0	0	0|1
20191216_GT21_ARRAY_642_F03_TPMI.CEL	100034572236	2	1	1	33	0	0	0	1|0
20191104_GT25_ARRAY_589_D06_TPMI.CEL	100034610783	2	1	2	33	0	0	0	0|1
20200225_GT2_ARRAY_30_G05_TPMI.CEL	100000484191	2	1	1	34	0	0	0	0|1
20200211_GT22_ARRAY_801_G05_TPMI.CEL	100000946586	2	1	2	34	0	0	0	0|1
20190130_GT1_ARRAY_51_F11_TPMI.CEL	100010844473	2	1	1	34	0	0	0	0|0
20191104_GT23_ARRAY_595_E07_TPMI.CEL	100015851451	2	1	2	34	0	0	0	0|0
20200113_GT23_ARRAY_747_D01_TPMI.CEL	100030453296	2	1	1	34	0	0	0	0|1
20191028_GT25_ARRAY_557_G10_TPMI.CEL	100033687005	2	1	2	34	0	0	0	0|0
20191028_GT21_ARRAY_552_B01_TPMI.CEL	100035175253	2	1	2	34	0	0	0	1|0
20200120_GT24_ARRAY_754_G01_TPMI.CEL	100010177607	2	1	2	35	0	0	0	1|0
20181112_GT2_ARRAY_8_A03_TPMI.CEL	100014333754	2	1	2	35	0	0	0	#N/A
20190701_GT3_ARRAY_131_D06_TPMI.CEL	100016663871	2	1	2	35	0	0	0	1|0
20190806_GT3_ARRAY_173_G05_TPMI.CEL	100019018486	2	1	2	35	0	0	0	1|0
20191209_GT23_ARRAY_637_F07_TPMI.CEL	100021935315	2	1	2	35	0	0	0	0|1
20191104_GT1_ARRAY_292_B09_TPMI.CEL	100033078526	2	1	2	35	0	0	0	0|0
20200217_GT21_ARRAY_819_C03_TPMI.CEL	100034116321	2	1	2	35	0	0	0	0|0
20191209_GT3_ARRAY_371_F04_TPMI.CEL	100034278990	2	1	2	35	0	0	0	1|1
20200730_GT5_ARRAY_340_G10_TPMI.CEL	100014082008	2	1	2	36	0	0	0	0|1
20200113_GT23_ARRAY_747_A03_TPMI.CEL	100015167732	2	1	2	36	0	0	0	0|0
20200325_GT3_ARRAY_95_E12_TPMI.CEL	100019608763	2	1	2	36	0	0	0	0|0
20190924_GT2_ARRAY_245_E09_TPMI.CEL	100020668495	2	1	2	36	0	0	0	0|0
20191014_GT24_ARRAY_522_B05_TPMI.CEL	100021742949	2	1	2	36	0	0	0	1|0
20190926_GT2_ARRAY_249_D12_TPMI.CEL	100028857094	2	1	2	36	0	0	0	1|0
20200113_GT23_ARRAY_745_C07_TPMI.CEL	100030300997	2	1	2	36	0	0	0	0|1
20191128_GT1_ARRAY_345_F11_TPMI.CEL	100031238928	2	1	2	36	0	0	0	0|0
20191028_GT23_ARRAY_572_B01_TPMI.CEL	100033727332	2	1	2	36	0	0	0	0|1
20200715_GT4_ARRAY_294_H11_TPMI.CEL	100035810268	2	1	2	36	0	0	0	0|1
20191021_GT21_ARRAY_529_F03_TPMI.CEL	100011645854	2	1	2	37	0	0	0	1|0
20200723_GT7_ARRAY_309_B12_TPMI.CEL	100014356349	2	1	2	37	0	0	0	0|0
20191021_GT21_ARRAY_530_H02_TPMI.CEL	100018092854	2	1	2	37	0	0	0	0|1
20200805_GT6_ARRAY_4027_G11_TPMI.CEL	100018210336	2	1	2	37	0	0	0	0|1
20191223_GT21_ARRAY_714_A06_TPMI.CEL	100018417718	2	1	2	37	0	0	0	0|0
20191223_GT21_ARRAY_715_D05_TPMI.CEL	100018467140	2	1	2	37	0	0	0	1|0
20200212_GT3_ARRAY_10_G06_TPMI.CEL	100019946732	2	1	2	37	0	0	0	0|0
20190128_GT2_ARRAY_48_A01_TPMI.CEL	100025186370	2	1	2	37	0	0	0	0|0
20200324_GT3_ARRAY_94_F10_TPMI.CEL	100026825231	2	1	1	37	0	0	0	0|1
20190923_GT3_ARRAY_236_D05_TPMI.CEL	100027177279	2	1	2	37	0	0	0	0|0
20200525_GT22_ARRAY_856_H11_TPMI.CEL	100030741562	2	1	2	37	0	0	0	0|0
20191106_GT2_ARRAY_304_H09_TPMI.CEL	100031389805	2	1	2	37	0	0	0	1|0
20200819_GT3_ARRAY_4085_G06_TPMI.CEL	100000968369	2	1	2	38	0	0	0	0|0
20191014_GT23_ARRAY_518_H02_TPMI.CEL	100010677089	2	1	1	38	0	0	0	0|0
20190930_GT2_ARRAY_251_D04_TPMI.CEL	100017251435	2	1	2	38	0	0	0	1|0
20200211_GT21_ARRAY_789_C04_TPMI.CEL	100017311397	2	1	2	38	0	0	0	1|1
20191029_GT3_ARRAY_286_H02_TPMI.CEL	100021259335	2	1	2	38	0	0	0	1|0
20200707_GT4_ARRAY_2192_F10_TPMI.CEL	100023514148	2	1	2	38	0	0	0	0|0
20191024_GT2_ARRAY_282_B11_TPMI.CEL	100024740495	2	1	2	38	0	0	0	0|1
20200303_GT4_ARRAY_47_C10_TPMI.CEL	100024956616	2	1	2	38	0	0	0	1|0
20191118_GT21_ARRAY_678_F01_TPMI.CEL	100030072510	2	1	2	38	0	0	0	0|1
20190513_GT3_ARRAY_80_A12_TPMI.CEL	100031600612	2	1	2	38	0	0	0	1|0
20200518_GT21_ARRAY_854_B01_TPMI.CEL	100031615891	2	1	2	38	0	0	0	1|0
20191028_GT25_ARRAY_570_A08_TPMI.CEL	100033448121	2	1	2	38	0	0	0	0|0
20190917_GT1_ARRAY_234_A10_TPMI.CEL	100035054562	2	1	2	38	0	0	0	0|1
20200706_GT23_ARRAY_898_C02_TPMI.CEL	100000084444	2	1	1	39	0	0	0	1|0
20200106_GT22_ARRAY_735_F12_TPMI.CEL	100013909383	2	1	2	39	0	0	0	0|0
20191028_GT23_ARRAY_559_F06_TPMI.CEL	100014785820	2	1	2	39	0	0	0	0|0
20200713_GT4_ARRAY_286_D12_TPMI.CEL	100019601716	2	1	2	39	0	0	0	0|0
20191105_GT1_ARRAY_293_E01_TPMI.CEL	100021981118	2	1	2	39	0	0	0	0|1
20190313_GT3_ARRAY_65_F10_TPMI.CEL	100022572669	2	1	2	39	0	0	0	0|0
20200406_GT21_ARRAY_842_G06_TPMI.CEL	100024335265	2	1	2	39	0	0	0	0|0
20190311_GT2_ARRAY_64_F09_TPMI.CEL	100025110879	2	1	2	39	0	0	0	0|0
20200617_GT4_ARRAY_2170_H11_TPMI.CEL	100025999820	2	1	2	39	0	0	0	0|0
20191014_GT23_ARRAY_519_C04_TPMI.CEL	100029544007	2	1	1	39	0	0	0	0|0
20200709_GT7_ARRAY_2187_F05_TPMI.CEL	100035511380	2	1	1	39	0	0	0	1|0
20200618_GT5_ARRAY_253_H03_TPMI.CEL	100000584033	2	1	2	40	0	0	0	0|0
20200211_GT21_ARRAY_789_G09_TPMI.CEL	100011868305	2	1	2	40	0	0	0	1|0
20191003_GT2_ARRAY_258_E09_TPMI.CEL	100016871990	2	1	2	40	0	0	0	1|0
20211222_GT6_ARRAY_4555_C08_TPMI.CEL	100018633847	2	1	1	40	0	0	0	1|0
20190909_GT3_ARRAY_221_H11_TPMI.CEL	100020835278	2	1	2	40	0	0	0	0|0
20191223_GT23_ARRAY_724_H10_TPMI.CEL	100023928810	2	1	2	40	0	0	0	0|0
20191106_GT2_ARRAY_304_D06_TPMI.CEL	100028766686	2	1	2	40	0	0	0	0|1
20200203_GT22_ARRAY_769_G04_TPMI.CEL	100029169969	2	1	2	40	0	0	0	1|0
20190923_GT3_ARRAY_236_G05_TPMI.CEL	100031075182	2	1	1	40	0	0	0	0|0
20190523_GT2_ARRAY_96_H10_TPMI.CEL	100031436573	2	1	1	40	0	0	0	0|0
20200806_GT8_ARRAY_4034_B04_TPMI.CEL	100032121244	2	1	2	40	0	0	0	0|1
20191104_GT24_ARRAY_659_F12_TPMI.CEL	100033387874	2	1	2	40	0	0	0	1|0
20200622_GT23_ARRAY_878_H04_TPMI.CEL	100000816568	2	1	2	41	0	0	0	0|1
20191007_GT24_ARRAY_509_F01_TPMI.CEL	100000841257	2	1	2	41	0	0	0	0|1
20191014_GT24_ARRAY_522_G08_TPMI.CEL	100011885734	2	1	2	41	0	0	0	0|0
20191007_GT25_ARRAY_502_F04_TPMI.CEL	100013141390	2	1	2	41	0	0	0	0|0
20191223_GT21_ARRAY_712_F03_TPMI.CEL	100014141544	2	1	2	41	0	0	0	0|0
20211027_GT3_ARRAY_4406_D01_TPMI.CEL	100014699078	2	1	2	41	0	0	0	0|1
20190827_GT1_ARRAY_197_G02_TPMI.CEL	100018928559	2	1	2	41	0	0	0	0|0
20190725_GT3_ARRAY_158_B11_TPMI.CEL	100019026736	2	1	2	41	0	0	0	1|1
20190509_GT1_ARRAY_78_F11_TPMI.CEL	100019068387	2	1	2	41	0	0	0	0|0
20191028_GT25_ARRAY_554_D03_TPMI.CEL	100023320252	2	1	2	41	0	0	0	1|0
20200817_GT7_ARRAY_2203_G09_TPMI.CEL	100024881266	2	1	2	41	0	0	0	0|0
20191021_GT21_ARRAY_532_E01_TPMI.CEL	100025923763	2	1	2	41	0	0	0	0|0
20190722_GT3_ARRAY_152_F10_TPMI.CEL	100027277822	2	1	2	41	0	0	0	0|1
20191028_GT21_ARRAY_548_G03_TPMI.CEL	100029927181	2	1	1	41	0	0	0	0|0
20191209_GT23_ARRAY_637_E02_TPMI.CEL	100030783613	2	1	2	41	0	0	0	0|0
20200623_GT1_ARRAY_258_D07_TPMI.CEL	100036141717	2	1	2	41	0	0	0	0|1
20191216_GT22_ARRAY_704_A03_TPMI.CEL	100000723373	2	1	2	42	0	0	0	1|1
20200211_GT25_ARRAY_804_B09_TPMI.CEL	100000871005	2	1	2	42	0	0	0	1|0
20200511_GT21_ARRAY_852_F06_TPMI.CEL	100011001561	2	1	2	42	0	0	0	1|0
20200616_GT3_ARRAY_2165_A04_TPMI.CEL	100017920970	2	1	2	42	0	0	0	0|0
20191223_GT23_ARRAY_727_F04_TPMI.CEL	100020996136	2	1	2	42	0	0	0	0|1
20191104_GT2_ARRAY_300_B04_TPMI.CEL	100028290418	2	1	2	42	0	0	0	1|0
20190624_GT2_ARRAY_125_E09_TPMI.CEL	100030868155	2	1	1	42	0	0	0	0|1
20191028_GT25_ARRAY_557_A06_TPMI.CEL	100031207538	2	1	2	42	0	0	0	0|0
20200722_GT3_ARRAY_319_F06_TPMI.CEL	100034813796	2	1	2	42	0	0	0	1|0
20200813_GT3_ARRAY_367_A01_TPMI.CEL	100036346840	2	1	1	42	0	0	0	0|0
20200916_GT8_ARRAY_4190_C09_TPMI.CEL	100000495187	2	1	2	43	0	0	0	0|0
20190516_GT2_ARRAY_88_C02_TPMI.CEL	100000763872	2	1	2	43	0	0	0	0|1
20200715_GT4_ARRAY_294_A11_TPMI.CEL	100000883470	2	1	2	43	0	0	0	1|1
20200609_GT4_ARRAY_2134_G01_TPMI.CEL	100000965690	2	1	2	43	0	0	0	1|1
20190130_GT3_ARRAY_50_G07_TPMI.CEL	100014166051	2	1	2	43	0	0	0	1|0
20200827_GT4_ARRAY_4104_H06_TPMI.CEL	100025817164	2	1	1	43	0	0	0	#N/A
20191205_GT3_ARRAY_369_C09_TPMI.CEL	100031202934	2	1	2	43	0	0	0	1|0
20200622_GT21_ARRAY_872_B02_TPMI.CEL	100032855536	2	1	1	43	0	0	0	1|0
20190801_GT2_ARRAY_168_A11_TPMI.CEL	100034608286	2	1	1	43	0	0	0	1|0
20191120_GT1_ARRAY_336_E03_TPMI.CEL	100000836581	2	1	2	44	0	0	0	1|0
20210707_GT2_ARRAY_4349_C10_TPMI.CEL	100000890998	2	1	2	44	0	0	0	0|0
20191030_GT3_ARRAY_287_D09_TPMI.CEL	100000927709	2	1	2	44	0	0	0	0|0
20191028_GT25_ARRAY_568_D06_TPMI.CEL	100011750735	2	1	2	44	0	0	0	0|0
20191118_GT1_ARRAY_331_C07_TPMI.CEL	100011967063	2	1	2	44	0	0	0	1|0
20191028_GT23_ARRAY_571_H02_TPMI.CEL	100013266047	2	1	2	44	0	0	0	0|0
20190909_GT2_ARRAY_216_G08_TPMI.CEL	100020259914	2	1	2	44	0	0	0	1|0
20191003_GT3_ARRAY_266_B06_TPMI.CEL	100020375841	2	1	2	44	0	0	0	0|1
20191028_GT25_ARRAY_554_B10_TPMI.CEL	100023683110	2	1	2	44	0	0	0	1|1
20200622_GT21_ARRAY_870_G09_TPMI.CEL	100030039852	2	1	1	44	0	0	0	1|0
20200113_GT24_ARRAY_749_C09_TPMI.CEL	100032165095	2	1	1	44	0	0	0	1|0
20190924_GT2_ARRAY_245_F07_TPMI.CEL	100000336630	2	1	2	45	0	0	0	1|0
20200427_GT25_ARRAY_848_G02_TPMI.CEL	100011115960	2	1	2	45	0	0	0	1|0
20210304_GT7_ARRAY_4021_D10_TPMI.CEL	100013466823	2	1	2	45	0	0	0	0|0
20181205_GT2_ARRAY_21_H01_TPMI.CEL	100013633828	2	1	2	45	0	0	0	0|0
20200113_GT22_ARRAY_741_C08_TPMI.CEL	100013787314	2	1	2	45	0	0	0	0|1
20200330_GT2_ARRAY_99_B10_TPMI.CEL	100018398789	2	1	2	45	0	0	0	0|0
20190620_GT1_ARRAY_128_A06_TPMI.CEL	100018524962	2	1	2	45	0	0	0	0|1
20190909_GT2_ARRAY_215_A09_TPMI.CEL	100019856431	2	1	2	45	0	0	0	0|0
20191021_GT2_ARRAY_275_F09_TPMI.CEL	100021080654	2	1	1	45	0	0	0	0|1
20200622_GT23_ARRAY_879_A07_TPMI.CEL	100022761951	2	1	2	45	0	0	0	1|1
20200211_GT25_ARRAY_804_E07_TPMI.CEL	100026104713	2	1	1	45	0	0	0	0|1
20200729_GT2_ARRAY_4013_E10_TPMI.CEL	100026711547	2	1	1	45	0	0	0	0|1
20191014_GT1_ARRAY_272_F12_TPMI.CEL	100033869876	2	1	2	45	0	0	0	0|0
20191113_GT3_ARRAY_319_H08_TPMI.CEL	100033960661	2	1	2	45	0	0	0	0|1
20210324_GT4_ARRAY_4213_G11_TPMI.CEL	100033963541	2	1	2	45	0	0	0	1|0
20191023_GT2_ARRAY_279_C11_TPMI.CEL	100034828475	2	1	2	45	0	0	0	0|0
20191121_GT3_ARRAY_330_F06_TPMI.CEL	100035151131	2	1	2	45	0	0	0	0|0
20191021_GT24_ARRAY_564_C06_TPMI.CEL	100035224565	2	1	1	45	0	0	0	0|0
20200706_GT24_ARRAY_899_B07_TPMI.CEL	100000788432	2	1	2	46	0	0	0	0|0
20190819_GT3_ARRAY_190_D01_TPMI.CEL	100000797048	2	1	1	46	0	0	0	1|0
20191119_GT1_ARRAY_333_E04_TPMI.CEL	100000964453	2	1	2	46	0	0	0	0|0
20200805_GT6_ARRAY_4029_F11_TPMI.CEL	100011758139	2	1	1	46	0	0	0	0|1
20200120_GT22_ARRAY_757_H03_TPMI.CEL	100012615270	2	1	2	46	0	0	0	0|0
20191104_GT1_ARRAY_291_F08_TPMI.CEL	100019633480	2	1	2	46	0	0	0	1|1
20191104_GT21_ARRAY_581_C12_TPMI.CEL	100019920569	2	1	2	46	0	0	0	1|0
20191113_GT3_ARRAY_320_H04_TPMI.CEL	100020635770	2	1	1	46	0	0	0	0|0
20191014_GT24_ARRAY_525_G06_TPMI.CEL	100022289015	2	1	2	46	0	0	0	0|0
20190225_GT2_ARRAY_57_D07_TPMI.CEL	100023017719	2	1	1	46	0	0	0	1|0
20190327_GT3_ARRAY_68_A10_TPMI.CEL	100023445812	2	1	1	46	0	0	0	1|0
20191014_GT1_ARRAY_272_H06_TPMI.CEL	100023875271	2	1	2	46	0	0	0	1|0
20190523_GT2_ARRAY_96_B01_TPMI.CEL	100028589711	2	1	1	46	0	0	0	1|1
20190730_GT2_ARRAY_163_F01_TPMI.CEL	100029860890	2	1	1	46	0	0	0	0|0
20200211_GT23_ARRAY_809_D03_TPMI.CEL	100030026217	2	1	2	46	0	0	0	0|0
20190930_GT3_ARRAY_260_D11_TPMI.CEL	100032987044	2	1	2	46	0	0	0	0|1
20191104_GT24_ARRAY_662_D03_TPMI.CEL	100034446502	2	1	2	46	0	0	0	0|1
20200211_GT24_ARRAY_813_D06_TPMI.CEL	100000288223	2	1	2	47	0	0	0	0|1
20191105_GT1_ARRAY_293_B06_TPMI.CEL	100000323908	2	1	2	47	0	0	0	0|1
20190725_GT3_ARRAY_157_C06_TPMI.CEL	100000451619	2	1	2	47	0	0	0	0|1
20191107_GT1_ARRAY_298_G02_TPMI.CEL	100000883623	2	1	2	47	0	0	0	1|0
20191104_GT21_ARRAY_580_H01_TPMI.CEL	100012560073	2	1	2	47	0	0	0	0|0
20200819_GT3_ARRAY_4083_D07_TPMI.CEL	100012822299	2	1	1	47	0	0	0	1|0
20190723_GT3_ARRAY_153_C12_TPMI.CEL	100014324897	2	1	2	47	0	0	0	0|1
20191112_GT2_ARRAY_309_F01_TPMI.CEL	100016485295	2	1	2	47	0	0	0	0|1
20200806_GT8_ARRAY_4034_C05_TPMI.CEL	100018942848	2	1	1	47	0	0	0	1|0
20190807_GT3_ARRAY_175_C01_TPMI.CEL	100022579203	2	1	1	47	0	0	0	1|0
20191014_GT24_ARRAY_523_E06_TPMI.CEL	100022674363	2	1	2	47	0	0	0	0|0
20200513_GT8_ARRAY_195_D10_TPMI.CEL	100024648562	2	1	2	47	0	0	0	1|0
20191030_GT3_ARRAY_287_G08_TPMI.CEL	100029320154	2	1	2	47	0	0	0	0|1
20191014_GT24_ARRAY_524_H05_TPMI.CEL	100033337997	2	1	1	47	0	0	0	1|0
20200611_GT1_ARRAY_249_D10_TPMI.CEL	100033744730	2	1	2	47	0	0	0	0|1
20200609_GT3_ARRAY_2131_G06_TPMI.CEL	100033856304	2	1	1	47	0	0	0	0|0
20190724_GT3_ARRAY_156_E06_TPMI.CEL	100000383010	2	1	2	48	0	0	0	0|1
20190327_GT1_ARRAY_67_A04_TPMI.CEL	100000472648	2	1	2	48	0	0	0	1|0
20190715_GT1_ARRAY_142_E11_TPMI.CEL	100000698863	2	1	2	48	0	0	0	0|0
20190529_GT1_ARRAY_105_E08_TPMI.CEL	100000861061	2	1	2	48	0	0	0	0|1
20191202_GT22_ARRAY_615_A06_TPMI.CEL	100000952580	2	1	2	48	0	0	0	0|1
20191125_GT24_ARRAY_607_G06_TPMI.CEL	100011983441	2	1	1	48	0	0	0	0|1
20200722_GT5_ARRAY_331_E07_TPMI.CEL	100013209434	2	1	1	48	0	0	0	0|0
20190805_GT3_ARRAY_172_B09_TPMI.CEL	100016056023	2	1	1	48	0	0	0	0|1
20200211_GT21_ARRAY_788_A04_TPMI.CEL	100017023434	2	1	2	48	0	0	0	1|0
20191028_GT23_ARRAY_559_E05_TPMI.CEL	100017589089	2	1	1	48	0	0	0	1|0
20191111_GT23_ARRAY_665_H07_TPMI.CEL	100018330854	2	1	1	48	0	0	0	1|0
20191216_GT24_ARRAY_711_C08_TPMI.CEL	100022782148	2	1	2	48	0	0	0	1|1
20190711_GT2_ARRAY_139_F09_TPMI.CEL	100022985724	2	1	2	48	0	0	0	0|0
20200211_GT21_ARRAY_792_E06_TPMI.CEL	100023791006	2	1	2	48	0	0	0	1|1
20191021_GT21_ARRAY_530_A04_TPMI.CEL	100028583142	2	1	2	48	0	0	0	0|1
20191121_GT3_ARRAY_330_H04_TPMI.CEL	100032153678	2	1	2	48	0	0	0	0|0
20190509_GT2_ARRAY_77_G05_TPMI.CEL	100034287548	2	1	1	48	0	0	0	0|0
20200824_GT7_ARRAY_4115_D06_TPMI.CEL	100035827154	2	1	1	48	0	0	0	0|0
20200805_GT6_ARRAY_4029_A05_TPMI.CEL	100000344898	2	1	2	49	0	0	0	0|1
20190923_GT2_ARRAY_243_C09_TPMI.CEL	100000409829	2	1	2	49	0	0	0	0|0
20190723_GT3_ARRAY_153_G10_TPMI.CEL	100000435003	2	1	2	49	0	0	0	0|1
20181026_GT3_ARRAY_3_A01_TPMI.CEL	100000536189	2	1	2	49	0	0	0	#N/A
20191111_GT2_ARRAY_307_G03_TPMI.CEL	100000632931	2	1	2	49	0	0	0	0|0
20191104_GT2_ARRAY_300_A06_TPMI.CEL	100010690594	2	1	1	49	0	0	0	1|0
20191114_GT2_ARRAY_313_F07_TPMI.CEL	100012398054	2	1	2	49	0	0	0	1|1
20200817_GT8_ARRAY_2204_C12_TPMI.CEL	100012851694	2	1	2	49	0	0	0	1|1
20191014_GT24_ARRAY_522_C04_TPMI.CEL	100015113306	2	1	2	49	0	0	0	0|0
20191104_GT21_ARRAY_582_A11_TPMI.CEL	100024399849	2	1	2	49	0	0	0	1|0
20190725_GT3_ARRAY_157_E02_TPMI.CEL	100031826623	2	1	1	49	0	0	0	0|0
20181107_GT2_ARRAY_4_C02_TPMI.CEL	100032101966	2	1	1	49	0	0	0	#N/A
20190925_GT3_ARRAY_240_G02_TPMI.CEL	100000356991	2	1	2	50	0	0	0	0|0
20191021_GT23_ARRAY_543_C12_TPMI.CEL	100000563341	2	1	2	50	0	0	0	0|0
20200818_GT7_ARRAY_4091_F04_TPMI.CEL	100000567527	2	1	2	50	0	0	0	0|0
20191014_GT24_ARRAY_524_E04_TPMI.CEL	100000581917	2	1	2	50	0	0	0	1|1
20200810_GT4_ARRAY_358_C11_TPMI.CEL	100000608292	2	1	2	50	0	0	0	0|1
20191028_GT21_ARRAY_552_A12_TPMI.CEL	100000826479	2	1	2	50	0	0	0	1|1
20200203_GT21_ARRAY_759_F08_TPMI.CEL	100000942603	2	1	2	50	0	0	0	0|0
20191021_GT23_ARRAY_542_C07_TPMI.CEL	100000994725	2	1	2	50	0	0	0	0|1
20190617_GT3_ARRAY_122_G08_TPMI.CEL	100010981344	2	1	2	50	0	0	0	0|1
20190128_GT2_ARRAY_48_C03_TPMI.CEL	100015160327	2	1	2	50	0	0	0	0|0
20211103_GT5_ARRAY_4443_F05_TPMI.CEL	100015268169	2	1	1	50	0	0	0	1|0
20200211_GT22_ARRAY_799_F03_TPMI.CEL	100020624755	2	1	2	50	0	0	0	0|0
20190911_GT2_ARRAY_219_E08_TPMI.CEL	100023407123	2	1	1	50	0	0	0	0|0
20200527_GT5_ARRAY_231_A05_TPMI.CEL	100023857162	2	1	2	50	0	0	0	0|1
20200318_GT2_ARRAY_71_A04_TPMI.CEL	100027674660	2	1	2	50	0	0	0	0|1
20200629_GT24_ARRAY_891_A12_TPMI.CEL	100029759406	2	1	1	50	0	0	0	1|0
20190905_GT2_ARRAY_214_G03_TPMI.CEL	100030415274	2	1	2	50	0	0	0	0|1
20191216_GT21_ARRAY_642_F01_TPMI.CEL	100033305827	2	1	2	50	0	0	0	0|1
20190731_GT2_ARRAY_165_H10_TPMI.CEL	100033569749	2	1	1	50	0	0	0	0|0
20200708_GT4_ARRAY_2196_B04_TPMI.CEL	100034221573	2	1	1	50	0	0	0	0|0
20191121_GT1_ARRAY_337_G01_TPMI.CEL	100034462171	2	1	2	50	0	0	0	0|1
20200204_GT3_ARRAY_358_A05_TPMI.CEL	100000080441	2	1	2	51	0	0	0	0|0
20191223_GT24_ARRAY_625_E08_TPMI.CEL	100000381027	2	1	2	51	0	0	0	1|0
20191002_GT3_ARRAY_263_C08_TPMI.CEL	100000418074	2	1	2	51	0	0	0	1|0
20190904_GT1_ARRAY_203_A05_TPMI.CEL	100000595928	2	1	1	51	0	0	0	0|1
20190725_GT1_ARRAY_149_A08_TPMI.CEL	100016752485	2	1	2	51	0	0	0	0|1
20200511_GT21_ARRAY_851_A02_TPMI.CEL	100020350938	2	1	2	51	0	0	0	0|0
20211102_GT6_ARRAY_4429_H11_TPMI.CEL	100020675614	2	1	1	51	0	0	0	0|1
20191223_GT24_ARRAY_698_E09_TPMI.CEL	100021486330	2	1	2	51	0	0	0	1|1
20200211_GT21_ARRAY_788_E01_TPMI.CEL	100025216300	2	1	2	51	0	0	0	0|1
20200211_GT24_ARRAY_813_G09_TPMI.CEL	100029810604	2	1	2	51	0	0	0	1|0
20191104_GT25_ARRAY_587_B09_TPMI.CEL	100031099013	2	1	1	51	0	0	0	0|0
20191114_GT2_ARRAY_314_C04_TPMI.CEL	100033963152	2	1	2	51	0	0	0	1|0
20200211_GT24_ARRAY_813_C01_TPMI.CEL	100035353117	2	1	1	51	0	0	0	0|0
20190725_GT2_ARRAY_150_G02_TPMI.CEL	100000439057	2	1	2	52	0	0	0	1|1
20191111_GT3_ARRAY_315_B06_TPMI.CEL	100000623449	2	1	2	52	0	0	0	0|0
20200525_GT8_ARRAY_2054_H03_TPMI.CEL	100000732492	2	1	1	52	0	0	0	1|1
20200525_GT3_ARRAY_2069_A01_TPMI.CEL	100000915786	2	1	2	52	0	0	0	0|1
20191120_GT3_ARRAY_327_F03_TPMI.CEL	100010066053	2	1	2	52	0	0	0	0|0
20190702_GT3_ARRAY_133_D04_TPMI.CEL	100012716770	2	1	2	52	0	0	0	0|1
20191212_GT3_ARRAY_378_A03_TPMI.CEL	100013601661	2	1	1	52	0	0	0	0|1
20190220_GT2_ARRAY_56_E02_TPMI.CEL	100014332710	2	1	2	52	0	0	0	1|1
20200805_GT8_ARRAY_4030_A08_TPMI.CEL	100022636421	2	1	2	52	0	0	0	0|0
20191104_GT24_ARRAY_663_G09_TPMI.CEL	100022990656	2	1	1	52	0	0	0	0|0
20190627_GT1_ARRAY_129_B06_TPMI.CEL	100023072875	2	1	1	52	0	0	0	0|0
20190521_GT2_ARRAY_91_E02_TPMI.CEL	100029513193	2	1	1	52	0	0	0	0|1
20200716_GT7_ARRAY_281_C01_TPMI.CEL	100030201840	2	1	1	52	0	0	0	1|0
20191030_GT3_ARRAY_288_B06_TPMI.CEL	100030397987	2	1	2	52	0	0	0	0|1
20191202_GT21_ARRAY_610_E01_TPMI.CEL	100030655838	2	1	2	52	0	0	0	1|0
20200211_GT24_ARRAY_811_E02_TPMI.CEL	100031645087	2	1	2	52	0	0	0	0|1
20191210_GT1_ARRAY_381_H08_TPMI.CEL	100031656380	2	1	2	52	0	0	0	1|0
20200113_GT24_ARRAY_748_A08_TPMI.CEL	100032456178	2	1	2	52	0	0	0	1|0
20200211_GT23_ARRAY_805_A04_TPMI.CEL	100032896198	2	1	2	52	0	0	0	0|1
20191125_GT23_ARRAY_603_D05_TPMI.CEL	100034885144	2	1	2	52	0	0	0	0|1
20200211_GT22_ARRAY_794_H11_TPMI.CEL	100034951649	2	1	2	52	0	0	0	0|0
20190902_GT2_ARRAY_207_A10_TPMI.CEL	100000048421	2	1	2	53	0	0	0	0|0
20191030_GT3_ARRAY_288_F02_TPMI.CEL	100000318189	2	1	2	53	0	0	0	0|1
20191120_GT1_ARRAY_336_B03_TPMI.CEL	100000431293	2	1	2	53	0	0	0	1|0
20200819_GT3_ARRAY_4085_C05_TPMI.CEL	100000436869	2	1	2	53	0	0	0	0|1
20190311_GT1_ARRAY_63_A01_TPMI.CEL	100000596590	2	1	2	53	0	0	0	0|0
20191021_GT25_ARRAY_536_H10_TPMI.CEL	100000764144	2	1	2	53	0	0	0	0|0
20200629_GT8_ARRAY_2018_G02_TPMI.CEL	100000774883	2	1	2	53	0	0	0	0|1
20191030_GT3_ARRAY_288_B07_TPMI.CEL	100000827904	2	1	2	53	0	0	0	1|0
20190924_GT2_ARRAY_246_H01_TPMI.CEL	100011076580	2	1	2	53	0	0	0	0|1
20190130_GT2_ARRAY_52_F01_TPMI.CEL	100015912215	2	1	2	53	0	0	0	0|1
20191202_GT25_ARRAY_628_C01_TPMI.CEL	100017729532	2	1	2	53	0	0	0	0|1
20191121_GT1_ARRAY_338_A11_TPMI.CEL	100018122926	2	1	1	53	0	0	0	0|1
20190704_GT1_ARRAY_145_G12_TPMI.CEL	100025955319	2	1	2	53	0	0	0	1|0
20190917_GT1_ARRAY_233_B03_TPMI.CEL	100027466503	2	1	2	53	0	0	0	1|0
20200817_GT7_ARRAY_2203_H10_TPMI.CEL	100028962708	2	1	1	53	0	0	0	1|1
20191223_GT22_ARRAY_716_F09_TPMI.CEL	100031656175	2	1	2	53	0	0	0	1|0
20200304_GT4_ARRAY_50_C10_TPMI.CEL	100032092692	2	1	2	53	0	0	0	0|0
20191119_GT3_ARRAY_325_G03_TPMI.CEL	100035172786	2	1	2	53	0	0	0	0|0
20200812_GT7_ARRAY_4067_A05_TPMI.CEL	100035398926	2	1	1	53	0	0	0	0|0
20200901_GT7_ARRAY_4135_F06_TPMI.CEL	100035950811	2	1	2	53	0	0	0	1|1
20191105_GT2_ARRAY_302_A12_TPMI.CEL	100000022690	2	1	2	54	0	0	0	0|0
20211122_GT6_ARRAY_4483_F02_TPMI.CEL	100000530241	2	1	2	54	0	0	0	0|1
20200615_GT7_ARRAY_2145_E07_TPMI.CEL	100000643872	2	1	1	54	0	0	0	0|1
20191028_GT21_ARRAY_565_B10_TPMI.CEL	100000706554	2	1	2	54	0	0	0	0|0
20200827_GT1_ARRAY_4111_E05_TPMI.CEL	100000851808	2	1	2	54	0	0	0	0|1
20191104_GT23_ARRAY_599_E08_TPMI.CEL	100010053012	2	1	2	54	0	0	0	1|0
20200611_GT7_ARRAY_2123_F09_TPMI.CEL	100011285945	2	1	1	54	0	0	0	1|0
20190624_GT2_ARRAY_125_D07_TPMI.CEL	100022297049	2	1	2	54	0	0	0	0|0
20190905_GT2_ARRAY_213_A02_TPMI.CEL	100026779649	2	1	2	54	0	0	0	1|0
20191021_GT21_ARRAY_528_H06_TPMI.CEL	100027299855	2	1	2	54	0	0	0	0|0
20190116_GT3_ARRAY_40_F07_TPMI.CEL	100028513338	2	1	2	54	0	0	0	1|0
20200616_GT3_ARRAY_2167_H05_TPMI.CEL	100028594334	2	1	2	54	0	0	0	1|1
20190627_GT3_ARRAY_130_H06_TPMI.CEL	100029692851	2	1	1	54	0	0	0	0|1
20191111_GT2_ARRAY_308_D04_TPMI.CEL	100033976075	2	1	2	54	0	0	0	0|0
20191106_GT2_ARRAY_304_C07_TPMI.CEL	100034159270	2	1	2	54	0	0	0	0|0
20200810_GT4_ARRAY_358_H08_TPMI.CEL	100036292972	2	1	2	54	0	0	0	0|0
20191007_GT23_ARRAY_505_E03_TPMI.CEL	100000188190	2	1	2	55	0	0	0	0|1
20190123_GT2_ARRAY_46_B10_TPMI.CEL	100000359985	2	1	2	55	0	0	0	0|0
20200219_GT1_ARRAY_17_A06_TPMI.CEL	100000653081	2	1	2	55	0	0	0	0|0
20191111_GT2_ARRAY_307_D01_TPMI.CEL	100000658274	2	1	2	55	0	0	0	0|0
20200813_GT6_ARRAY_4074_E06_TPMI.CEL	100000695183	2	1	2	55	0	0	0	0|0
20191125_GT21_ARRAY_685_D04_TPMI.CEL	100000716165	2	1	1	55	0	0	0	1|0
20200714_GT6_ARRAY_274_H07_TPMI.CEL	100000719322	2	1	2	55	0	0	0	1|0
20191028_GT25_ARRAY_554_A11_TPMI.CEL	100011993880	2	1	2	55	0	0	0	1|0
20190905_GT2_ARRAY_213_E04_TPMI.CEL	100013827974	2	1	1	55	0	0	0	0|0
20190530_GT2_ARRAY_99_D02_TPMI.CEL	100016396549	2	1	2	55	0	0	0	0|1
20191223_GT24_ARRAY_733_C04_TPMI.CEL	100020123235	2	1	2	55	0	0	0	0|0
20191202_GT21_ARRAY_612_B06_TPMI.CEL	100023098611	2	1	2	55	0	0	0	0|0
20211006_GT4_ARRAY_249_C07_TPMI.CEL	100026486699	2	1	1	55	0	0	0	0|0
20190327_GT3_ARRAY_68_B04_TPMI.CEL	100030274478	2	1	2	55	0	0	0	1|0
20200805_GT8_ARRAY_4028_C12_TPMI.CEL	100030387159	2	1	2	55	0	0	0	1|0
20190523_GT2_ARRAY_96_G04_TPMI.CEL	100031968983	2	1	2	55	0	0	0	0|1
20200616_GT4_ARRAY_2168_D11_TPMI.CEL	100033083385	2	1	2	55	0	0	0	0|0
20191216_GT23_ARRAY_705_C11_TPMI.CEL	100033403607	2	1	2	55	0	0	0	0|0
20200622_GT4_ARRAY_2012_A03_TPMI.CEL	100034522453	2	1	2	55	0	0	0	1|0
20191121_GT3_ARRAY_330_H08_TPMI.CEL	100000007039	2	1	2	56	0	0	0	0|0
20200817_GT8_ARRAY_2204_H02_TPMI.CEL	100000567860	2	1	2	56	0	0	0	1|1
20200311_GT3_ARRAY_63_E03_TPMI.CEL	100000576190	2	1	2	56	0	0	0	0|0
20190903_GT1_ARRAY_201_A08_TPMI.CEL	100000656736	2	1	2	56	0	0	0	0|1
20190819_GT1_ARRAY_191_A10_TPMI.CEL	100000693671	2	1	2	56	0	0	0	0|0
20200213_GT2_ARRAY_3_H03_TPMI.CEL	100000746770	2	1	2	56	0	0	0	0|0
20190703_GT3_ARRAY_135_E04_TPMI.CEL	100000965999	2	1	2	56	0	0	0	1|0
20191028_GT21_ARRAY_550_A03_TPMI.CEL	100011354646	2	1	2	56	0	0	0	1|0
20191223_GT22_ARRAY_717_D05_TPMI.CEL	100011577888	2	1	1	56	0	0	0	0|1
20191014_GT21_ARRAY_511_B01_TPMI.CEL	100012509879	2	1	1	56	0	0	0	1|0
20200526_GT8_ARRAY_2056_C06_TPMI.CEL	100027962658	2	1	2	56	0	0	0	1|0
20190523_GT3_ARRAY_98_G12_TPMI.CEL	100028655216	2	1	2	56	0	0	0	1|0
20190130_GT2_ARRAY_52_G07_TPMI.CEL	100032429206	2	1	2	56	0	0	0	0|0
20190605_GT1_ARRAY_115_G03_TPMI.CEL	100033843189	2	1	2	56	0	0	0	1|0
20191021_GT23_ARRAY_541_D01_TPMI.CEL	100033857959	2	1	1	56	0	0	0	0|0
20190819_GT2_ARRAY_189_E10_TPMI.CEL	100033908478	2	1	1	56	0	0	0	0|0
20200916_GT1_ARRAY_4200_A09_TPMI.CEL	100035829618	2	1	2	56	0	0	0	1|0
20190618_GT3_ARRAY_124_F04_TPMI.CEL	100000141687	2	1	2	57	0	0	0	1|1
20190729_GT2_ARRAY_161_C06_TPMI.CEL	100000151088	2	1	2	57	0	0	0	1|0
20200311_GT1_ARRAY_55_F04_TPMI.CEL	100000226726	2	1	2	57	0	0	0	0|0
20200615_GT25_ARRAY_868_E09_TPMI.CEL	100000527786	2	1	2	57	0	0	0	0|1
20191111_GT23_ARRAY_665_D06_TPMI.CEL	100000904636	2	1	2	57	0	0	0	0|1
20190814_GT3_ARRAY_179_D09_TPMI.CEL	100012297825	2	1	2	57	0	0	0	0|0
20191107_GT2_ARRAY_306_C04_TPMI.CEL	100012830032	2	1	2	57	0	0	0	1|0
20191028_GT25_ARRAY_570_H05_TPMI.CEL	100013381596	2	1	1	57	0	0	0	1|1
20190520_GT2_ARRAY_90_H07_TPMI.CEL	100014379705	2	1	2	57	0	0	0	1|0
20191121_GT1_ARRAY_337_F12_TPMI.CEL	100015015286	2	1	2	57	0	0	0	0|1
20200709_GT7_ARRAY_2185_G04_TPMI.CEL	100015053017	2	1	2	57	0	0	0	1|0
20191118_GT3_ARRAY_324_H07_TPMI.CEL	100015755079	2	1	2	57	0	0	0	0|1
20190819_GT2_ARRAY_189_H09_TPMI.CEL	100020080962	2	1	2	57	0	0	0	1|0
20211004_GT4_ARRAY_234_H01_TPMI.CEL	100023175600	2	1	2	57	0	0	0	0|1
20191202_GT22_ARRAY_613_A03_TPMI.CEL	100027539697	2	1	2	57	0	0	0	0|0
20200723_GT5_ARRAY_332_A09_TPMI.CEL	100029110359	2	1	2	57	0	0	0	0|0
20191209_GT23_ARRAY_636_H08_TPMI.CEL	100029494862	2	1	2	57	0	0	0	0|1
20200113_GT22_ARRAY_741_A12_TPMI.CEL	100031081416	2	1	1	57	0	0	0	0|1
20190902_GT2_ARRAY_207_C02_TPMI.CEL	100031601878	2	1	2	57	0	0	0	0|0
20190902_GT1_ARRAY_200_D07_TPMI.CEL	100032117158	2	1	2	57	0	0	0	1|0
20190521_GT2_ARRAY_91_D11_TPMI.CEL	100032168111	2	1	2	57	0	0	0	0|0
20190917_GT2_ARRAY_229_E03_TPMI.CEL	100034457485	2	1	2	57	0	0	0	1|0
20200720_GT6_ARRAY_298_D05_TPMI.CEL	100035934704	2	1	1	57	0	0	0	1|0
20200715_GT7_ARRAY_275_F04_TPMI.CEL	100036180037	2	1	1	57	0	0	0	1|0
20191216_GT21_ARRAY_639_F11_TPMI.CEL	100000198232	2	1	2	58	0	0	0	1|0
20200211_GT21_ARRAY_789_C09_TPMI.CEL	100000253760	2	1	1	58	0	0	0	0|1
20200219_GT3_ARRAY_24_E04_TPMI.CEL	100000278699	2	1	2	58	0	0	0	1|1
20200728_GT2_ARRAY_4007_H05_TPMI.CEL	100000327668	2	1	2	58	0	0	0	1|0
20200211_GT24_ARRAY_814_B06_TPMI.CEL	100000388082	2	1	2	58	0	0	0	1|1
20200615_GT25_ARRAY_869_E01_TPMI.CEL	100000557741	2	1	1	58	0	0	0	0|0
20200706_GT24_ARRAY_900_C03_TPMI.CEL	100000886856	2	1	2	58	0	0	0	0|0
20200113_GT22_ARRAY_741_A09_TPMI.CEL	100000886870	2	1	2	58	0	0	0	0|0
20210325_GT1_ARRAY_66_E04_TPMI.CEL	100000892989	2	1	2	58	0	0	0	1|1
20190917_GT1_ARRAY_234_B09_TPMI.CEL	100000982312	2	1	1	58	0	0	0	1|1
20191223_GT23_ARRAY_726_A03_TPMI.CEL	100012873585	2	1	1	58	0	0	0	1|0
20190924_GT3_ARRAY_238_G11_TPMI.CEL	100015078611	2	1	1	58	0	0	0	0|0
20210325_GT7_ARRAY_4071_B01_TPMI.CEL	100016719883	2	1	2	58	0	0	0	1|1
20191022_GT2_ARRAY_278_G09_TPMI.CEL	100017734280	2	1	2	58	0	0	0	0|1
20190715_GT1_ARRAY_141_B11_TPMI.CEL	100017859673	2	1	1	58	0	0	0	1|0
20191104_GT1_ARRAY_292_C09_TPMI.CEL	100017869581	2	1	2	58	0	0	0	0|0
20190820_GT1_ARRAY_194_E05_TPMI.CEL	100020690183	2	1	2	58	0	0	0	0|0
20191125_GT23_ARRAY_696_D05_TPMI.CEL	100021616364	2	1	2	58	0	0	0	0|0
20191211_GT2_ARRAY_356_C01_TPMI.CEL	100023601083	2	1	2	58	0	0	0	1|0
20191113_GT3_ARRAY_319_G05_TPMI.CEL	100027477771	2	1	2	58	0	0	0	1|1
20191104_GT21_ARRAY_580_E02_TPMI.CEL	100027978135	2	1	2	58	0	0	0	1|1
20190516_GT3_ARRAY_85_E12_TPMI.CEL	100032171374	2	1	2	58	0	0	0	0|0
20200716_GT7_ARRAY_279_A05_TPMI.CEL	100032291538	2	1	2	58	0	0	0	0|1
20191202_GT23_ARRAY_618_G01_TPMI.CEL	100033914271	2	1	2	58	0	0	0	1|0
20190814_GT3_ARRAY_179_D01_TPMI.CEL	100034379716	2	1	2	58	0	0	0	1|0
20190925_GT3_ARRAY_240_F09_TPMI.CEL	100034617709	2	1	1	58	0	0	0	1|1
20191118_GT3_ARRAY_323_F04_TPMI.CEL	100035152088	2	1	1	58	0	0	0	0|0
20200513_GT1_ARRAY_232_E02_TPMI.CEL	100035584789	2	1	2	58	0	0	0	1|0
20200518_GT3_ARRAY_221_E08_TPMI.CEL	100036064433	2	1	1	58	0	0	0	1|0
20200805_GT2_ARRAY_4045_G03_TPMI.CEL	100036120679	2	1	2	58	0	0	0	1|0
20200811_GT7_ARRAY_4065_F06_TPMI.CEL	100036162911	2	1	1	58	0	0	0	0|1
20190905_GT2_ARRAY_213_B10_TPMI.CEL	100000028314	2	1	2	59	0	0	0	0|1
20191028_GT23_ARRAY_559_B08_TPMI.CEL	100000109124	2	1	1	59	0	0	0	0|1
20200211_GT25_ARRAY_790_E09_TPMI.CEL	100000110725	2	1	2	59	0	0	0	1|0
20191111_GT3_ARRAY_315_E07_TPMI.CEL	100000243241	2	1	2	59	0	0	0	0|1
20191125_GT21_ARRAY_687_D10_TPMI.CEL	100000291931	2	1	1	59	0	0	0	1|0
20200714_GT7_ARRAY_273_B10_TPMI.CEL	100000625361	2	1	1	59	0	0	0	0|1
20191021_GT24_ARRAY_547_H08_TPMI.CEL	100013653811	2	1	2	59	0	0	0	1|0
20191125_GT24_ARRAY_605_B11_TPMI.CEL	100015537900	2	1	2	59	0	0	0	1|1
20191125_GT2_ARRAY_348_C02_TPMI.CEL	100020766362	2	1	2	59	0	0	0	0|0
20191003_GT3_ARRAY_265_C04_TPMI.CEL	100028707897	2	1	2	59	0	0	0	0|0
20190903_GT1_ARRAY_202_A10_TPMI.CEL	100031639406	2	1	2	59	0	0	0	0|0
20191118_GT23_ARRAY_680_D12_TPMI.CEL	100032113272	2	1	2	59	0	0	0	1|1
20190904_GT1_ARRAY_204_C03_TPMI.CEL	100032263424	2	1	1	59	0	0	0	0|0
20191125_GT22_ARRAY_689_H08_TPMI.CEL	100032833954	2	1	2	59	0	0	0	1|1
20190905_GT2_ARRAY_214_B02_TPMI.CEL	100033058422	2	1	2	59	0	0	0	0|0
20191007_GT1_ARRAY_268_C02_TPMI.CEL	100034508904	2	1	2	59	0	0	0	0|0
20200527_GT7_ARRAY_2059_D10_TPMI.CEL	100035679691	2	1	2	59	0	0	0	0|0
20200824_GT5_ARRAY_4114_A07_TPMI.CEL	100035752860	2	1	1	59	0	0	0	1|0
20200824_GT3_ARRAY_387_A12_TPMI.CEL	100036378052	2	1	2	59	0	0	0	0|0
20191028_GT21_ARRAY_567_H07_TPMI.CEL	100000040733	2	1	2	60	0	0	0	0|0
20190130_GT1_ARRAY_51_A08_TPMI.CEL	100000098651	2	1	2	60	0	0	0	0|1
20191024_GT2_ARRAY_282_A05_TPMI.CEL	100000358182	2	1	1	60	0	0	0	0|0
20190904_GT1_ARRAY_203_H07_TPMI.CEL	100000526809	2	1	2	60	0	0	0	0|0
20190925_GT2_ARRAY_248_G08_TPMI.CEL	100000817597	2	1	2	60	0	0	0	0|0
20200211_GT23_ARRAY_806_G08_TPMI.CEL	100010733985	2	1	1	60	0	0	0	1|0
20191021_GT21_ARRAY_528_E03_TPMI.CEL	100012134205	2	1	2	60	0	0	0	0|1
20190612_GT1_ARRAY_119_H07_TPMI.CEL	100012275514	2	1	2	60	0	0	0	1|1
20191021_GT24_ARRAY_546_F02_TPMI.CEL	100012688339	2	1	2	60	0	0	0	0|0
20191104_GT24_ARRAY_662_H06_TPMI.CEL	100018815694	2	1	2	60	0	0	0	1|1
20200513_GT1_ARRAY_232_H08_TPMI.CEL	100027984674	2	1	2	60	0	0	0	#N/A
20190808_GT3_ARRAY_178_E05_TPMI.CEL	100030303902	2	1	2	60	0	0	0	1|1
20191216_GT23_ARRAY_705_D11_TPMI.CEL	100032275921	2	1	2	60	0	0	0	0|1
20191014_GT23_ARRAY_517_B07_TPMI.CEL	100032912018	2	1	2	60	0	0	0	0|1
20190808_GT2_ARRAY_170_F07_TPMI.CEL	100033721287	2	1	1	60	0	0	0	1|0
20191202_GT21_ARRAY_612_F12_TPMI.CEL	100034169404	2	1	2	60	0	0	0	0|0
20190910_GT3_ARRAY_224_B04_TPMI.CEL	100035002145	2	1	2	60	0	0	0	0|0
20191111_GT3_ARRAY_316_F12_TPMI.CEL	100035127892	2	1	1	60	0	0	0	1|0
20200729_GT4_ARRAY_4014_C01_TPMI.CEL	100035652415	2	1	2	60	0	0	0	0|1
20200414_GT4_ARRAY_125_G09_TPMI.CEL	100000149846	2	1	2	61	0	0	0	1|0
20200217_GT23_ARRAY_827_B04_TPMI.CEL	100000166842	2	1	2	61	0	0	0	1|0
20200210_GT3_ARRAY_5_C02_TPMI.CEL	100000307441	2	1	1	61	0	0	0	0|0
20191205_GT1_ARRAY_361_E06_TPMI.CEL	100000411603	2	1	2	61	0	0	0	0|0
20191003_GT3_ARRAY_265_E03_TPMI.CEL	100013467430	2	1	2	61	0	0	0	0|0
20191107_GT2_ARRAY_306_B08_TPMI.CEL	100016399950	2	1	1	61	0	0	0	0|0
20190813_GT1_ARRAY_183_F06_TPMI.CEL	100016738009	2	1	1	61	0	0	0	1|0
20200211_GT21_ARRAY_788_A10_TPMI.CEL	100021731191	2	1	2	61	0	0	0	1|1
20190123_GT2_ARRAY_46_B11_TPMI.CEL	100023836291	2	1	2	61	0	0	0	0|0
20200917_GT2_ARRAY_444_A10_TPMI.CEL	100036452494	2	1	1	61	0	0	0	0|0
20191023_GT2_ARRAY_280_F09_TPMI.CEL	100000092941	2	1	2	62	0	0	0	0|0
20191028_GT25_ARRAY_570_F08_TPMI.CEL	100000184314	2	1	2	62	0	0	0	1|0
20191007_GT23_ARRAY_506_C04_TPMI.CEL	100000716561	2	1	2	62	0	0	0	0|0
20190904_GT2_ARRAY_212_D03_TPMI.CEL	100000871139	2	1	2	62	0	0	0	0|0
20200907_GT1_ARRAY_4170_D07_TPMI.CEL	100000963267	2	1	2	62	0	0	0	0|0
20191014_GT23_ARRAY_518_D08_TPMI.CEL	100010159470	2	1	2	62	0	0	0	1|1
20190911_GT3_ARRAY_226_C08_TPMI.CEL	100011781410	2	1	2	62	0	0	0	0|0
20190311_GT1_ARRAY_63_B09_TPMI.CEL	100013301145	2	1	2	62	0	0	0	1|0
20191125_GT22_ARRAY_689_E08_TPMI.CEL	100023064858	2	1	2	62	0	0	0	1|0
20200805_GT2_ARRAY_4043_G10_TPMI.CEL	100024542524	2	1	1	62	0	0	0	0|1
20200303_GT1_ARRAY_44_E03_TPMI.CEL	100025637739	2	1	1	62	0	0	0	1|0
20191202_GT3_ARRAY_363_A07_TPMI.CEL	100032109575	2	1	2	62	0	0	0	1|0
20191021_GT23_ARRAY_544_H06_TPMI.CEL	100032187948	2	1	2	62	0	0	0	0|1
20191028_GT24_ARRAY_578_D01_TPMI.CEL	100033858368	2	1	2	62	0	0	0	1|1
20191205_GT2_ARRAY_362_F04_TPMI.CEL	100000257240	2	1	2	63	0	0	0	0|0
20191028_GT23_ARRAY_576_A02_TPMI.CEL	100000494426	2	1	2	63	0	0	0	1|1
20200826_GT4_ARRAY_396_D03_TPMI.CEL	100000762078	2	1	2	63	0	0	0	0|0
20191029_GT3_ARRAY_286_A04_TPMI.CEL	100012913638	2	1	2	63	0	0	0	0|1
20200211_GT3_ARRAY_8_B04_TPMI.CEL	100013222390	2	1	2	63	0	0	0	1|0
20200325_GT3_ARRAY_95_C01_TPMI.CEL	100013611173	2	1	2	63	0	0	0	1|1
20191014_GT25_ARRAY_513_B06_TPMI.CEL	100018317214	2	1	2	63	0	0	0	0|0
20191125_GT24_ARRAY_604_F07_TPMI.CEL	100022180104	2	1	1	63	0	0	0	0|1
20190731_GT2_ARRAY_165_E04_TPMI.CEL	100029389745	2	1	2	63	0	0	0	0|0
20190909_GT3_ARRAY_222_H06_TPMI.CEL	100030088820	2	1	2	63	0	0	0	1|0
20190617_GT3_ARRAY_122_D04_TPMI.CEL	100031956504	2	1	2	63	0	0	0	0|0
20200622_GT3_ARRAY_2009_C11_TPMI.CEL	100034790010	2	1	2	63	0	0	0	1|1
20191001_GT2_ARRAY_254_H01_TPMI.CEL	100034926859	2	1	2	63	0	0	0	0|0
20190121_GT3_ARRAY_42_B09_TPMI.CEL	100000571898	2	1	2	64	0	0	0	1|0
20200611_GT3_ARRAY_2141_E09_TPMI.CEL	100000832919	2	1	2	64	0	0	0	0|0
20190905_GT2_ARRAY_214_D01_TPMI.CEL	100011151091	2	1	1	64	0	0	0	0|0
20191104_GT21_ARRAY_583_A11_TPMI.CEL	100014981911	2	1	2	64	0	0	0	1|0
20200304_GT4_ARRAY_49_C01_TPMI.CEL	100016503419	2	1	2	64	0	0	0	0|1
20210628_GT5_ARRAY_162_H05_TPMI.CEL	100025509374	2	1	1	64	0	0	0	0|1
20200813_GT4_ARRAY_368_B12_TPMI.CEL	100032820128	2	1	2	64	0	0	0	1|0
20200622_GT4_ARRAY_2012_C06_TPMI.CEL	100033573002	2	1	2	64	0	0	0	1|1
20191106_GT2_ARRAY_303_A05_TPMI.CEL	100034847160	2	1	2	64	0	0	0	1|1
20191126_GT1_ARRAY_342_G07_TPMI.CEL	100035427696	2	1	2	64	0	0	0	0|0
20200325_GT6_ARRAY_150_A11_TPMI.CEL	100035984070	2	1	2	64	0	0	0	0|0
20190820_GT1_ARRAY_193_G08_TPMI.CEL	100000228513	2	1	2	65	0	0	0	0|1
20190521_GT2_ARRAY_92_A02_TPMI.CEL	100000313774	2	1	2	65	0	0	0	#N/A
20191216_GT24_ARRAY_646_B11_TPMI.CEL	100000491248	2	1	2	65	0	0	0	1|0
20200819_GT7_ARRAY_4095_H08_TPMI.CEL	100000669975	2	1	2	65	0	0	0	0|0
20190814_GT2_ARRAY_180_A07_TPMI.CEL	100010312469	2	1	2	65	0	0	0	1|0
20191014_GT21_ARRAY_510_G06_TPMI.CEL	100011276453	2	1	2	65	0	0	0	0|0
20191119_GT3_ARRAY_325_C08_TPMI.CEL	100012861984	2	1	1	65	0	0	0	0|1
20200630_GT4_ARRAY_2036_H01_TPMI.CEL	100014003271	2	1	2	65	0	0	0	1|0
20181203_GT2_ARRAY_20_C07_TPMI.CEL	100014196792	2	1	2	65	0	0	0	0|1
20190903_GT2_ARRAY_210_G06_TPMI.CEL	100014854892	2	1	2	65	0	0	0	0|1
20191202_GT23_ARRAY_619_H02_TPMI.CEL	100015211419	2	1	1	65	0	0	0	0|0
20190814_GT2_ARRAY_180_H04_TPMI.CEL	100018012663	2	1	2	65	0	0	0	1|0
20190515_GT3_ARRAY_84_G12_TPMI.CEL	100022711574	2	1	2	65	0	0	0	0|0
20190701_GT3_ARRAY_131_C01_TPMI.CEL	100033572426	2	1	2	65	0	0	0	0|0
20191107_GT2_ARRAY_306_F02_TPMI.CEL	100033909929	2	1	2	65	0	0	0	0|0
20190917_GT1_ARRAY_233_B07_TPMI.CEL	100034426217	2	1	2	65	0	0	0	0|0
20191002_GT1_ARRAY_271_H09_TPMI.CEL	100000040937	2	1	2	66	0	0	0	1|0
20191209_GT22_ARRAY_635_A10_TPMI.CEL	100000339163	2	1	2	66	0	0	0	0|0
20200629_GT3_ARRAY_2029_D08_TPMI.CEL	100000755921	2	1	1	66	0	0	0	0|1
20190926_GT3_ARRAY_241_D08_TPMI.CEL	100012925024	2	1	2	66	0	0	0	0|0
20191014_GT25_ARRAY_515_C11_TPMI.CEL	100015442390	2	1	2	66	0	0	0	0|1
20200813_GT7_ARRAY_4073_H10_TPMI.CEL	100031811340	2	1	2	66	0	0	0	0|0
20191028_GT23_ARRAY_559_C04_TPMI.CEL	100032895734	2	1	1	66	0	0	0	0|0
20191007_GT23_ARRAY_505_H05_TPMI.CEL	100032996876	2	1	2	66	0	0	0	1|0
20190905_GT1_ARRAY_206_E06_TPMI.CEL	100034710114	2	1	1	66	0	0	0	0|0
20200714_GT6_ARRAY_274_D12_TPMI.CEL	100035312111	2	1	1	66	0	0	0	1|0
20200518_GT25_ARRAY_853_F11_TPMI.CEL	100000718194	2	1	2	67	0	0	0	0|1
20190924_GT2_ARRAY_246_F10_TPMI.CEL	100013793568	2	1	2	67	0	0	0	0|1
20191125_GT21_ARRAY_688_B04_TPMI.CEL	100018552989	2	1	1	67	0	0	0	0|1
20191104_GT23_ARRAY_597_E09_TPMI.CEL	100020008366	2	1	2	67	0	0	0	0|0
20200211_GT23_ARRAY_808_G01_TPMI.CEL	100021814797	2	1	2	67	0	0	0	0|1
20191104_GT1_ARRAY_292_F01_TPMI.CEL	100022301615	2	1	2	67	0	0	0	0|1
20190313_GT3_ARRAY_65_D04_TPMI.CEL	100025654182	2	1	2	67	0	0	0	1|0
20200106_GT22_ARRAY_735_H02_TPMI.CEL	100000331579	2	1	2	68	0	0	0	0|1
20190827_GT1_ARRAY_198_F08_TPMI.CEL	100000525072	2	1	2	68	0	0	0	0|1
20191120_GT3_ARRAY_328_F01_TPMI.CEL	100000993343	2	1	2	68	0	0	0	0|0
20200706_GT23_ARRAY_897_G04_TPMI.CEL	100012734976	2	1	2	68	0	0	0	0|0
20191028_GT25_ARRAY_556_H07_TPMI.CEL	100024434058	2	1	2	68	0	0	0	0|0
20190513_GT3_ARRAY_79_F04_TPMI.CEL	100029374653	2	1	1	68	0	0	0	0|0
20190123_GT1_ARRAY_45_H05_TPMI.CEL	100031039711	2	1	1	68	0	0	0	0|0
20200803_GT4_ARRAY_4038_A10_TPMI.CEL	100034013183	2	1	2	68	0	0	0	1|1
20190911_GT2_ARRAY_220_D10_TPMI.CEL	100034789682	2	1	2	68	0	0	0	1|1
20200713_GT6_ARRAY_268_F08_TPMI.CEL	100035696308	2	1	2	68	0	0	0	0|0
20200526_GT3_ARRAY_2073_E01_TPMI.CEL	100016171152	2	1	2	69	0	0	0	0|0
20200210_GT3_ARRAY_5_B04_TPMI.CEL	100034139485	2	1	2	69	0	0	0	0|0
20200908_GT7_ARRAY_4159_D01_TPMI.CEL	100034198958	2	1	2	69	0	0	0	0|1
20200806_GT2_ARRAY_4047_H10_TPMI.CEL	100036183691	2	1	2	69	0	0	0	1|0
20190725_GT2_ARRAY_150_D04_TPMI.CEL	100015227694	2	1	1	70	0	0	0	0|0
20191028_GT21_ARRAY_551_D01_TPMI.CEL	100017387812	2	1	1	70	0	0	0	0|1
20190813_GT1_ARRAY_183_C08_TPMI.CEL	100018654336	2	1	1	70	0	0	0	1|0
20200521_GT1_ARRAY_246_B02_TPMI.CEL	100018777178	2	1	1	70	0	0	0	1|1
20190819_GT3_ARRAY_190_G05_TPMI.CEL	100028057127	2	1	2	70	0	0	0	0|0
20210329_GT1_ARRAY_4073_G06_TPMI.CEL	100029535046	2	1	1	70	0	0	0	0|0
20190903_GT2_ARRAY_210_F12_TPMI.CEL	100029935868	2	1	2	70	0	0	0	0|1
20191028_GT23_ARRAY_559_F10_TPMI.CEL	100033909950	2	1	2	70	0	0	0	1|0
20191105_GT2_ARRAY_302_B03_TPMI.CEL	100035100685	2	1	1	70	0	0	0	1|0
20191014_GT24_ARRAY_522_B06_TPMI.CEL	100035182354	2	1	1	70	0	0	0	0|0
20200414_GT2_ARRAY_121_C01_TPMI.CEL	100035985670	2	1	2	70	0	0	0	0|0
20190725_GT3_ARRAY_157_B12_TPMI.CEL	100000476467	2	1	2	71	0	0	0	1|0
20200406_GT1_ARRAY_101_C11_TPMI.CEL	100000908283	2	1	2	71	0	0	0	1|0
20200805_GT4_ARRAY_4046_F12_TPMI.CEL	100010112256	2	1	2	71	0	0	0	0|0
20200622_GT23_ARRAY_878_E01_TPMI.CEL	100013500678	2	1	2	71	0	0	0	1|0
20191107_GT1_ARRAY_297_B05_TPMI.CEL	100023810486	2	1	1	71	0	0	0	0|0
20181205_GT2_ARRAY_21_F01_TPMI.CEL	100032053612	2	1	2	71	0	0	0	0|1
20191118_GT21_ARRAY_678_G10_TPMI.CEL	100035267001	2	1	2	71	0	0	0	0|0
20200211_GT23_ARRAY_807_H06_TPMI.CEL	100010512078	2	1	2	72	0	0	0	1|0
20191114_GT3_ARRAY_321_B12_TPMI.CEL	100016387960	2	1	2	72	0	0	0	1|0
20190313_GT1_ARRAY_66_H09_TPMI.CEL	100029365074	2	1	2	72	0	0	0	0|0
20190704_GT1_ARRAY_145_F11_TPMI.CEL	100030652194	2	1	2	72	0	0	0	1|1
20200629_GT8_ARRAY_2020_A05_TPMI.CEL	100032800468	2	1	1	72	0	0	0	0|0
20191113_GT3_ARRAY_319_C02_TPMI.CEL	100033006210	2	1	1	72	0	0	0	0|0
20200513_GT4_ARRAY_208_F10_TPMI.CEL	100010006119	2	1	2	73	0	0	0	0|0
20200803_GT7_ARRAY_4019_E03_TPMI.CEL	100012667277	2	1	2	73	0	0	0	0|0
20190930_GT3_ARRAY_260_B04_TPMI.CEL	100022883568	2	1	2	73	0	0	0	1|0
20190617_GT3_ARRAY_122_A08_TPMI.CEL	100030983944	2	1	1	73	0	0	0	0|0
20191003_GT2_ARRAY_258_D10_TPMI.CEL	100031246001	2	1	2	73	0	0	0	0|0
20200217_GT24_ARRAY_835_H10_TPMI.CEL	100000662729	2	1	2	74	0	0	0	1|0
20191106_GT1_ARRAY_295_A09_TPMI.CEL	100012308035	2	1	1	74	0	0	0	0|0
20190617_GT3_ARRAY_122_B11_TPMI.CEL	100033051340	2	1	2	74	0	0	0	0|1
20191120_GT3_ARRAY_327_B07_TPMI.CEL	100000647916	2	1	2	75	0	0	0	0|0
20191007_GT25_ARRAY_501_C05_TPMI.CEL	100024019076	2	1	1	75	0	0	0	1|0
20191125_GT24_ARRAY_606_B07_TPMI.CEL	100024973163	2	1	1	75	0	0	0	1|1
20200211_GT25_ARRAY_790_D10_TPMI.CEL	100000140169	2	1	2	76	0	0	0	1|1
20191104_GT25_ARRAY_587_D01_TPMI.CEL	100010463037	2	1	1	76	0	0	0	0|0
20190306_GT2_ARRAY_61_H04_TPMI.CEL	100034809797	2	1	2	76	0	0	0	1|0
20200615_GT25_ARRAY_869_D03_TPMI.CEL	100010827568	2	1	2	77	0	0	0	0|1
20211213_GT1_ARRAY_365_C07_TPMI.CEL	100017403072	2	1	1	77	0	0	0	0|0
20200831_GT4_ARRAY_400_A08_TPMI.CEL	100019421089	2	1	2	77	0	0	0	1|0
20191118_GT23_ARRAY_680_H03_TPMI.CEL	100024936901	2	1	1	77	0	0	0	0|0
20191105_GT1_ARRAY_293_A03_TPMI.CEL	100032029571	2	1	2	77	0	0	0	0|1
20191014_GT1_ARRAY_272_A08_TPMI.CEL	100000662539	2	1	2	78	0	0	0	1|1
20200615_GT23_ARRAY_864_F01_TPMI.CEL	100000870683	2	1	2	78	0	0	0	0|0
20191104_GT24_ARRAY_663_C09_TPMI.CEL	100010053647	2	1	2	78	0	0	0	0|0
20210628_GT7_ARRAY_4197_F02_TPMI.CEL	100012521135	2	1	1	78	0	0	0	1|0
20200709_GT2_ARRAY_261_G06_TPMI.CEL	100014522237	2	1	2	78	0	0	0	1|0
20200513_GT3_ARRAY_207_F09_TPMI.CEL	100027306561	2	1	2	78	0	0	0	0|1
20191111_GT2_ARRAY_308_E09_TPMI.CEL	100033911839	2	1	2	78	0	0	0	0|0
20191125_GT22_ARRAY_694_A05_TPMI.CEL	100000061088	2	1	2	79	0	0	0	1|0
20190724_GT3_ARRAY_155_G12_TPMI.CEL	100000324068	2	1	2	79	0	0	0	0|0
20190627_GT3_ARRAY_130_G07_TPMI.CEL	100012939450	2	1	2	79	0	0	0	0|1
20191003_GT2_ARRAY_257_C01_TPMI.CEL	100022439556	2	1	2	79	0	0	0	0|1
20200603_GT8_ARRAY_2092_C10_TPMI.CEL	100000916000	2	1	2	80	0	0	0	0|0
20200203_GT23_ARRAY_774_E12_TPMI.CEL	100013212499	2	1	2	80	0	0	0	0|0
20200623_GT5_ARRAY_256_G03_TPMI.CEL	100014073894	2	1	2	80	0	0	0	0|0
20200827_GT4_ARRAY_4104_A05_TPMI.CEL	100033511000	2	1	2	80	0	0	0	0|0
20190304_GT2_ARRAY_60_C07_TPMI.CEL	100000499091	2	1	2	81	0	0	0	0|0
20190806_GT3_ARRAY_174_G05_TPMI.CEL	100000541946	2	1	2	81	0	0	0	1|0
20191125_GT22_ARRAY_693_D09_TPMI.CEL	100011196355	2	1	1	81	0	0	0	0|0
20200309_GT3_ARRAY_59_D06_TPMI.CEL	100010131965	2	1	2	82	0	0	0	0|1
20200622_GT23_ARRAY_878_E10_TPMI.CEL	100016987280	2	1	2	82	0	0	0	0|1
20190909_GT3_ARRAY_222_C02_TPMI.CEL	100023130506	2	1	2	82	0	0	0	1|0
20200819_GT4_ARRAY_4084_F04_TPMI.CEL	100035331622	2	1	2	83	0	0	0	0|0
20191014_GT21_ARRAY_510_A01_TPMI.CEL	100026635394	2	1	2	84	0	0	0	0|1
20200805_GT4_ARRAY_4046_D11_TPMI.CEL	100030553752	2	1	2	84	0	0	0	1|1
20191216_GT24_ARRAY_708_D05_TPMI.CEL	100018720775	2	1	2	85	0	0	0	0|0
20191001_GT2_ARRAY_253_B06_TPMI.CEL	100026459883	2	1	1	88	0	0	0	1|0
20190311_GT1_ARRAY_63_H01_TPMI.CEL	100032372576	2	1	1	90	0	0	0	0|1
20191216_GT21_ARRAY_639_C09_TPMI.CEL	100022805591	2	1	2	91	0	0	0	0|1
20211123_GT5_ARRAY_4481_E12_TPMI.CEL	100026206375	2	-9	2	22	2	0	2	0|0
20190617_GT3_ARRAY_122_D09_TPMI.CEL	100019458555	2	-9	1	32	2	0	2	0|0
20191202_GT23_ARRAY_621_H02_TPMI.CEL	100000890945	2	-9	2	33	2	0	2	0|0
20191202_GT23_ARRAY_619_E11_TPMI.CEL	100019103916	2	-9	2	33	2	0	2	1|0
20200324_GT1_ARRAY_86_B06_TPMI.CEL	100030207544	2	-9	2	34	2	0	2	1|0
20190910_GT3_ARRAY_223_C08_TPMI.CEL	100012537761	2	-9	2	39	2	0	2	0|0
20190130_GT1_ARRAY_51_D09_TPMI.CEL	100017561838	2	-9	2	39	2	0	2	0|1
20190313_GT3_ARRAY_65_A02_TPMI.CEL	100019991959	2	-9	2	39	2	0	2	0|1
20210615_GT5_ARRAY_145_D11_TPMI.CEL	100029099897	2	-9	1	39	2	0	2	0|1
20200525_GT24_ARRAY_860_F03_TPMI.CEL	100000323192	2	-9	1	41	2	0	2	0|1
20190724_GT3_ARRAY_156_F09_TPMI.CEL	100021384730	2	-9	1	43	2	0	2	0|0
20191104_GT21_ARRAY_584_H01_TPMI.CEL	100000651353	2	-9	1	44	2	0	2	1|0
20200304_GT1_ARRAY_45_H05_TPMI.CEL	100010363755	2	-9	2	44	2	0	2	0|1
20190611_GT1_ARRAY_117_F08_TPMI.CEL	100000691078	2	-9	2	45	2	0	2	1|0
20191209_GT21_ARRAY_638_E06_TPMI.CEL	100019644196	2	-9	2	46	2	0	2	1|0
20181112_GT2_ARRAY_8_E02_TPMI.CEL	100027669110	2	-9	2	46	2	0	2	#N/A
20190220_GT2_ARRAY_56_C09_TPMI.CEL	100000205951	2	-9	2	48	2	0	2	0|0
20191104_GT25_ARRAY_591_H03_TPMI.CEL	100021073737	2	-9	2	48	2	0	2	1|1
20200203_GT21_ARRAY_759_D11_TPMI.CEL	100023210499	2	-9	2	53	2	0	2	1|0
20200604_GT3_ARRAY_2109_G12_TPMI.CEL	100014377296	2	-9	2	55	2	0	2	0|0
20191125_GT24_ARRAY_606_H10_TPMI.CEL	100000330206	2	-9	2	56	2	0	2	0|0
20190905_GT2_ARRAY_214_F12_TPMI.CEL	100013779446	2	-9	2	56	2	0	2	1|0
20190509_GT2_ARRAY_77_A06_TPMI.CEL	100022022237	2	-9	2	57	2	0	2	0|1
20200325_GT1_ARRAY_88_A03_TPMI.CEL	100000566241	2	-9	2	58	2	0	2	0|1
20191223_GT24_ARRAY_625_G08_TPMI.CEL	100011973897	2	-9	1	61	2	0	2	0|0
20200526_GT8_ARRAY_2058_A04_TPMI.CEL	100025306385	2	-9	1	62	2	0	2	1|0
20191014_GT25_ARRAY_516_D06_TPMI.CEL	100022843273	2	-9	2	66	2	0	2	1|1
20191216_GT23_ARRAY_707_B11_TPMI.CEL	100010001331	2	-9	2	71	2	0	2	1|0
20191202_GT22_ARRAY_615_A01_TPMI.CEL	100025285538	2	-9	2	72	2	0	2	1|0
20191021_GT21_ARRAY_527_F10_TPMI.CEL	100027265714	2	-9	2	20	0	2	2	1|1
20190902_GT2_ARRAY_208_B10_TPMI.CEL	100023045458	2	-9	1	26	0	2	2	1|1
20191028_GT21_ARRAY_550_B02_TPMI.CEL	100024166664	2	-9	2	27	0	2	2	1|1
20190704_GT1_ARRAY_145_D02_TPMI.CEL	100025732306	2	-9	2	28	0	2	2	0|0
20191104_GT24_ARRAY_671_A07_TPMI.CEL	100000859828	2	-9	2	29	0	2	2	1|1
20200817_GT3_ARRAY_4075_B03_TPMI.CEL	100020835872	2	-9	2	29	0	2	2	0|0
20210317_GT3_ARRAY_4202_E06_TPMI.CEL	100022677583	2	-9	1	30	0	2	2	0|0
20191111_GT25_ARRAY_652_B02_TPMI.CEL	100023549445	2	-9	2	32	0	2	2	1|1
20210812_GT1_ARRAY_183_B06_TPMI.CEL	100012532834	2	-9	2	33	0	2	2	1|0
20191118_GT1_ARRAY_331_D07_TPMI.CEL	100016610149	2	-9	2	33	0	2	2	0|1
20200429_GT3_ARRAY_169_G09_TPMI.CEL	100022622359	2	-9	2	34	0	2	2	1|1
20210929_GT2_ARRAY_226_B08_TPMI.CEL	100023140865	2	-9	2	36	0	2	2	1|1
20191104_GT23_ARRAY_602_B07_TPMI.CEL	100022039390	2	-9	1	38	0	2	2	0|1
20200211_GT24_ARRAY_815_A02_TPMI.CEL	100026511532	2	-9	2	38	0	2	2	1|0
20200211_GT23_ARRAY_805_B06_TPMI.CEL	100000759856	2	-9	1	39	0	2	2	0|0
20200629_GT24_ARRAY_892_G04_TPMI.CEL	100010529297	2	-9	2	39	0	2	2	0|1
20191223_GT23_ARRAY_724_G10_TPMI.CEL	100027422134	2	-9	2	39	0	2	2	1|0
20200226_GT2_ARRAY_32_G06_TPMI.CEL	100000529271	2	-9	2	40	0	2	2	0|1
20191028_GT23_ARRAY_572_C04_TPMI.CEL	100000206398	2	-9	2	41	0	2	2	0|1
20190925_GT2_ARRAY_248_D06_TPMI.CEL	100011895753	2	-9	2	42	0	2	2	1|0
20200720_GT8_ARRAY_296_B05_TPMI.CEL	100029462792	2	-9	2	42	0	2	2	1|0
20191021_GT24_ARRAY_546_B07_TPMI.CEL	100000429195	2	-9	1	43	0	2	2	0|1
20190826_GT1_ARRAY_196_B11_TPMI.CEL	100013538077	2	-9	2	43	0	2	2	0|1
20200211_GT21_ARRAY_789_G11_TPMI.CEL	100016953507	2	-9	2	43	0	2	2	0|0
20191202_GT22_ARRAY_614_A07_TPMI.CEL	100011620132	2	-9	1	44	0	2	2	1|0
20200630_GT3_ARRAY_2033_E12_TPMI.CEL	100021346985	2	-9	2	44	0	2	2	1|0
20190516_GT3_ARRAY_85_A04_TPMI.CEL	100000416925	2	-9	2	46	0	2	2	1|0
20190903_GT2_ARRAY_209_B05_TPMI.CEL	100000504021	2	-9	2	46	0	2	2	1|1
20190904_GT2_ARRAY_212_C11_TPMI.CEL	100000135816	2	-9	2	47	0	2	2	1|1
20200217_GT24_ARRAY_833_C08_TPMI.CEL	100000550478	2	-9	2	48	0	2	2	1|1
20190306_GT3_ARRAY_62_D09_TPMI.CEL	100017935031	2	-9	2	48	0	2	2	1|1
20191120_GT1_ARRAY_336_G03_TPMI.CEL	100000504072	2	-9	2	49	0	2	2	1|1
20200309_GT21_ARRAY_837_H03_TPMI.CEL	100000556994	2	-9	1	49	0	2	2	1|0
20190814_GT3_ARRAY_179_G09_TPMI.CEL	100000646490	2	-9	2	49	0	2	2	0|1
20190220_GT2_ARRAY_56_E04_TPMI.CEL	100029982858	2	-9	2	49	0	2	2	1|1
20200212_GT2_ARRAY_1_G01_TPMI.CEL	100030045075	2	-9	1	49	0	2	2	1|1
20200622_GT23_ARRAY_880_F03_TPMI.CEL	100000014652	2	-9	2	50	0	2	2	0|1
20200608_GT3_ARRAY_2129_D12_TPMI.CEL	100021563343	2	-9	2	50	0	2	2	1|0
20191014_GT25_ARRAY_513_H03_TPMI.CEL	100000371020	2	-9	2	51	0	2	2	0|1
20190925_GT3_ARRAY_240_C05_TPMI.CEL	100011513099	2	-9	2	51	0	2	2	1|1
20200713_GT4_ARRAY_286_A05_TPMI.CEL	100018068935	2	-9	2	51	0	2	2	1|1
20210628_GT5_ARRAY_162_D08_TPMI.CEL	100018397530	2	-9	2	51	0	2	2	1|0
20190827_GT1_ARRAY_197_D09_TPMI.CEL	100012331941	2	-9	2	52	0	2	2	0|0
20200616_GT4_ARRAY_2168_A05_TPMI.CEL	100000045488	2	-9	2	53	0	2	2	0|1
20191210_GT1_ARRAY_381_C04_TPMI.CEL	100000410179	2	-9	2	53	0	2	2	1|1
20200723_GT5_ARRAY_332_C02_TPMI.CEL	100012920166	2	-9	2	53	0	2	2	1|1
20200413_GT4_ARRAY_123_D03_TPMI.CEL	100016185915	2	-9	2	53	0	2	2	1|1
20200603_GT4_ARRAY_2106_D01_TPMI.CEL	100000162287	2	-9	2	54	0	2	2	1|1
20190529_GT1_ARRAY_105_F02_TPMI.CEL	100000436121	2	-9	2	55	0	2	2	0|1
20190620_GT1_ARRAY_128_C03_TPMI.CEL	100000628029	2	-9	2	55	0	2	2	0|1
20200413_GT21_ARRAY_845_F01_TPMI.CEL	100011929756	2	-9	2	55	0	2	2	1|0
20190704_GT2_ARRAY_146_G10_TPMI.CEL	100016301780	2	-9	2	55	0	2	2	0|1
20200213_GT2_ARRAY_3_F06_TPMI.CEL	100022210061	2	-9	2	55	0	2	2	1|0
20191216_GT23_ARRAY_707_A11_TPMI.CEL	100000295448	2	-9	2	56	0	2	2	1|1
20190306_GT3_ARRAY_62_B12_TPMI.CEL	100030040259	2	-9	2	56	0	2	2	1|0
20190813_GT1_ARRAY_184_C10_TPMI.CEL	100000110388	2	-9	2	57	0	2	2	1|1
20191104_GT21_ARRAY_584_C11_TPMI.CEL	100000650841	2	-9	2	57	0	2	2	1|0
20191202_GT23_ARRAY_621_H06_TPMI.CEL	100011985450	2	-9	2	57	0	2	2	0|1
20191106_GT2_ARRAY_303_D11_TPMI.CEL	100012007686	2	-9	2	57	0	2	2	1|1
20200629_GT24_ARRAY_892_B06_TPMI.CEL	100000783818	2	-9	2	59	0	2	2	1|0
20200203_GT22_ARRAY_768_B05_TPMI.CEL	100015136699	2	-9	2	59	0	2	2	1|0
20200528_GT7_ARRAY_2063_D09_TPMI.CEL	100000974491	2	-9	1	61	0	2	2	0|0
20200420_GT6_ARRAY_138_C05_TPMI.CEL	100023848816	2	-9	1	61	0	2	2	0|1
20200211_GT24_ARRAY_813_D09_TPMI.CEL	100000013235	2	-9	2	62	0	2	2	1|1
20200113_GT21_ARRAY_739_G01_TPMI.CEL	100012531845	2	-9	2	63	0	2	2	1|1
20200701_GT2_ARRAY_2040_D01_TPMI.CEL	100024113685	2	-9	2	63	0	2	2	1|1
20191216_GT22_ARRAY_704_A12_TPMI.CEL	100024455641	2	-9	2	63	0	2	2	0|0
20181224_GT1_ARRAY_29_C02_TPMI.CEL	100027823785	2	-9	1	63	0	2	2	1|1
20190917_GT2_ARRAY_230_E03_TPMI.CEL	100000044712	2	-9	2	64	0	2	2	1|0
20200203_GT21_ARRAY_759_D09_TPMI.CEL	100000615513	2	-9	2	64	0	2	2	0|0
20210913_GT1_ARRAY_4377_F06_TPMI.CEL	100028476783	2	-9	2	65	0	2	2	1|1
20200211_GT22_ARRAY_794_G03_TPMI.CEL	100000614955	2	-9	2	67	0	2	2	0|1
20191121_GT1_ARRAY_338_D01_TPMI.CEL	100000219152	2	-9	2	72	0	2	2	1|0
20191121_GT3_ARRAY_329_H08_TPMI.CEL	100000553103	2	-9	2	72	0	2	2	0|0
20190701_GT3_ARRAY_132_D03_TPMI.CEL	100000791046	2	-9	2	78	0	2	2	0|1
20200806_GT5_ARRAY_4058_G07_TPMI.CEL	100012670770	2	-9	2	18	0	2	2	0|1
20191028_GT23_ARRAY_559_D11_TPMI.CEL	100022422979	2	-9	2	20	0	2	2	0|0
20190808_GT2_ARRAY_170_D06_TPMI.CEL	100026863079	2	-9	2	20	0	2	2	0|0
20191223_GT25_ARRAY_562_C02_TPMI.CEL	100034600382	2	-9	2	20	0	2	2	0|0
20190520_GT2_ARRAY_89_C09_TPMI.CEL	100031536411	2	-9	2	22	0	2	2	1|1
20191118_GT3_ARRAY_323_A06_TPMI.CEL	100000871651	2	-9	2	24	0	2	2	1|0
20200622_GT21_ARRAY_872_D11_TPMI.CEL	100028783091	2	-9	1	24	0	2	2	1|0
20190909_GT2_ARRAY_215_B03_TPMI.CEL	100035084685	2	-9	2	24	0	2	2	0|1
20200203_GT25_ARRAY_777_E10_TPMI.CEL	100014253427	2	-9	2	25	0	2	2	0|0
20200526_GT3_ARRAY_2071_E02_TPMI.CEL	100022095747	2	-9	2	25	0	2	2	0|0
20200226_GT2_ARRAY_31_B03_TPMI.CEL	100028304324	2	-9	2	25	0	2	2	0|1
20200622_GT22_ARRAY_874_C10_TPMI.CEL	100028929199	2	-9	2	25	0	2	2	0|0
20191202_GT23_ARRAY_620_A11_TPMI.CEL	100034636383	2	-9	2	25	2	0	2	1|0
20200611_GT3_ARRAY_2141_B10_TPMI.CEL	100035478680	2	-9	1	25	2	0	2	0|0
20200615_GT24_ARRAY_866_D11_TPMI.CEL	100000717738	2	-9	2	27	2	0	2	1|0
20200224_GT2_ARRAY_27_F09_TPMI.CEL	100013048718	2	-9	2	27	0	2	2	0|0
20200714_GT3_ARRAY_289_A03_TPMI.CEL	100015547603	2	-9	2	27	0	2	2	0|1
20191007_GT23_ARRAY_504_B10_TPMI.CEL	100021384723	2	-9	2	27	0	2	2	1|0
20191104_GT21_ARRAY_581_A11_TPMI.CEL	100022503004	2	-9	2	27	2	0	2	0|0
20200211_GT24_ARRAY_813_H03_TPMI.CEL	100033469141	2	-9	2	27	0	2	2	0|1
20200706_GT3_ARRAY_265_B08_TPMI.CEL	100036153443	2	-9	1	28	2	0	2	0|0
20191028_GT21_ARRAY_551_A01_TPMI.CEL	100010831692	2	-9	2	29	2	0	2	0|0
20191128_GT1_ARRAY_346_C08_TPMI.CEL	100015916486	2	-9	2	29	0	2	2	0|0
20200113_GT21_ARRAY_738_C06_TPMI.CEL	100023444903	2	-9	2	29	2	0	2	0|0
20190925_GT2_ARRAY_248_G12_TPMI.CEL	100027780509	2	-9	2	29	0	2	2	1|1
20191216_GT23_ARRAY_705_E09_TPMI.CEL	100033083521	2	-9	2	29	2	0	2	0|1
20200721_GT7_ARRAY_299_B03_TPMI.CEL	100034264311	2	-9	1	29	0	2	2	1|0
20200810_GT3_ARRAY_355_B05_TPMI.CEL	100027226661	2	-9	2	30	0	2	2	1|1
20190523_GT2_ARRAY_95_D09_TPMI.CEL	100029981994	2	-9	2	30	0	2	2	1|0
20200217_GT24_ARRAY_833_A08_TPMI.CEL	100030701468	2	-9	2	30	0	2	2	0|1
20191007_GT25_ARRAY_502_A05_TPMI.CEL	100034508893	2	-9	2	30	2	0	2	0|1
20200217_GT21_ARRAY_819_G04_TPMI.CEL	100034642402	2	-9	1	30	0	2	2	1|0
20191209_GT22_ARRAY_635_F07_TPMI.CEL	100035238328	2	-9	2	30	2	0	2	1|0
20200907_GT3_ARRAY_417_G10_TPMI.CEL	100000654124	2	-9	1	31	0	2	2	1|1
20200324_GT3_ARRAY_93_A03_TPMI.CEL	100011350604	2	-9	1	31	0	2	2	0|1
20200603_GT4_ARRAY_2108_B08_TPMI.CEL	100013878635	2	-9	2	31	0	2	2	1|0
20200610_GT7_ARRAY_2121_D12_TPMI.CEL	100015962685	2	-9	2	31	2	0	2	0|0
20200701_GT8_ARRAY_2028_G04_TPMI.CEL	100019522621	2	-9	2	31	0	2	2	1|0
20200722_GT8_ARRAY_304_D11_TPMI.CEL	100021343654	2	-9	2	31	0	2	2	1|1
20190130_GT1_ARRAY_51_B04_TPMI.CEL	100022205702	2	-9	2	31	0	2	2	1|0
20200203_GT25_ARRAY_777_G08_TPMI.CEL	100026112181	2	-9	2	31	0	2	2	0|0
20200716_GT7_ARRAY_281_C09_TPMI.CEL	100026146215	2	-9	1	31	2	0	2	0|0
20200211_GT23_ARRAY_807_D09_TPMI.CEL	100026960599	2	-9	2	31	0	2	2	1|1
20190806_GT3_ARRAY_173_D04_TPMI.CEL	100030874545	2	-9	2	31	0	2	2	1|1
20200622_GT4_ARRAY_2010_F01_TPMI.CEL	100032830203	2	-9	2	31	0	2	2	0|0
20200526_GT7_ARRAY_2057_C06_TPMI.CEL	100035610944	2	-9	2	31	0	2	2	1|0
20200728_GT2_ARRAY_4007_G08_TPMI.CEL	100036128146	2	-9	2	31	0	2	2	1|1
[truncated: 2,581 more rows]

## Sheet: 工作表2
IID	PatID12	RA_pheno	RAexam_pheno	Sex	Age	RF	CCP		rs9270481	AvgCRPValue	CRPMedianCont	AvgESRValue	ESRMedianCont
20200423_GT5_ARRAY_143_C06_TPMI.CEL	100011052420	2	2	2	18	2	2	4	0|0	0.325333	0.1	12.4783	12
20200113_GT24_ARRAY_749_E05_TPMI.CEL	100028194432	2	2	2	19	2	2	4	0|0	0.139929	0.075	10.6429	8.5			CRP<1:正常
20190509_GT2_ARRAY_77_E02_TPMI.CEL	100028449477	2	2	1	19	2	2	4	1|0	0.19	0.06	5.71875	4.5			CRP>=1:發炎
20191125_GT21_ARRAY_687_D12_TPMI.CEL	100024066844	2	2	2	22	2	2	4	1|1	3.52739	1.38	14.8	15.5
20190926_GT2_ARRAY_249_B12_TPMI.CEL	100019474353	2	2	1	25	2	2	4	0|0	0.73515	0.4505	8.53846	8			ESR 男性：0-15 mm/hr 女性：0-20 mm/hr
20191118_GT3_ARRAY_324_H09_TPMI.CEL	100020856316	2	2	2	25	2	2	4	0|1	2.33444	2.26	14.625	13.5
20210517_GT7_ARRAY_4123_G01_TPMI.CEL	100023100143	2	2	2	25	2	2	4	1|1	0.05	0.05	4	4			D欄篩選2即為RF negative
20191104_GT25_ARRAY_590_A08_TPMI.CEL	100027755202	2	2	1	25	2	2	4	0|0	0.801667	0.595	7.33333	6
20200805_GT6_ARRAY_4029_C08_TPMI.CEL	100012681059	2	2	2	28	2	2	4	0|0	1.39286	0.24	26	18.5
20200810_GT7_ARRAY_4059_E08_TPMI.CEL	100023136835	2	2	2	30	2	2	4	0|0	0.0427059	0.019	12.963	12
20191028_GT21_ARRAY_551_D11_TPMI.CEL	100026722913	2	2	2	30	2	2	4	1|0	0.28	0.135	26	26
20200311_GT1_ARRAY_55_B09_TPMI.CEL	100011520836	2	2	1	31	2	2	4	1|0	0.285789	0.08	1.88889	2
20190806_GT3_ARRAY_174_C11_TPMI.CEL	100020276027	2	2	2	31	2	2	4	1|0	0.0858947	0.019	8.92593	8
20200309_GT21_ARRAY_837_E02_TPMI.CEL	100012319487	2	2	2	32	2	2	4	0|1	1.06333	1.14	10.2593	9
20190220_GT2_ARRAY_56_F01_TPMI.CEL	100021743785	2	2	2	32	2	2	4	0|0	2.9375	0.73	31.1875	29
20191028_GT21_ARRAY_566_B04_TPMI.CEL	100012818092	2	2	1	33	2	2	4	1|0	0.674358	0.28	9.3253	8
20190724_GT3_ARRAY_155_A02_TPMI.CEL	100016201113	2	2	2	33	2	2	4	0|1	0.511029	0.385	22.9839	21
20191106_GT2_ARRAY_303_B04_TPMI.CEL	100022138152	2	2	2	33	2	2	4	1|1	0.0798	0.06	2.8	2.5
20200706_GT22_ARRAY_895_A01_TPMI.CEL	100030383600	2	2	1	34	2	2	4	1|1	0.656667	0.35	3.5	3.5
20200224_GT4_ARRAY_35_A05_TPMI.CEL	100011144872	2	2	2	35	2	2	4	0|1	1.29	0.88	21.7143	16
20210429_GT6_ARRAY_113_F09_TPMI.CEL	100017497700	2	2	1	36	2	2	4	0|0	2.2446	0.644	#N/A	#N/A
20190220_GT2_ARRAY_56_A07_TPMI.CEL	100027430991	2	2	2	36	2	2	4	0|1	2.91	2.91	23	24
20191030_GT3_ARRAY_287_B07_TPMI.CEL	100014256418	2	2	2	37	2	2	4	0|0	0.408625	0.04	17	18
20211004_GT4_ARRAY_234_C02_TPMI.CEL	100000256439	2	2	2	38	2	2	4	0|1	1.31	1.31	17.5	17.5
20191028_GT21_ARRAY_549_D10_TPMI.CEL	100000840233	2	2	2	38	2	2	4	0|0	1.52829	0.19	16.4828	9
20191120_GT3_ARRAY_328_G11_TPMI.CEL	100014800966	2	2	2	38	2	2	4	0|0	0.7225	0.43	34	34
20190902_GT2_ARRAY_208_B09_TPMI.CEL	100014932610	2	2	2	39	2	2	4	0|1	0.159043	0.05	6.05	5
20200406_GT1_ARRAY_101_F07_TPMI.CEL	100000149145	2	2	2	40	2	2	4	0|0	1.33091	1.04	18.125	17
20191021_GT24_ARRAY_564_D11_TPMI.CEL	100000560475	2	2	2	40	2	2	4	1|0	0.676444	0.258	20.7	19.5
20190916_GT1_ARRAY_231_G11_TPMI.CEL	100000564701	2	2	2	40	2	2	4	1|0	0.05725	0.05	3.66667	3.5
20200701_GT8_ARRAY_2026_B09_TPMI.CEL	100000650902	2	2	2	40	2	2	4	1|0	0.153462	0.117	20.5	21.5
20191007_GT1_ARRAY_268_H07_TPMI.CEL	100012428997	2	2	1	40	2	2	4	0|1	0.64275	0.595	3	2.5
20190121_GT2_ARRAY_44_B08_TPMI.CEL	100012491612	2	2	2	40	2	2	4	1|1	1.61625	1	87.8571	94.5
20191112_GT2_ARRAY_310_C12_TPMI.CEL	100015566916	2	2	1	40	2	2	4	0|1	0.777437	0.135	3.83784	2
20190808_GT3_ARRAY_177_G08_TPMI.CEL	100018276252	2	2	1	40	2	2	4	0|0	1.12821	0.895	15.3784	11.5
20191202_GT23_ARRAY_618_C03_TPMI.CEL	100000869553	2	2	2	41	2	2	4	0|1	0.0770323	0.04	23.0545	23
20191125_GT24_ARRAY_604_D08_TPMI.CEL	100010552585	2	2	2	41	2	2	4	0|0	0.126364	0.1	5.48148	6
20200311_GT1_ARRAY_56_F06_TPMI.CEL	100025534591	2	2	2	41	2	2	4	0|1	0.372345	0.02	10.0476	7
20200211_GT24_ARRAY_815_G09_TPMI.CEL	100000027769	2	2	2	42	2	2	4	1|0	0.290552	0.04	17.2364	15
20200527_GT4_ARRAY_2078_D11_TPMI.CEL	100015892599	2	2	2	42	2	2	4	0|1	0.0476667	0.03	8.4	8
20191125_GT21_ARRAY_686_H07_TPMI.CEL	100000292222	2	2	2	43	2	2	4	1|1	1.86476	0.29	81.5	81.5
20191028_GT25_ARRAY_556_H01_TPMI.CEL	100000710451	2	2	2	43	2	2	4	1|0	0.262455	0.06	33.9394	28
20190827_GT1_ARRAY_197_E03_TPMI.CEL	100000861709	2	2	1	43	2	2	4	1|1	0.0596667	0.03	3.71429	3
20190620_GT2_ARRAY_127_B10_TPMI.CEL	100011261694	2	2	1	44	2	2	4	1|1	0.1155	0.1155	3	3
20191028_GT21_ARRAY_551_B09_TPMI.CEL	100014040242	2	2	1	44	2	2	4	1|0	2.08206	1.19	25.6	23
20200217_GT22_ARRAY_824_H08_TPMI.CEL	100000058164	2	2	2	45	2	2	4	1|0	0.036125	0.025	3.95238	3
20200608_GT7_ARRAY_2113_H08_TPMI.CEL	100011705230	2	2	2	46	2	2	4	0|0	2.96333	0.19	38.4286	36
20190704_GT1_ARRAY_145_C03_TPMI.CEL	100015353557	2	2	2	46	2	2	4	0|1	4.41056	0.31	12.1471	11
20200622_GT22_ARRAY_876_H07_TPMI.CEL	100015626281	2	2	2	46	2	2	4	0|1	0.0384444	0.02	21.8519	20
20200212_GT3_ARRAY_9_F10_TPMI.CEL	100022170647	2	2	2	46	2	2	4	0|1	0.0733333	0.09	19.6	16
20210923_GT1_ARRAY_215_D02_TPMI.CEL	100000372034	2	2	2	47	2	2	4	0|1	0.04	0.04	9.125	7.5
20190904_GT2_ARRAY_212_E07_TPMI.CEL	100000520715	2	2	2	47	2	2	4	1|1	0.0683333	0.05	5.3125	5
20210310_GT6_ARRAY_49_D09_TPMI.CEL	100000534856	2	2	2	47	2	2	4	0|0	0.3338	0.05	17.3333	18
20191120_GT1_ARRAY_336_H08_TPMI.CEL	100000605283	2	2	2	47	2	2	4	1|0	0.142222	0.12	21.5833	20
20200629_GT4_ARRAY_2030_D08_TPMI.CEL	100000923251	2	2	2	47	2	2	4	1|1	0.0245	0.0245	#N/A	#N/A
20190925_GT2_ARRAY_247_A07_TPMI.CEL	100012616189	2	2	2	47	2	2	4	0|0	0.0363333	0.03	7.33333	5
20210929_GT5_ARRAY_4333_G09_TPMI.CEL	100023948681	2	2	2	48	2	2	4	0|1	0.22	0.22	52	52
20191104_GT23_ARRAY_595_G02_TPMI.CEL	100000331648	2	2	2	49	2	2	4	1|1	0.118519	0.055	18.2642	16
20200622_GT23_ARRAY_879_F08_TPMI.CEL	100000683211	2	2	2	49	2	2	4	0|1	0.189791	0.12	7.23913	6.5
20191114_GT2_ARRAY_314_C08_TPMI.CEL	100010271834	2	2	1	49	2	2	4	0|1	1.53739	0.5	35.8644	25
20200615_GT25_ARRAY_869_D09_TPMI.CEL	100010796438	2	2	2	49	2	2	4	1|1	0.113357	0.03	8.33333	7.5
20200303_GT1_ARRAY_43_E02_TPMI.CEL	100012575283	2	2	1	49	2	2	4	0|0	0.5	0.5	12.5	11.5
20191209_GT21_ARRAY_633_B11_TPMI.CEL	100000409014	2	2	2	50	2	2	4	1|1	0.8975	0.315	#N/A	#N/A
20190716_GT1_ARRAY_143_H03_TPMI.CEL	100000678083	2	2	2	50	2	2	4	0|0	0.423947	0.085	10.1594	8
20200423_GT5_ARRAY_144_B05_TPMI.CEL	100020252592	2	2	2	50	2	2	4	0|0	0.275	0.275	13.6667	14
20210617_GT8_ARRAY_4186_A11_TPMI.CEL	100024211830	2	2	2	50	2	2	4	1|1	2.53533	0.54	16.4	15
20190530_GT1_ARRAY_107_A04_TPMI.CEL	100000322804	2	2	2	51	2	2	4	0|1	#N/A	#N/A	25	20
20200609_GT4_ARRAY_2132_A04_TPMI.CEL	100025295842	2	2	2	51	2	2	4	1|1	0.085	0.085	5.5	5.5
20191216_GT21_ARRAY_642_G09_TPMI.CEL	100028763282	2	2	2	51	2	2	4	1|0	0.125	0.125	10	10
20191125_GT1_ARRAY_339_H08_TPMI.CEL	100000693920	2	2	2	52	2	2	4	0|0	0.145133	0.03	4.72414	5
20200113_GT23_ARRAY_744_D05_TPMI.CEL	100000340068	2	2	2	53	2	2	4	0|0	0.4255	0.266	13	13
20211005_GT4_ARRAY_244_E12_TPMI.CEL	100000405075	2	2	2	53	2	2	4	1|0	0.0496667	0.06	3.625	3
20190123_GT2_ARRAY_46_B05_TPMI.CEL	100000969908	2	2	2	53	2	2	4	1|1	0.0543333	0.04	7.03125	6
20200817_GT3_ARRAY_4077_H01_TPMI.CEL	100000978853	2	2	1	53	2	2	4	0|0	3.34	1.18	20.3966	11
20190725_GT3_ARRAY_158_C07_TPMI.CEL	100012107833	2	2	2	53	2	2	4	0|1	1.90985	1.09	25.8958	13
20210602_GT5_ARRAY_134_F07_TPMI.CEL	100012237603	2	2	2	53	2	2	4	1|1	0.828	0.47	58	59
20200528_GT2_ARRAY_2081_B08_TPMI.CEL	100013995957	2	2	2	53	2	2	4	1|1	0.651429	0.52	21.5714	20
20191014_GT24_ARRAY_522_B01_TPMI.CEL	100019433697	2	2	2	53	2	2	4	1|1	0.210345	0.12	28.4737	27
20190711_GT2_ARRAY_140_E10_TPMI.CEL	100029187085	2	2	1	53	2	2	4	0|0	8.51214	5.16	5	5
20200420_GT21_ARRAY_847_C01_TPMI.CEL	100000378619	2	2	2	54	2	2	4	0|1	0.019	0.019	11	11
20200803_GT7_ARRAY_4019_F05_TPMI.CEL	100010450374	2	2	2	55	2	2	4	1|0	0.518333	0.45	35.875	32.5
20210310_GT1_ARRAY_52_D10_TPMI.CEL	100023679166	2	2	2	55	2	2	4	0|1	0.05	0.04	5.5	5.5
20191028_GT21_ARRAY_551_C05_TPMI.CEL	100000287267	2	2	2	56	2	2	4	1|0	2.16628	0.09	21.359	13
20191216_GT23_ARRAY_709_D06_TPMI.CEL	100000376505	2	2	2	56	2	2	4	1|0	0.115	0.12	5.5	5.5
20190306_GT3_ARRAY_62_E02_TPMI.CEL	100000379904	2	2	1	56	2	2	4	0|0	5.55259	4.84	38.3788	24
20191125_GT22_ARRAY_689_A07_TPMI.CEL	100000886900	2	2	2	56	2	2	4	1|1	1.17	0.125	37.4762	26
20191028_GT21_ARRAY_552_H04_TPMI.CEL	100010130723	2	2	2	56	2	2	4	1|0	0.360889	0.17	33.6585	27
20191125_GT24_ARRAY_609_F06_TPMI.CEL	100011556677	2	2	2	56	2	2	4	0|0	0.728936	0.33	24.0519	21
20191223_GT22_ARRAY_721_G02_TPMI.CEL	100015984489	2	2	1	56	2	2	4	1|1	0.716695	0.03	7.96226	2
20200409_GT7_ARRAY_130_C02_TPMI.CEL	100021006476	2	2	2	56	2	2	4	0|0	1.97333	1.48	8.59091	7.5
20200211_GT21_ARRAY_792_C02_TPMI.CEL	100022166815	2	2	1	56	2	2	4	1|0	0.160526	0.04	5.27273	5
20200706_GT24_ARRAY_899_C06_TPMI.CEL	100000498210	2	2	2	57	2	2	4	0|1	0.168889	0.06	20.7273	19.5
20191118_GT1_ARRAY_332_B01_TPMI.CEL	100000855948	2	2	2	57	2	2	4	0|1	0.70713	0.08	22.3333	23
20191204_GT2_ARRAY_359_G07_TPMI.CEL	100012762240	2	2	1	57	2	2	4	0|0	0.758824	0.58	12.125	10.5
20191223_GT23_ARRAY_729_B12_TPMI.CEL	100014207391	2	2	2	57	2	2	4	1|1	0.5752	0.07	21.4074	20
20200211_GT23_ARRAY_806_G01_TPMI.CEL	100017925678	2	2	2	57	2	2	4	0|1	3.56484	0.76	37.4444	33
20200622_GT21_ARRAY_871_E01_TPMI.CEL	100029615793	2	2	1	57	2	2	4	1|0	1.98579	0.085	20.3056	6
20200819_GT3_ARRAY_4083_G11_TPMI.CEL	100000040240	2	2	2	58	2	2	4	1|1	1.585	1.07	37.2727	22
20191028_GT21_ARRAY_551_D05_TPMI.CEL	100012244162	2	2	2	58	2	2	4	0|1	1.86358	0.19	41.5625	30
20190218_GT2_ARRAY_53_B02_TPMI.CEL	100021723198	2	2	2	58	2	2	4	1|1	1.163	0.99	13.9773	13
20200330_GT2_ARRAY_100_D06_TPMI.CEL	100000545171	2	2	2	59	2	2	4	0|0	0.354444	0.05	11	9.5
20200720_GT4_ARRAY_314_G11_TPMI.CEL	100000474787	2	2	2	60	2	2	4	0|1	0.1175	0.07	12.5	12.5
20191202_GT24_ARRAY_626_A12_TPMI.CEL	100012748319	2	2	2	60	2	2	4	1|1	0.357	0.11	5	5
20191104_GT23_ARRAY_602_F05_TPMI.CEL	100000892418	2	2	2	61	2	2	4	1|1	1.101	0.87	43	36
20190515_GT3_ARRAY_84_E09_TPMI.CEL	100000941034	2	2	2	61	2	2	4	1|0	0.233	0.019	7.25806	5
20200616_GT4_ARRAY_2168_A06_TPMI.CEL	100016533032	2	2	2	62	2	2	4	0|1	4.51	0.94	10.3333	9
20200213_GT2_ARRAY_3_G10_TPMI.CEL	100020625671	2	2	2	62	2	2	4	0|0	3.28286	2.43	21	16
20200409_GT3_ARRAY_117_D10_TPMI.CEL	100000218619	2	2	2	63	2	2	4	1|1	0.1	0.1	13.6667	13
20191216_GT24_ARRAY_710_G06_TPMI.CEL	100013531877	2	2	2	63	2	2	4	1|0	0.315385	0.225	10.3929	7
20200817_GT4_ARRAY_4076_C04_TPMI.CEL	100018133847	2	2	2	63	2	2	4	0|0	2.93533	0.28	22.5	22.5
20190121_GT1_ARRAY_43_G08_TPMI.CEL	100019099548	2	2	2	64	2	2	4	1|1	2.09333	0.26	22	20.5
20200519_GT3_ARRAY_223_B04_TPMI.CEL	100013053831	2	2	2	65	2	2	4	1|1	1.85733	0.16	32.3571	22
20200706_GT8_ARRAY_2042_H08_TPMI.CEL	100022009079	2	2	2	65	2	2	4	0|0	1.62	1.62	27.3333	18
20200113_GT24_ARRAY_748_G09_TPMI.CEL	100022278267	2	2	2	65	2	2	4	0|1	0.454	0.28	7.16667	7.5
20191223_GT24_ARRAY_732_G05_TPMI.CEL	100013990599	2	2	1	66	2	2	4	0|0	6.6	0.88	5.5	5.5
20191104_GT23_ARRAY_595_H07_TPMI.CEL	100000650514	2	2	2	68	2	2	4	1|0	0.1405	0.09	8.57692	8
20191021_GT24_ARRAY_547_H06_TPMI.CEL	100014971787	2	2	2	68	2	2	4	1|1	0.0763333	0.03	#N/A	#N/A
20200113_GT25_ARRAY_736_H07_TPMI.CEL	100017697611	2	2	2	68	2	2	4	1|0	2.31667	1.315	28.2917	27
20191104_GT23_ARRAY_598_F11_TPMI.CEL	100022495941	2	2	2	68	2	2	4	1|1	3.19067	1.33	29	18.5
20211102_GT6_ARRAY_4434_D06_TPMI.CEL	100023881376	2	2	2	68	2	2	4	1|1	3.97538	1.63	19.76	16
20200602_GT3_ARRAY_2103_H04_TPMI.CEL	100011687721	2	2	2	69	2	2	4	1|0	0.2575	0.14	42	42.5
20181112_GT2_ARRAY_8_D08_TPMI.CEL	100012846779	2	2	2	69	2	2	4	#N/A	0.24	0.135	31.5833	29.5
20200525_GT22_ARRAY_856_D05_TPMI.CEL	100029035688	2	2	1	70	2	2	4	1|1	9.41857	6.46	69.1667	63.5
20211020_GT6_ARRAY_293_C01_TPMI.CEL	100012317805	2	2	2	71	2	2	4	1|1	0.19	0.19	64.3333	59
20190603_GT1_ARRAY_112_A08_TPMI.CEL	100023245661	2	2	2	71	2	2	4	0|0	0.03	0.03	27.5	27.5
20191119_GT3_ARRAY_325_A02_TPMI.CEL	100000609620	2	2	2	73	2	2	4	0|0	0.893182	0.545	35	26
20200113_GT23_ARRAY_745_C01_TPMI.CEL	100011758917	2	2	2	79	2	2	4	1|0	3.6577	1.79	80	91
20200601_GT4_ARRAY_2100_A04_TPMI.CEL	100021693984	2	2	2	18	2	2	4	0|0	1.17483	0.08	14.1667	12.5
20200709_GT5_ARRAY_2045_G01_TPMI.CEL	100023103363	2	2	1	18	2	2	4	0|0	1.55885	0.995	6.67857	5
20200908_GT1_ARRAY_4172_F11_TPMI.CEL	100023110315	2	2	1	18	2	2	4	0|0	0.1425	0.14	5.5	6
20191029_GT3_ARRAY_286_E08_TPMI.CEL	100026531990	2	2	2	18	2	2	4	1|0	0.875235	0.019	16.8235	3
20200908_GT3_ARRAY_419_B05_TPMI.CEL	100016423359	2	2	2	19	2	2	4	0|1	6.7875	0.285	14.6667	9
20200916_GT8_ARRAY_4190_H05_TPMI.CEL	100016724833	2	2	2	19	2	2	4	0|0	0.0333333	0.03	5.33333	4
20191223_GT23_ARRAY_729_E09_TPMI.CEL	100019897499	2	2	2	19	2	2	4	0|0	0.0292857	0.019	4.125	3.5
20200211_GT3_ARRAY_8_B06_TPMI.CEL	100033344630	2	2	2	19	2	2	4	0|0	0.313636	0.28	9.09091	9
20191202_GT23_ARRAY_618_A10_TPMI.CEL	100033361767	2	2	2	19	2	2	4	0|0	0.159714	0.15	7.07143	7
20191021_GT21_ARRAY_531_D10_TPMI.CEL	100033925772	2	2	2	19	2	2	4	0|1	2.91655	2.13	18.0303	11
20200713_GT6_ARRAY_268_C06_TPMI.CEL	100012599367	2	2	2	20	2	2	4	0|0	1.618	0.5	21.8333	15
20200226_GT2_ARRAY_31_D05_TPMI.CEL	100023871260	2	2	1	20	2	2	4	0|0	5.98	5.98	82	82
20200722_GT7_ARRAY_303_D02_TPMI.CEL	100026086988	2	2	2	20	2	2	4	0|0	0.23815	0.035	11	8.5
20191028_GT24_ARRAY_579_C04_TPMI.CEL	100029191362	2	2	1	20	2	2	4	0|1	2.33833	2.09	9	9
20191021_GT23_ARRAY_540_D04_TPMI.CEL	100031619086	2	2	2	20	2	2	4	0|1	0.345	0.055	12.3333	11
20210303_GT8_ARRAY_4020_D08_TPMI.CEL	100032114709	2	2	2	20	2	2	4	0|1	0.048375	0.04	14.2	5.5
20190530_GT1_ARRAY_107_D04_TPMI.CEL	100032853329	2	2	2	20	2	2	4	1|0	0.0615455	0.03	4.5	4.5
20210323_GT8_ARRAY_4066_D08_TPMI.CEL	100035545063	2	2	1	20	2	2	4	0|1	0.97	0.82	23	21.5
20191104_GT23_ARRAY_602_C07_TPMI.CEL	100026605073	2	2	2	21	2	2	4	0|0	1.985	1.28	22.25	22.5
20191216_GT23_ARRAY_644_F06_TPMI.CEL	100029880654	2	2	1	21	2	2	4	1|0	0.697931	0.6	14.4828	14
20200806_GT4_ARRAY_4048_H01_TPMI.CEL	100033250793	2	2	1	21	2	2	4	0|1	1.199	0.855	9.66667	10
20200706_GT8_ARRAY_2044_F10_TPMI.CEL	100033291553	2	2	2	21	2	2	4	1|0	0.6625	0.315	12.6667	13
20200902_GT1_ARRAY_4151_E09_TPMI.CEL	100000882579	2	2	1	22	2	2	4	1|1	4.65	4.65	29	29
20211206_GT5_ARRAY_355_C09_TPMI.CEL	100013539559	2	2	1	22	2	2	4	1|0	0.413333	0.31	7	7
20190617_GT3_ARRAY_122_G10_TPMI.CEL	100014329668	2	2	1	22	2	2	4	0|1	0.974035	0.73	8.42	7.5
20210531_GT8_ARRAY_4152_H04_TPMI.CEL	100017625041	2	2	2	22	2	2	4	0|0	6.758	1.46	28	28
20211115_GT7_ARRAY_325_B12_TPMI.CEL	100025074355	2	2	2	22	2	2	4	0|0	0.0393333	0.019	24.5714	26
20190513_GT3_ARRAY_79_B10_TPMI.CEL	100029863249	2	2	2	22	2	2	4	1|1	1.27	0.88	21.9412	20
20211216_GT8_ARRAY_4542_F02_TPMI.CEL	100031267212	2	2	1	22	2	2	4	1|0	1.5225	1.425	#N/A	#N/A
20210812_GT1_ARRAY_184_G06_TPMI.CEL	100023691762	2	2	2	23	2	2	4	0|1	0.977778	0.66	23	23
20200914_GT3_ARRAY_433_A03_TPMI.CEL	100033619873	2	2	2	23	2	2	4	1|1	0.07	0.07	7	7
20191223_GT22_ARRAY_716_F06_TPMI.CEL	100000967659	2	2	1	24	2	2	4	1|0	0.885	0.885	10.5	10.5
20200420_GT3_ARRAY_147_A05_TPMI.CEL	100010309102	2	2	1	24	2	2	4	1|0	0.146667	0.105	2.2	2
20200623_GT5_ARRAY_257_F11_TPMI.CEL	100010964595	2	2	2	24	2	2	4	0|0	0.42	0.3	56.1429	49
20200224_GT2_ARRAY_27_C10_TPMI.CEL	100011342434	2	2	1	24	2	2	4	1|0	0.19	0.19	1	1
20190905_GT2_ARRAY_213_F05_TPMI.CEL	100015217477	2	2	2	24	2	2	4	0|1	0.318688	0.105	4.53333	3
20190806_GT3_ARRAY_173_B09_TPMI.CEL	100016069637	2	2	2	24	2	2	4	1|0	0.65	0.585	14	14
20190815_GT1_ARRAY_188_H03_TPMI.CEL	100021792482	2	2	2	24	2	2	4	0|0	0.806	0.64	24.9	24.5
20191202_GT21_ARRAY_610_H03_TPMI.CEL	100022815701	2	2	2	24	2	2	4	0|0	0.709565	0.61	23.375	22.5
20200730_GT2_ARRAY_4017_F04_TPMI.CEL	100027583981	2	2	2	24	2	2	4	1|1	0.0463333	0.02	13.6667	13
20200505_GT8_ARRAY_175_C08_TPMI.CEL	100032914947	2	2	2	24	2	2	4	1|0	0.019	0.019	2	2
20191119_GT1_ARRAY_333_G08_TPMI.CEL	100033040672	2	2	2	24	2	2	4	1|1	5.41762	1.01	19.24	10
20200408_GT1_ARRAY_111_F09_TPMI.CEL	100033421556	2	2	2	24	2	2	4	0|0	0.05	0.05	8	8
20191223_GT25_ARRAY_562_B07_TPMI.CEL	100000979228	2	2	1	25	2	2	4	1|0	0.301765	0.019	5.64706	3
20200709_GT2_ARRAY_261_A02_TPMI.CEL	100011467629	2	2	1	25	2	2	4	1|0	0.505	0.505	7	7
20210302_GT8_ARRAY_4014_H02_TPMI.CEL	100015020163	2	2	2	25	2	2	4	1|0	0.185571	0.24	12.5	12
20191216_GT22_ARRAY_703_F06_TPMI.CEL	100023314466	2	2	2	25	2	2	4	1|1	0.07	0.07	3	3
20200220_GT3_ARRAY_26_D01_TPMI.CEL	100024545640	2	2	2	25	2	2	4	0|0	0.703333	0.56	6.75	6
20200224_GT2_ARRAY_27_B08_TPMI.CEL	100000541062	2	2	2	26	2	2	4	0|1	0.118591	0.05	13.8519	11
20191022_GT2_ARRAY_278_F09_TPMI.CEL	100000766164	2	2	1	26	2	2	4	0|0	0.103793	0.09	13.6552	11
20200406_GT21_ARRAY_842_F12_TPMI.CEL	100010361128	2	2	1	26	2	2	4	0|0	0.37	0.39	9.25	9.5
20190715_GT1_ARRAY_141_F04_TPMI.CEL	100022220184	2	2	2	26	2	2	4	0|1	0.120471	0.06	5.05882	5
20191209_GT23_ARRAY_637_H02_TPMI.CEL	100025663143	2	2	2	26	2	2	4	1|0	0.512571	0.16	7.66667	7
20200610_GT7_ARRAY_2121_G08_TPMI.CEL	100028776563	2	2	2	26	2	2	4	1|0	#N/A	#N/A	4.5	4.5
20200707_GT7_ARRAY_2177_B05_TPMI.CEL	100030779527	2	2	1	26	2	2	4	0|0	0.394875	0.235	5.25	3.5
20191014_GT24_ARRAY_522_F10_TPMI.CEL	100032018049	2	2	2	26	2	2	4	0|1	0.925278	0.72	36.5135	35
20191106_GT2_ARRAY_303_H01_TPMI.CEL	100032134841	2	2	2	26	2	2	4	0|1	0.61	0.61	25	22
20200915_GT7_ARRAY_4185_A05_TPMI.CEL	100032946906	2	2	2	26	2	2	4	0|0	0.28	0.28	16	16
20200909_GT7_ARRAY_4161_B01_TPMI.CEL	100035875602	2	2	1	26	2	2	4	0|1	1.542	1.955	23.4	24.5
20200804_GT5_ARRAY_4054_D04_TPMI.CEL	100000716080	2	2	2	27	2	2	4	0|0	0.09	0.09	5	5
20191021_GT24_ARRAY_545_G03_TPMI.CEL	100010522639	2	2	1	27	2	2	4	1|1	0.415	0.415	4	4
20191007_GT23_ARRAY_504_A02_TPMI.CEL	100023561992	2	2	2	27	2	2	4	1|1	0.0882778	0.06	18.2	15
20211014_GT3_ARRAY_4357_C04_TPMI.CEL	100029722565	2	2	2	27	2	2	4	0|0	0.09	0.09	6	6
20200818_GT1_ARRAY_379_F06_TPMI.CEL	100030383808	2	2	2	27	2	2	4	0|0	1.9075	1.28	13.3333	4
20200310_GT3_ARRAY_62_E12_TPMI.CEL	100034128908	2	2	2	27	2	2	4	1|0	1.35	0.23	15	8.5
20191028_GT23_ARRAY_571_F08_TPMI.CEL	100035220332	2	2	2	27	2	2	4	0|1	0.019	0.019	3	3
20191104_GT25_ARRAY_589_C06_TPMI.CEL	100000423831	2	2	2	28	2	2	4	0|0	0.0376	0.04	30	32.5
20200213_GT2_ARRAY_4_G06_TPMI.CEL	100020038316	2	2	2	28	2	2	4	1|0	1.85222	1.65	47.6667	40
20191007_GT23_ARRAY_506_G04_TPMI.CEL	100022997436	2	2	1	28	2	2	4	0|1	0.824375	0.32	25.8	17
20190904_GT1_ARRAY_204_D04_TPMI.CEL	100024509255	2	2	1	28	2	2	4	0|0	0.355	0.355	7	7
20200706_GT4_ARRAY_266_B11_TPMI.CEL	100026990501	2	2	2	28	2	2	4	1|0	0.944286	0.29	7	7
20191119_GT3_ARRAY_325_E12_TPMI.CEL	100031026985	2	2	2	28	2	2	4	1|1	0.29675	0.28	12.3333	12
20191111_GT2_ARRAY_307_C12_TPMI.CEL	100032380555	2	2	2	28	2	2	4	0|0	0.1645	0.1645	25.5	25.5
20191125_GT21_ARRAY_682_F11_TPMI.CEL	100033076555	2	2	2	28	2	2	4	1|0	1.73	1.73	26.5	26.5
20191125_GT22_ARRAY_695_D11_TPMI.CEL	100033634342	2	2	2	28	2	2	4	0|1	0.04	0.04	5.33333	5
20200513_GT4_ARRAY_210_G05_TPMI.CEL	100035549789	2	2	1	28	2	2	4	0|0	0.635	0.635	4	2
20200601_GT3_ARRAY_2099_C12_TPMI.CEL	100035743298	2	2	1	28	2	2	4	0|0	0.03	0.03	2	2
20200414_GT2_ARRAY_122_A03_TPMI.CEL	100035967061	2	2	2	28	2	2	4	0|0	0.535	0.535	22	22
20200723_GT7_ARRAY_307_E02_TPMI.CEL	100036260760	2	2	1	28	2	2	4	0|1	0.49	0.49	6	6
20200113_GT23_ARRAY_745_A10_TPMI.CEL	100000443302	2	2	1	29	2	2	4	0|1	#N/A	#N/A	3.5	2
20190627_GT3_ARRAY_130_B09_TPMI.CEL	100012227646	2	2	2	29	2	2	4	1|1	0.0419	0.035	16.28	12
20200916_GT8_ARRAY_4190_B07_TPMI.CEL	100018037958	2	2	2	29	2	2	4	0|1	0.64	0.58	20	16
20191003_GT2_ARRAY_257_A04_TPMI.CEL	100027059833	2	2	2	29	2	2	4	1|0	0.38	0.38	40	40
20211222_GT8_ARRAY_4553_F10_TPMI.CEL	100031072382	2	2	2	29	2	2	4	1|0	3.48455	3.99	15.2222	15
20210519_GT3_ARRAY_4238_D05_TPMI.CEL	100031173399	2	2	2	29	2	2	4	1|0	0.18	0.18	8	8
20200421_GT6_ARRAY_140_D08_TPMI.CEL	100033338306	2	2	2	29	2	2	4	0|0	0.2675	0.2	9	9
20191030_GT3_ARRAY_288_G07_TPMI.CEL	100035110968	2	2	2	29	2	2	4	1|0	0.31	0.31	8	8
20200713_GT3_ARRAY_283_F10_TPMI.CEL	100035734077	2	2	2	29	2	2	4	1|0	0.19	0.19	14	14
20200916_GT8_ARRAY_4188_H10_TPMI.CEL	100010823415	2	2	2	30	2	2	4	0|1	0.02	0.02	2	2
20200805_GT8_ARRAY_4028_E06_TPMI.CEL	100018430049	2	2	2	30	2	2	4	1|0	0.06	0.06	14	14
20191014_GT24_ARRAY_523_H02_TPMI.CEL	100020697449	2	2	2	30	2	2	4	1|1	1.63	1.63	19.5	19.5
20200615_GT4_ARRAY_2162_B11_TPMI.CEL	100027236024	2	2	2	30	2	2	4	1|1	1.56333	0.495	15.1667	8.5
20210311_GT6_ARRAY_53_C04_TPMI.CEL	100028344893	2	2	2	30	2	2	4	1|1	0.33	0.33	16	16
20200706_GT8_ARRAY_2042_C04_TPMI.CEL	100028593654	2	2	2	30	2	2	4	1|0	0.526667	0.17	17.3333	22
20191028_GT21_ARRAY_552_F08_TPMI.CEL	100029198197	2	2	2	30	2	2	4	1|0	0.026	0.019	2	2
20191021_GT23_ARRAY_541_G09_TPMI.CEL	100030026279	2	2	2	30	2	2	4	1|0	0.11125	0.1	27.4	27
20190904_GT2_ARRAY_211_A12_TPMI.CEL	100030351547	2	2	1	30	2	2	4	0|1	1.00568	0.29	8.44444	5
20200311_GT3_ARRAY_63_E10_TPMI.CEL	100031320769	2	2	1	30	2	2	4	0|0	0.43	0.43	5.33333	5
20191014_GT25_ARRAY_516_A09_TPMI.CEL	100033333479	2	2	2	30	2	2	4	0|1	0.63037	0.26	18.2222	14
20200715_GT7_ARRAY_275_E03_TPMI.CEL	100036031510	2	2	2	30	2	2	4	0|1	0.05	0.03	11.875	9
20200730_GT5_ARRAY_339_G07_TPMI.CEL	100036315023	2	2	1	30	2	2	4	0|1	0.15	0.15	#N/A	#N/A
20190715_GT1_ARRAY_141_G01_TPMI.CEL	100000382916	2	2	2	31	2	2	4	1|1	0.145455	0.12	25	24
20200728_GT1_ARRAY_336_A09_TPMI.CEL	100000449081	2	2	2	31	2	2	4	0|1	0.07	0.07	7	6
20211109_GT4_ARRAY_314_B06_TPMI.CEL	100020241539	2	2	2	31	2	2	4	0|0	0.165	0.165	29	29
20190905_GT2_ARRAY_214_A12_TPMI.CEL	100022431027	2	2	1	31	2	2	4	1|0	2.62562	2	23.8267	20
20200803_GT4_ARRAY_4038_D10_TPMI.CEL	100024922162	2	2	2	31	2	2	4	0|1	0.236771	0.06	7.82857	6
20211026_GT3_ARRAY_4396_G01_TPMI.CEL	100025107765	2	2	2	31	2	2	4	1|0	0.532038	0.03	7.04	6
20211006_GT2_ARRAY_253_F04_TPMI.CEL	100026503713	2	2	2	31	2	2	4	0|1	2.99225	0.385	30.6667	27
20210325_GT1_ARRAY_66_D08_TPMI.CEL	100028498650	2	2	2	31	2	2	4	1|0	0.2	0.18	8.8	7
20211221_GT5_ARRAY_4549_G12_TPMI.CEL	100030898181	2	2	2	31	2	2	4	0|0	2.73733	2.07	48	40.5
20200629_GT21_ARRAY_886_C01_TPMI.CEL	100033401761	2	2	2	31	2	2	4	1|0	0.226	0.19	16.375	13.5
20191022_GT2_ARRAY_277_H05_TPMI.CEL	100033894222	2	2	2	31	2	2	4	0|1	7.21655	5.18	64.9524	59
20200713_GT3_ARRAY_283_D05_TPMI.CEL	100034410629	2	2	2	31	2	2	4	1|0	0.428889	0.25	20.1111	17
20200909_GT7_ARRAY_4161_C01_TPMI.CEL	100036261020	2	2	1	31	2	2	4	0|0	0.11	0.11	3	3
20190805_GT3_ARRAY_172_A06_TPMI.CEL	100010207311	2	2	2	32	2	2	4	1|1	0.268182	0.04	8.83784	8
20191223_GT22_ARRAY_719_F09_TPMI.CEL	100022246611	2	2	2	32	2	2	4	1|0	0.12	0.1	8.66667	8
20190311_GT1_ARRAY_63_D05_TPMI.CEL	100026753636	2	2	2	32	2	2	4	1|1	2.06941	1.34	25.9412	19
20200602_GT4_ARRAY_2102_H03_TPMI.CEL	100028818038	2	2	2	32	2	2	4	0|1	0.35	0.35	18	18
20190313_GT1_ARRAY_66_F07_TPMI.CEL	100030311516	2	2	1	32	2	2	4	0|1	2.074	1.41	22	21.5
20190516_GT3_ARRAY_85_E09_TPMI.CEL	100031290871	2	2	2	32	2	2	4	0|1	1.22235	0.9	12.3333	10.5
20191028_GT24_ARRAY_574_A06_TPMI.CEL	100032691985	2	2	2	32	2	2	4	0|0	0.33	0.33	6	6
20191030_GT3_ARRAY_288_B10_TPMI.CEL	100033028496	2	2	2	32	2	2	4	1|1	0.208571	0.19	14.3333	13.5
20200113_GT25_ARRAY_736_E12_TPMI.CEL	100014639561	2	2	1	33	2	2	4	0|1	1.07833	0.745	11.6667	11
20190905_GT2_ARRAY_213_F04_TPMI.CEL	100019422936	2	2	2	33	2	2	4	0|1	0.03	0.03	11	11
20200608_GT7_ARRAY_2111_E10_TPMI.CEL	100027107194	2	2	2	33	2	2	4	1|0	7.7675	6.71	41.8	23
20191024_GT2_ARRAY_281_C02_TPMI.CEL	100028717323	2	2	1	33	2	2	4	0|1	2.24643	0.195	17.2258	14
20191014_GT24_ARRAY_524_F11_TPMI.CEL	100030790634	2	2	2	33	2	2	4	1|0	0.422174	0.35	13.1818	12.5
20211215_GT4_ARRAY_4541_H03_TPMI.CEL	100031158313	2	2	2	33	2	2	4	0|0	0.134	0.09	13.8333	12.5
20191125_GT2_ARRAY_348_B09_TPMI.CEL	100032782060	2	2	2	33	2	2	4	0|1	0.728571	0.37	12	10
20200211_GT24_ARRAY_814_B03_TPMI.CEL	100032840864	2	2	2	33	2	2	4	1|0	0.065	0.065	1	1
20191028_GT21_ARRAY_565_D04_TPMI.CEL	100033078939	2	2	2	33	2	2	4	0|1	0.1505	0.11	19.7	19.5
20200622_GT24_ARRAY_884_D04_TPMI.CEL	100033966278	2	2	2	33	2	2	4	1|1	0.16825	0.035	2.33333	2
20190925_GT3_ARRAY_240_B04_TPMI.CEL	100034796141	2	2	2	33	2	2	4	1|0	3.17154	1.12	43.7692	30
20191209_GT21_ARRAY_638_C02_TPMI.CEL	100035270382	2	2	1	33	2	2	4	1|0	1.96929	1.205	20.3571	19.5
20191212_GT3_ARRAY_378_C04_TPMI.CEL	100000031841	2	2	1	34	2	2	4	1|0	2.165	2.165	20.25	20.5
20191106_GT2_ARRAY_303_H05_TPMI.CEL	100000926200	2	2	2	34	2	2	4	1|1	0.173333	0.15	16.1111	15
20191121_GT1_ARRAY_337_G05_TPMI.CEL	100014082935	2	2	2	34	2	2	4	0|1	0.0216111	0.019	2.65	2
20200507_GT8_ARRAY_178_F05_TPMI.CEL	100014662588	2	2	2	34	2	2	4	0|1	1.76333	1.445	16.6667	13
20200706_GT24_ARRAY_900_D07_TPMI.CEL	100020403602	2	2	2	34	2	2	4	1|0	0.781667	0.055	12.1667	11
20200709_GT7_ARRAY_2187_A12_TPMI.CEL	100021104121	2	2	1	34	2	2	4	0|1	1.02	1.23	11	12
20210622_GT7_ARRAY_4194_G10_TPMI.CEL	100022368839	2	2	1	34	2	2	4	1|0	0.425731	0.255	4.75	3
20200812_GT3_ARRAY_365_A02_TPMI.CEL	100022434483	2	2	1	34	2	2	4	1|1	0.213333	0.18	12.3571	12.5
20200813_GT4_ARRAY_368_D07_TPMI.CEL	100022721715	2	2	2	34	2	2	4	0|0	1.8175	0.92	4.5	4.5
20191003_GT2_ARRAY_258_D12_TPMI.CEL	100024019489	2	2	2	34	2	2	4	0|0	1.099	0.455	22.0625	20.5
20200804_GT4_ARRAY_4042_B01_TPMI.CEL	100024309986	2	2	2	34	2	2	4	0|0	0.1	0.1	7.8	7
20191104_GT23_ARRAY_596_H11_TPMI.CEL	100027294848	2	2	2	34	2	2	4	1|0	0.967143	1	18.7692	18
20191118_GT1_ARRAY_332_C02_TPMI.CEL	100027952264	2	2	2	34	2	2	4	1|1	0.0392667	0.03	10.125	7
20211005_GT2_ARRAY_238_D10_TPMI.CEL	100028431658	2	2	2	34	2	2	4	1|1	0.24	0.23	9.75	9.5
20200525_GT22_ARRAY_856_E08_TPMI.CEL	100029992877	2	2	1	34	2	2	4	0|0	#N/A	#N/A	7.19231	7
20210927_GT4_ARRAY_4326_H07_TPMI.CEL	100030918654	2	2	1	34	2	2	4	0|1	1.36643	0.665	18.1875	11
20200220_GT2_ARRAY_20_F02_TPMI.CEL	100031895837	2	2	1	34	2	2	4	0|1	0.93	0.66	11.4	6
20191125_GT22_ARRAY_690_D02_TPMI.CEL	100033917439	2	2	2	34	2	2	4	1|0	2.84879	2.5	23.303	25
20190910_GT3_ARRAY_224_H06_TPMI.CEL	100011433595	2	2	2	35	2	2	4	0|0	0.0852917	0.05	7.21739	7
20190516_GT3_ARRAY_86_F12_TPMI.CEL	100016915092	2	2	2	35	2	2	4	0|0	1.45	1.45	19	12
20190306_GT3_ARRAY_62_G08_TPMI.CEL	100018293952	2	2	2	35	2	2	4	0|0	1.35684	0.225	28.1351	27
20191007_GT24_ARRAY_507_A08_TPMI.CEL	100019601872	2	2	2	35	2	2	4	0|0	0.926667	0.7	29.3714	25
20191007_GT1_ARRAY_268_F05_TPMI.CEL	100020244353	2	2	2	35	2	2	4	1|1	0.793571	0.66	23.6429	21.5
20210513_GT5_ARRAY_120_A01_TPMI.CEL	100021993399	2	2	2	35	2	2	4	0|0	0.02	0.02	21.5	21.5
20190731_GT2_ARRAY_165_H09_TPMI.CEL	100022014987	2	2	2	35	2	2	4	1|0	0.315847	0.05	9.87692	7
20200609_GT3_ARRAY_2133_C01_TPMI.CEL	100024948380	2	2	1	35	2	2	4	1|0	0.635455	0.54	8.5	7.5
20190805_GT3_ARRAY_172_D12_TPMI.CEL	100025119960	2	2	1	35	2	2	4	0|0	0.938235	0.91	5.64706	5
20191202_GT25_ARRAY_629_B01_TPMI.CEL	100027014468	2	2	2	35	2	2	4	1|0	8.97056	8.875	99.5	97
20200521_GT5_ARRAY_245_B06_TPMI.CEL	100030335589	2	2	2	35	2	2	4	1|0	0.116	0.05	11.1818	10
20191211_GT3_ARRAY_376_D07_TPMI.CEL	100033055139	2	2	2	35	2	2	4	1|0	1.34875	0.76	13.7857	11
20200304_GT4_ARRAY_50_F02_TPMI.CEL	100033813795	2	2	2	35	2	2	4	1|1	1.60625	0.765	37.625	33
20191216_GT23_ARRAY_709_B07_TPMI.CEL	100034045180	2	2	2	35	2	2	4	1|1	0.019	0.019	5	4.5
20200813_GT4_ARRAY_370_H03_TPMI.CEL	100000921476	2	2	1	36	2	2	4	1|1	0.404	0.404	6	6
20191014_GT25_ARRAY_514_F01_TPMI.CEL	100010458747	2	2	2	36	2	2	4	1|1	0.661905	0.46	18.0588	15
20200629_GT3_ARRAY_2031_G10_TPMI.CEL	100014138201	2	2	1	36	2	2	4	1|0	0.1575	0.08	6	5
20200330_GT4_ARRAY_105_F06_TPMI.CEL	100015423087	2	2	2	36	2	2	4	1|1	0.133333	0.11	16.5	16
20200629_GT21_ARRAY_886_F12_TPMI.CEL	100017643594	2	2	2	36	2	2	4	1|1	0.019	0.019	4	4
20190820_GT1_ARRAY_193_B11_TPMI.CEL	100022296418	2	2	2	36	2	2	4	0|1	0.02	0.02	3	3
20200715_GT3_ARRAY_291_A04_TPMI.CEL	100022880800	2	2	2	36	2	2	4	0|1	2.101	0.9	27.25	23
20191216_GT22_ARRAY_703_H05_TPMI.CEL	100024400226	2	2	2	36	2	2	4	1|0	0.179091	0.1	10.8	10.5
20191028_GT23_ARRAY_576_C06_TPMI.CEL	100025591166	2	2	1	36	2	2	4	0|0	0.99	0.99	23	23
20200319_GT4_ARRAY_81_B05_TPMI.CEL	100026997843	2	2	2	36	2	2	4	1|1	0.137833	0.1145	11.0556	10
20191105_GT2_ARRAY_302_D08_TPMI.CEL	100033600138	2	2	1	36	2	2	4	0|0	1.05455	0.91	5.54545	6
20200113_GT23_ARRAY_746_B08_TPMI.CEL	100033874746	2	2	2	36	2	2	4	0|0	0.02	0.02	8	8
20200203_GT24_ARRAY_782_G01_TPMI.CEL	100033944696	2	2	2	36	2	2	4	1|0	0.09	0.09	23.3333	21
20200707_GT7_ARRAY_2177_B04_TPMI.CEL	100035897180	2	2	1	36	2	2	4	1|1	1.49	1.49	23	23
20200831_GT8_ARRAY_4130_B10_TPMI.CEL	100000068489	2	2	2	37	2	2	4	1|0	1.34923	0.28	25.4167	21.5
20200519_GT7_ARRAY_2047_G06_TPMI.CEL	100000853196	2	2	2	37	2	2	4	1|1	0.0766667	0.02	2.5	2.5
20191105_GT1_ARRAY_293_H02_TPMI.CEL	100011608241	2	2	2	37	2	2	4	1|1	0.12	0.08	24.1395	23
20200727_GT4_ARRAY_4004_G02_TPMI.CEL	100013898524	2	2	2	37	2	2	4	0|0	0.361429	0.26	8.125	7.5
20190916_GT2_ARRAY_228_C06_TPMI.CEL	100013945629	2	2	2	37	2	2	4	0|1	0.052	0.019	7.125	6.5
20190826_GT1_ARRAY_196_E09_TPMI.CEL	100014733156	2	2	2	37	2	2	4	0|1	0.903077	0.52	10.3077	10
20200723_GT1_ARRAY_326_D02_TPMI.CEL	100015174128	2	2	2	37	2	2	4	1|1	0.59	0.415	9.63636	7
20200521_GT2_ARRAY_234_G02_TPMI.CEL	100015314911	2	2	2	37	2	2	4	1|1	1.54636	0.05	3.55556	3
20191028_GT25_ARRAY_568_G02_TPMI.CEL	100016826193	2	2	2	37	2	2	4	1|0	0.274121	0.03	28.0303	16
20200203_GT24_ARRAY_783_B05_TPMI.CEL	100016866988	2	2	1	37	2	2	4	1|1	0.502727	0.29	11	7
20200720_GT6_ARRAY_298_G05_TPMI.CEL	100018061902	2	2	1	37	2	2	4	0|0	2.0775	1.69	20	17.5
20210831_GT8_ARRAY_200_F11_TPMI.CEL	100018941366	2	2	2	37	2	2	4	0|0	1.067	1.1	13.8	13
20200211_GT23_ARRAY_802_H04_TPMI.CEL	100022372883	2	2	2	37	2	2	4	1|0	0.972	0.195	20.3333	19
20200429_GT3_ARRAY_169_C07_TPMI.CEL	100025714457	2	2	2	37	2	2	4	0|0	0.133333	0.13	15	13
20190509_GT1_ARRAY_78_E02_TPMI.CEL	100026139607	2	2	1	37	2	2	4	1|1	0.727692	0.7	4	3
20191028_GT25_ARRAY_554_B01_TPMI.CEL	100026810347	2	2	1	37	2	2	4	1|1	0.06	0.06	3.5	3.5
20191202_GT22_ARRAY_615_B05_TPMI.CEL	100029347576	2	2	2	37	2	2	4	0|0	0.04	0.04	11.6897	9
20191125_GT1_ARRAY_340_E12_TPMI.CEL	100030697878	2	2	1	37	2	2	4	1|0	1.04889	0.1	2.25	2
20200203_GT21_ARRAY_758_E03_TPMI.CEL	100031694562	2	2	2	37	2	2	4	1|1	0.11375	0.085	15.25	14.5
20200528_GT4_ARRAY_2082_B10_TPMI.CEL	100033910413	2	2	2	37	2	2	4	1|1	0.177	0.0195	3.75	3
20200504_GT8_ARRAY_173_G12_TPMI.CEL	100036090656	2	2	2	37	2	2	4	0|1	0.17	0.17	12	12
20190502_GT2_ARRAY_75_E03_TPMI.CEL	100000372196	2	2	1	38	2	2	4	1|0	0.315	0.315	2.5	2.5
20200622_GT25_ARRAY_882_A03_TPMI.CEL	100000497592	2	2	2	38	2	2	4	0|0	0.2158	0.21	7.25	7
20190514_GT3_ARRAY_81_F02_TPMI.CEL	100000689727	2	2	2	38	2	2	4	1|1	0.927	0.68	17	14
20191114_GT2_ARRAY_314_C03_TPMI.CEL	100015801081	2	2	2	38	2	2	4	0|0	0.104167	0.09	17.4286	17
20200831_GT4_ARRAY_400_E07_TPMI.CEL	100015831975	2	2	2	38	2	2	4	1|0	0.1	0.1	6	6
20200812_GT7_ARRAY_4067_D02_TPMI.CEL	100017027938	2	2	2	38	2	2	4	1|1	0.49125	0.04	2.14286	2
20190128_GT3_ARRAY_49_B05_TPMI.CEL	100017290002	2	2	1	38	2	2	4	1|1	0.245	0.145	3.75	4
20200804_GT4_ARRAY_4042_C09_TPMI.CEL	100020060899	2	2	1	38	2	2	4	1|0	2.265	1.715	7.61538	5
20191028_GT3_ARRAY_283_H05_TPMI.CEL	100020265071	2	2	2	38	2	2	4	0|1	0.213333	0.21	8.33333	8
20200805_GT4_ARRAY_4046_D06_TPMI.CEL	100023670315	2	2	2	38	2	2	4	1|0	0.0966667	0.09	8.33333	9
20191125_GT2_ARRAY_348_E11_TPMI.CEL	100024303300	2	2	2	38	2	2	4	1|0	2.9125	2.795	10.3333	13
20200414_GT2_ARRAY_121_G02_TPMI.CEL	100024333027	2	2	2	38	2	2	4	1|0	0.128143	0.11	20.5333	15
20200810_GT3_ARRAY_355_E08_TPMI.CEL	100024900028	2	2	2	38	2	2	4	1|0	0.23	0.23	13	13
20200623_GT2_ARRAY_2006_F09_TPMI.CEL	100025465074	2	2	1	38	2	2	4	0|0	2.502	2.99	3	2
20190624_GT2_ARRAY_125_F12_TPMI.CEL	100035037386	2	2	1	38	2	2	4	1|0	0.53	0.53	5	5
20191028_GT21_ARRAY_567_H03_TPMI.CEL	100035218519	2	2	1	38	2	2	4	0|1	0.654444	0.39	5.5	5
20200721_GT1_ARRAY_318_G01_TPMI.CEL	100035710160	2	2	1	38	2	2	4	0|1	0.17	0.17	8	8
20191216_GT21_ARRAY_642_E08_TPMI.CEL	100000418113	2	2	1	39	2	2	4	0|0	0.07	0.07	3	3
20190715_GT1_ARRAY_141_E02_TPMI.CEL	100000448437	2	2	2	39	2	2	4	1|0	0.988235	0.445	34.5125	30
20200217_GT21_ARRAY_819_A09_TPMI.CEL	100000975552	2	2	2	39	2	2	4	1|1	0.0326667	0.019	5	5
20191104_GT23_ARRAY_599_A10_TPMI.CEL	100012280762	2	2	2	39	2	2	4	1|0	0.04	0.04	4.5	4.5
20200707_GT4_ARRAY_2190_B05_TPMI.CEL	100013030086	2	2	2	39	2	2	4	0|1	0.1065	0.035	3	3
20210324_GT4_ARRAY_4213_G08_TPMI.CEL	100013299786	2	2	1	39	2	2	4	1|0	4.12	4.12	15.5	15.5
20191021_GT21_ARRAY_531_C05_TPMI.CEL	100015206094	2	2	2	39	2	2	4	0|1	0.188	0.135	32.5714	29
20200701_GT4_ARRAY_2038_E06_TPMI.CEL	100016058167	2	2	2	39	2	2	4	1|0	0.1176	0.02	2.75	3
20200818_GT7_ARRAY_4091_G05_TPMI.CEL	100016265655	2	2	2	39	2	2	4	0|1	1.85667	0.39	7.33333	7
20191028_GT23_ARRAY_572_D08_TPMI.CEL	100016480684	2	2	2	39	2	2	4	0|1	0.16	0.16	15	15
20191104_GT24_ARRAY_662_D02_TPMI.CEL	100016873003	2	2	2	39	2	2	4	1|1	0.125294	0.09	11.8125	11
20191125_GT21_ARRAY_683_C03_TPMI.CEL	100018600108	2	2	2	39	2	2	4	0|1	0.177	0.0545	6	6
20190916_GT1_ARRAY_231_G04_TPMI.CEL	100021470582	2	2	2	39	2	2	4	1|1	0.268395	0.155	9.48718	9
20191104_GT1_ARRAY_291_D01_TPMI.CEL	100021731139	2	2	2	39	2	2	4	1|0	0.396667	0.03	1	1
20191028_GT25_ARRAY_556_D10_TPMI.CEL	100023278671	2	2	2	39	2	2	4	0|1	0.115556	0.06	7	7
20191028_GT25_ARRAY_553_D05_TPMI.CEL	100024910450	2	2	2	39	2	2	4	1|0	0.5975	0.265	15	13
20191223_GT23_ARRAY_728_H02_TPMI.CEL	100025790540	2	2	1	39	2	2	4	0|0	2.54	1.12	12.8	8
20200609_GT7_ARRAY_2117_A11_TPMI.CEL	100025928794	2	2	1	39	2	2	4	0|1	1.06667	1.26	8.33333	6
20200203_GT22_ARRAY_768_H06_TPMI.CEL	100029008605	2	2	2	39	2	2	4	1|1	#N/A	#N/A	3	3
20190410_GT2_ARRAY_69_C04_TPMI.CEL	100031091657	2	2	2	39	2	2	4	0|0	1.39545	0.39	36.1	35
20200513_GT1_ARRAY_232_C09_TPMI.CEL	100031468476	2	2	2	39	2	2	4	0|1	0.019	0.019	6	6
20191202_GT24_ARRAY_626_G05_TPMI.CEL	100032459312	2	2	2	39	2	2	4	1|1	#N/A	#N/A	#N/A	#N/A
20200211_GT23_ARRAY_802_E09_TPMI.CEL	100032888824	2	2	2	39	2	2	4	1|0	0.641667	0.725	21.5	21
20200824_GT4_ARRAY_386_E10_TPMI.CEL	100033497057	2	2	2	39	2	2	4	1|1	0.12	0.12	9	9
20200714_GT6_ARRAY_272_A06_TPMI.CEL	100035720127	2	2	2	39	2	2	4	1|1	#N/A	#N/A	28	28
20200827_GT4_ARRAY_398_D11_TPMI.CEL	100036382735	2	2	2	39	2	2	4	1|1	0.035	0.035	3.5	3.5
20190521_GT2_ARRAY_92_F12_TPMI.CEL	100000218433	2	2	2	40	2	2	4	0|1	0.146769	0.15	19.1538	18
20200226_GT2_ARRAY_31_G11_TPMI.CEL	100000987115	2	2	2	40	2	2	4	0|0	1.23	1.23	7	7
20190904_GT1_ARRAY_203_D05_TPMI.CEL	100014971176	2	2	2	40	2	2	4	0|1	0.11	0.11	21	21
20181015_GT1_ARRAY_1_H04_TPMI.CEL	100015601885	2	2	2	40	2	2	4	#N/A	0.740526	0.47	23.1481	20
20200203_GT24_ARRAY_782_B06_TPMI.CEL	100019928796	2	2	2	40	2	2	4	1|1	0.0908519	0.03	11.3	8.5
20190911_GT3_ARRAY_226_B02_TPMI.CEL	100024305517	2	2	2	40	2	2	4	1|0	0.75	0.43	47	47
20200203_GT25_ARRAY_777_B01_TPMI.CEL	100031971764	2	2	1	40	2	2	4	0|0	1.281	1.205	26.1	23
20190902_GT1_ARRAY_200_D06_TPMI.CEL	100032095749	2	2	1	40	2	2	4	0|1	0.69	0.17	17.25	14
20210811_GT1_ARRAY_182_G11_TPMI.CEL	100034619114	2	2	2	40	2	2	4	1|0	0.03	0.03	4	4
20190805_GT3_ARRAY_171_D08_TPMI.CEL	100035071224	2	2	1	40	2	2	4	0|1	2.47263	0.91	16.3684	14
20200811_GT3_ARRAY_361_H04_TPMI.CEL	100000798686	2	2	2	41	2	2	4	1|1	0.838333	0.54	27.6667	27
20190930_GT2_ARRAY_252_A06_TPMI.CEL	100000883212	2	2	2	41	2	2	4	1|0	0.102167	0.08	7.5	7
20200511_GT21_ARRAY_851_D12_TPMI.CEL	100000986787	2	2	2	41	2	2	4	1|1	0.111111	0.09	9.5	9.5
20200910_GT7_ARRAY_4165_B03_TPMI.CEL	100010993167	2	2	2	41	2	2	4	1|1	0.0193333	0.019	6	6
20200615_GT3_ARRAY_2163_G01_TPMI.CEL	100012218772	2	2	2	41	2	2	4	1|1	0.566667	0.55	31.6667	30
20190723_GT3_ARRAY_153_F01_TPMI.CEL	100012794983	2	2	2	41	2	2	4	1|1	#N/A	#N/A	5	5
20190905_GT2_ARRAY_213_C06_TPMI.CEL	100012809128	2	2	2	41	2	2	4	1|1	0.91	0.07	4.5	3.5
20190710_GT2_ARRAY_137_D01_TPMI.CEL	100017363721	2	2	2	41	2	2	4	1|1	1.33136	1.225	24.6364	26
20191113_GT3_ARRAY_320_C06_TPMI.CEL	100020850310	2	2	2	41	2	2	4	1|1	1.65	1.65	27.5	27.5
20190820_GT1_ARRAY_193_A07_TPMI.CEL	100022944391	2	2	1	41	2	2	4	0|0	2.14	0.87	3	3
20200723_GT7_ARRAY_307_A01_TPMI.CEL	100028191156	2	2	2	41	2	2	4	1|1	0.07225	0.02	15.7143	11
20200601_GT21_ARRAY_861_D03_TPMI.CEL	100029110071	2	2	2	41	2	2	4	0|0	#N/A	#N/A	15	16
20191125_GT23_ARRAY_699_A01_TPMI.CEL	100029190793	2	2	1	41	2	2	4	0|1	0.17	0.23	2.33333	2
20191202_GT25_ARRAY_630_C03_TPMI.CEL	100029273004	2	2	2	41	2	2	4	0|1	0.0433333	0.04	9.33333	9
20200914_GT1_ARRAY_4196_B02_TPMI.CEL	100030722860	2	2	2	41	2	2	4	1|1	#N/A	#N/A	16	16
20200630_GT8_ARRAY_2022_C02_TPMI.CEL	100033617666	2	2	1	41	2	2	4	0|1	0.09	0.09	6	6
20200504_GT8_ARRAY_173_D11_TPMI.CEL	100033693266	2	2	2	41	2	2	4	0|0	0.039875	0.03	4.625	5
20190820_GT1_ARRAY_193_C08_TPMI.CEL	100033949634	2	2	2	41	2	2	4	1|0	0.0533333	0.05	16.3636	14
20200211_GT21_ARRAY_792_B12_TPMI.CEL	100034871805	2	2	2	41	2	2	4	1|0	0.019	0.019	8	9
20191107_GT1_ARRAY_297_H03_TPMI.CEL	100000704402	2	2	2	42	2	2	4	1|0	0.264	0.2	16.75	15.5
20210225_GT6_ARRAY_25_C07_TPMI.CEL	100000944905	2	2	2	42	2	2	4	1|0	0.036	0.019	6	6
20200820_GT4_ARRAY_4088_C07_TPMI.CEL	100000958320	2	2	2	42	2	2	4	0|1	0.3495	0.3495	4.5	4.5
20200326_GT3_ARRAY_98_C09_TPMI.CEL	100010400386	2	2	2	42	2	2	4	1|1	0.2	0.2	16	16
20200608_GT8_ARRAY_2112_C02_TPMI.CEL	100010952241	2	2	2	42	2	2	4	0|1	#N/A	#N/A	16.5	16.5
20200217_GT24_ARRAY_834_G04_TPMI.CEL	100011284314	2	2	1	42	2	2	4	1|1	0.936857	0.14	6.75	7
20210331_GT1_ARRAY_4078_F09_TPMI.CEL	100014120666	2	2	2	42	2	2	4	1|0	0.02	0.02	15	15
20191210_GT1_ARRAY_381_E01_TPMI.CEL	100014313945	2	2	2	42	2	2	4	0|0	0.048	0.05	7.53846	7
20191104_GT21_ARRAY_580_D09_TPMI.CEL	100014652194	2	2	1	42	2	2	4	0|1	0.346667	0.065	4	4
20191216_GT21_ARRAY_642_D12_TPMI.CEL	100014655289	2	2	2	42	2	2	4	0|1	1.27	0.26	19	19
20200810_GT4_ARRAY_356_E03_TPMI.CEL	100014709268	2	2	1	42	2	2	4	0|1	11.86	7.21	56.3333	66
20200525_GT4_ARRAY_2070_H07_TPMI.CEL	100016622820	2	2	2	42	2	2	4	1|1	0.08	0.08	12	12
20211101_GT4_ARRAY_4426_F01_TPMI.CEL	100017411822	2	2	2	42	2	2	4	0|1	0.0738	0.03	6.66667	7
20191021_GT25_ARRAY_533_A12_TPMI.CEL	100017649798	2	2	2	42	2	2	4	0|1	0.215	0.215	13	13
20191028_GT21_ARRAY_549_F11_TPMI.CEL	100020352305	2	2	2	42	2	2	4	1|1	0.0414375	0.019	10.2258	9
20191202_GT23_ARRAY_620_C08_TPMI.CEL	100021098046	2	2	2	42	2	2	4	1|1	0.166667	0.12	7.5	7.5
20211216_GT5_ARRAY_4543_F07_TPMI.CEL	100022133683	2	2	2	42	2	2	4	0|1	0.04	0.04	7	7
20200330_GT2_ARRAY_100_A08_TPMI.CEL	100022177903	2	2	2	42	2	2	4	0|0	0.0585	0.055	18.5	19
20191021_GT23_ARRAY_544_F10_TPMI.CEL	100028200975	2	2	2	42	2	2	4	1|1	0.26	0.19	8.7	8
20200408_GT3_ARRAY_116_F11_TPMI.CEL	100029943687	2	2	2	42	2	2	4	0|1	0.1	0.1	#N/A	#N/A
20211116_GT4_ARRAY_4468_B07_TPMI.CEL	100030459112	2	2	2	42	2	2	4	0|0	0.0195	0.0195	4	4
20191028_GT23_ARRAY_560_C04_TPMI.CEL	100031724467	2	2	2	42	2	2	4	0|1	2.00786	1.765	48.25	49
20190702_GT3_ARRAY_133_B06_TPMI.CEL	100033041807	2	2	2	42	2	2	4	0|1	0.02	0.02	3	3
20190605_GT1_ARRAY_116_H08_TPMI.CEL	100034600684	2	2	2	42	2	2	4	0|1	0.52	0.16	27	21
20191022_GT2_ARRAY_277_A10_TPMI.CEL	100034956712	2	2	2	42	2	2	4	0|0	1.98571	0.68	35.8571	20
20200528_GT4_ARRAY_2082_B02_TPMI.CEL	100035711999	2	2	1	42	2	2	4	1|0	0.51	0.51	6.5	6.5
20200721_GT4_ARRAY_316_C10_TPMI.CEL	100036274585	2	2	2	42	2	2	4	1|0	0.04	0.04	11	11
20191216_GT22_ARRAY_703_C01_TPMI.CEL	100000508339	2	2	2	43	2	2	4	0|1	0.908	0.39	14.3125	13.5
20190514_GT3_ARRAY_81_H05_TPMI.CEL	100000954351	2	2	2	43	2	2	4	1|0	1.373	0.96	24.6667	24
20200203_GT24_ARRAY_782_C01_TPMI.CEL	100010252045	2	2	2	43	2	2	4	0|0	0.3525	0.35	38.75	38
20200623_GT3_ARRAY_2015_C04_TPMI.CEL	100014505711	2	2	2	43	2	2	4	1|1	0.157875	0.065	11.2667	11
20191118_GT1_ARRAY_331_F08_TPMI.CEL	100014607335	2	2	2	43	2	2	4	1|0	0.300909	0.27	20.9091	17
20200528_GT4_ARRAY_2080_E01_TPMI.CEL	100016868713	2	2	2	43	2	2	4	1|0	0.025	0.025	3	3
20191209_GT21_ARRAY_638_D01_TPMI.CEL	100017011784	2	2	2	43	2	2	4	1|1	0.61	0.52	9.5	9
20190130_GT2_ARRAY_52_F10_TPMI.CEL	100018788822	2	2	2	43	2	2	4	0|0	0.16	0.16	11	11
20210615_GT5_ARRAY_145_A10_TPMI.CEL	100020074527	2	2	2	43	2	2	4	1|1	0.25	0.25	29.6667	29
20211116_GT6_ARRAY_4466_H08_TPMI.CEL	100031677355	2	2	2	43	2	2	4	0|1	0.166667	0.19	7.33333	8
20200709_GT7_ARRAY_2187_B06_TPMI.CEL	100035545674	2	2	2	43	2	2	4	0|1	0.155	0.13	8	7.5
20200805_GT8_ARRAY_4028_G03_TPMI.CEL	100035854255	2	2	2	43	2	2	4	1|0	0.0225	0.02	4	3.5
20200813_GT6_ARRAY_4072_F12_TPMI.CEL	100036210487	2	2	1	43	2	2	4	0|0	0.9	0.9	6	6
20191104_GT25_ARRAY_593_A09_TPMI.CEL	100000573786	2	2	2	44	2	2	4	1|0	0.277	0.135	18.1333	16
20190313_GT3_ARRAY_65_G01_TPMI.CEL	100000721819	2	2	2	44	2	2	4	0|0	0.0731667	0.07	14.6667	15
20200826_GT4_ARRAY_394_D08_TPMI.CEL	100000722844	2	2	2	44	2	2	4	0|1	0.255	0.255	8	8
20190718_GT3_ARRAY_148_B09_TPMI.CEL	100000841239	2	2	2	44	2	2	4	1|1	0.0527273	0.04	11.9286	12
20181203_GT2_ARRAY_20_G01_TPMI.CEL	100000870844	2	2	2	44	2	2	4	0|1	0.065	0.065	8	8
20200603_GT8_ARRAY_2094_H08_TPMI.CEL	100000891851	2	2	2	44	2	2	4	0|1	0.03	0.03	5	5
20190814_GT1_ARRAY_185_D01_TPMI.CEL	100000939927	2	2	2	44	2	2	4	0|1	0.289167	0.16	24.25	23.5
20191112_GT3_ARRAY_317_B08_TPMI.CEL	100011521078	2	2	2	44	2	2	4	1|1	0.927632	0.865	55.8611	56
20191028_GT24_ARRAY_578_A04_TPMI.CEL	100012536456	2	2	2	44	2	2	4	0|1	0.345714	0.17	5.8	6
20200706_GT4_ARRAY_264_G05_TPMI.CEL	100015516213	2	2	2	44	2	2	4	1|1	0.2725	0.27	9	9
20200220_GT1_ARRAY_25_D12_TPMI.CEL	100025008670	2	2	2	44	2	2	4	0|0	0.452273	0.14	18.6667	17
20191021_GT2_ARRAY_276_E09_TPMI.CEL	100025177944	2	2	1	44	2	2	4	1|0	0.594875	0.58	33.4444	36.5
20200610_GT3_ARRAY_2137_D02_TPMI.CEL	100025487736	2	2	2	44	2	2	4	0|1	0.7	0.19	17.3333	13
20200203_GT22_ARRAY_767_G08_TPMI.CEL	100028936047	2	2	1	44	2	2	4	0|1	0.165	0.165	5.66667	6
20191223_GT23_ARRAY_723_E12_TPMI.CEL	100032430547	2	2	2	44	2	2	4	1|0	0.139091	0.08	18.3182	19.5
20191007_GT25_ARRAY_501_C02_TPMI.CEL	100032914263	2	2	2	44	2	2	4	1|1	0.023	0.019	4.92857	5
20191125_GT23_ARRAY_603_H04_TPMI.CEL	100034505840	2	2	2	44	2	2	4	0|1	0.153333	0.16	11.4	11
20191125_GT22_ARRAY_689_A04_TPMI.CEL	100000419636	2	2	2	45	2	2	4	0|0	0.03	0.03	15.8	14
20211108_GT5_ARRAY_306_D04_TPMI.CEL	100000709045	2	2	2	45	2	2	4	.|.	1.45357	0.25	18	18.5
20200629_GT7_ARRAY_2017_C11_TPMI.CEL	100010321413	2	2	2	45	2	2	4	0|1	0.02	0.02	8	8
20190923_GT3_ARRAY_236_F09_TPMI.CEL	100014655050	2	2	1	45	2	2	4	0|0	3.065	3.065	16	16
20200603_GT3_ARRAY_2105_H08_TPMI.CEL	100015165278	2	2	1	45	2	2	4	.|.	#N/A	#N/A	#N/A	#N/A
20200713_GT6_ARRAY_268_B04_TPMI.CEL	100015907029	2	2	1	45	2	2	4	0|0	0.115	0.115	5	5
20200622_GT24_ARRAY_884_C05_TPMI.CEL	100016560508	2	2	2	45	2	2	4	0|0	0.370345	0.08	16.4643	13.5
20191223_GT23_ARRAY_725_C01_TPMI.CEL	100016726793	2	2	2	45	2	2	4	1|1	0.12	0.04	10.5	10.5
20191028_GT23_ARRAY_571_E01_TPMI.CEL	100019011231	2	2	1	45	2	2	4	0|1	3.33889	0.32	2.6	2
20200312_GT3_ARRAY_65_A07_TPMI.CEL	100019435231	2	2	2	45	2	2	4	1|1	0.18	0.18	12	12
20200707_GT4_ARRAY_2192_F04_TPMI.CEL	100019650659	2	2	2	45	2	2	4	1|1	0.1325	0.125	12.75	13
20200312_GT1_ARRAY_58_B06_TPMI.CEL	100020235736	2	2	2	45	2	2	4	0|0	5.06	0.74	16.7692	11
20200805_GT5_ARRAY_4056_A02_TPMI.CEL	100021099535	2	2	2	45	2	2	4	0|1	0.501667	0.485	4.5	4.5
20200706_GT22_ARRAY_896_F01_TPMI.CEL	100021375571	2	2	2	45	2	2	4	1|1	0.04	0.04	6	6
20210616_GT5_ARRAY_146_A02_TPMI.CEL	100022244282	2	2	2	45	2	2	4	0|0	3.104	0.09	8	8
20200217_GT1_ARRAY_13_B09_TPMI.CEL	100022254454	2	2	2	45	2	2	4	0|1	0.7	0.81	27.125	27.5
20200730_GT5_ARRAY_340_E05_TPMI.CEL	100027301172	2	2	2	45	2	2	4	0|0	0.06	0.06	5	5
20191223_GT24_ARRAY_625_F04_TPMI.CEL	100027895022	2	2	1	45	2	2	4	0|1	12.785	10.82	80.5556	96
20190704_GT2_ARRAY_146_C09_TPMI.CEL	100028732163	2	2	2	45	2	2	4	1|0	0.255	0.255	18	18
20200211_GT21_ARRAY_788_G07_TPMI.CEL	100032880333	2	2	2	45	2	2	4	0|0	0.32625	0.3	26	23
20191223_GT23_ARRAY_729_C10_TPMI.CEL	100032976852	2	2	1	45	2	2	4	1|1	0.792	0.22	6.81818	5
20200720_GT3_ARRAY_313_D04_TPMI.CEL	100035452740	2	2	1	45	2	2	4	1|0	0.913333	1.16	8.66667	9
20191104_GT21_ARRAY_584_A12_TPMI.CEL	100000335747	2	2	2	46	2	2	4	0|1	0.063	0.035	5.5	5.5
20200622_GT21_ARRAY_871_C03_TPMI.CEL	100000421613	2	2	2	46	2	2	4	1|1	1.62167	1.49	20	20
20200708_GT3_ARRAY_2193_F08_TPMI.CEL	100000561762	2	2	2	46	2	2	4	0|0	0.05	0.05	18	18
20191112_GT3_ARRAY_317_H03_TPMI.CEL	100000568922	2	2	2	46	2	2	4	1|0	0.0366364	0.03	4.30435	4
20191216_GT21_ARRAY_642_E04_TPMI.CEL	100000854291	2	2	2	46	2	2	4	0|1	0.135	0.135	18.5	18.5
20190820_GT1_ARRAY_194_C02_TPMI.CEL	100000894393	2	2	1	46	2	2	4	1|1	1.43286	0.17	6.89744	4
20190627_GT3_ARRAY_130_G09_TPMI.CEL	100000938958	2	2	2	46	2	2	4	0|0	3.02	3.02	28	28
20200820_GT3_ARRAY_4087_H06_TPMI.CEL	100010064051	2	2	2	46	2	2	4	1|0	0.085	0.085	5.66667	6
20191028_GT3_ARRAY_283_E03_TPMI.CEL	100010782446	2	2	2	46	2	2	4	1|1	0.672333	0.63	26.6667	26
20191216_GT23_ARRAY_706_B09_TPMI.CEL	100011008334	2	2	2	46	2	2	4	1|0	0.12	0.12	5	5
20200211_GT22_ARRAY_797_C08_TPMI.CEL	100011136879	2	2	2	46	2	2	4	1|0	0.179091	0.16	11	11
20190313_GT3_ARRAY_65_G04_TPMI.CEL	100013140085	2	2	2	46	2	2	4	1|0	0.182857	0.125	20.75	19.5
20200629_GT3_ARRAY_2031_E09_TPMI.CEL	100014920717	2	2	2	46	2	2	4	0|0	0.022	0.02	5	5.5
20190624_GT2_ARRAY_125_A09_TPMI.CEL	100019106025	2	2	1	46	2	2	4	1|1	0.199667	0.02	2	2
20200713_GT7_ARRAY_267_C05_TPMI.CEL	100020020233	2	2	2	46	2	2	4	1|1	0.02	0.02	7	7
20200622_GT25_ARRAY_882_H05_TPMI.CEL	100020214698	2	2	1	46	2	2	4	1|1	0.51	0.43	5	5
20210629_GT7_ARRAY_4203_F11_TPMI.CEL	100027073288	2	2	2	46	2	2	4	.|.	0.025	0.025	9.5	9.5
20190808_GT2_ARRAY_170_B11_TPMI.CEL	100029012895	2	2	1	46	2	2	4	0|1	1.92	1.73	29.75	30
20211215_GT3_ARRAY_4539_F05_TPMI.CEL	100000072322	2	2	2	47	2	2	4	0|1	0.165	0.165	7	7
20191125_GT21_ARRAY_685_E09_TPMI.CEL	100000415490	2	2	2	47	2	2	4	1|1	1.28	1.28	21	21
20191209_GT1_ARRAY_380_D12_TPMI.CEL	100000628458	2	2	2	47	2	2	4	1|0	0.482667	0.019	8	8
20191127_GT1_ARRAY_343_H11_TPMI.CEL	100000662903	2	2	2	47	2	2	4	0|0	0.075	0.07	9.8	8
20191007_GT24_ARRAY_507_H10_TPMI.CEL	100000681271	2	2	1	47	2	2	4	1|0	0.241579	0.06	6.47368	3
20191223_GT25_ARRAY_562_B08_TPMI.CEL	100000846489	2	2	2	47	2	2	4	0|0	0.67	0.06	7.41176	7
20200615_GT25_ARRAY_869_F04_TPMI.CEL	100000892398	2	2	2	47	2	2	4	0|1	0.0378	0.03	13.3333	16
20200525_GT4_ARRAY_2070_G01_TPMI.CEL	100000925134	2	2	2	47	2	2	4	1|1	8.02333	1.42	5	5
20191223_GT23_ARRAY_726_F03_TPMI.CEL	100000954922	2	2	2	47	2	2	4	0|1	1.44853	0.075	80	93
20211115_GT1_ARRAY_331_D11_TPMI.CEL	100011469145	2	2	2	47	2	2	4	0|1	0.03	0.03	5	5
20200811_GT5_ARRAY_372_A02_TPMI.CEL	100011631626	2	2	1	47	2	2	4	1|0	0.08	0.08	3	3
20191003_GT2_ARRAY_258_A11_TPMI.CEL	100012828462	2	2	2	47	2	2	4	0|1	0.13	0.13	8	8
20191125_GT23_ARRAY_696_D10_TPMI.CEL	100013198960	2	2	2	47	2	2	4	1|1	0.022	0.0195	7.75	7.5
20191216_GT24_ARRAY_647_G01_TPMI.CEL	100014102200	2	2	2	47	2	2	4	1|1	0.1974	0.13	4.2963	4
20210323_GT8_ARRAY_4066_D05_TPMI.CEL	100018957898	2	2	2	47	2	2	4	0|1	0.03	0.03	6	6
20200211_GT23_ARRAY_805_B11_TPMI.CEL	100020129620	2	2	2	47	2	2	4	0|0	0.0833333	0.08	8	8
20200714_GT6_ARRAY_274_D06_TPMI.CEL	100023851055	2	2	2	47	2	2	4	1|0	0.03225	0.03	5	5
20200113_GT25_ARRAY_736_F09_TPMI.CEL	100026141819	2	2	2	47	2	2	4	0|1	0.34	0.34	5	5
20191028_GT21_ARRAY_566_F12_TPMI.CEL	100026197049	2	2	2	47	2	2	4	0|1	0.652051	0.58	7.53846	6
20210602_GT8_ARRAY_4160_F01_TPMI.CEL	100026449642	2	2	2	47	2	2	4	1|1	0.05	0.05	11	11
20200526_GT3_ARRAY_2071_G01_TPMI.CEL	100027136193	2	2	2	47	2	2	4	0|0	0.07	0.07	13	13
20200526_GT3_ARRAY_2071_E05_TPMI.CEL	100028143653	2	2	2	47	2	2	4	1|0	0.48	0.48	9	9
20191203_GT3_ARRAY_365_H08_TPMI.CEL	100028293572	2	2	2	47	2	2	4	0|0	0.578667	0.09	24.129	20
20200513_GT8_ARRAY_196_D07_TPMI.CEL	100029985627	2	2	2	47	2	2	4	1|0	0.809375	0.815	14.1333	15
20200729_GT4_ARRAY_4014_D02_TPMI.CEL	100035473406	2	2	1	47	2	2	4	1|0	0.0433333	0.03	2	2
20200521_GT1_ARRAY_247_H08_TPMI.CEL	100035847692	2	2	2	47	2	2	4	1|1	0.26	0.26	7	7
20200622_GT25_ARRAY_883_A03_TPMI.CEL	100000120815	2	2	1	48	2	2	4	1|0	0.168154	0.16	12.7143	12
20200812_GT4_ARRAY_366_C08_TPMI.CEL	100000281993	2	2	2	48	2	2	4	0|1	0.035	0.035	16	16
20191028_GT21_ARRAY_565_F09_TPMI.CEL	100000417582	2	2	2	48	2	2	4	1|1	2.41097	0.17	14.4	7
20200601_GT21_ARRAY_861_D09_TPMI.CEL	100000451764	2	2	1	48	2	2	4	1|0	0.3325	0.24	4	5
20200211_GT24_ARRAY_813_G12_TPMI.CEL	100000509391	2	2	2	48	2	2	4	1|1	1.04727	0.91	24.9286	25
20190911_GT2_ARRAY_220_G03_TPMI.CEL	100000547678	2	2	1	48	2	2	4	0|0	0.873333	0.39	34.5833	28.5
20190910_GT3_ARRAY_223_G08_TPMI.CEL	100000859901	2	2	2	48	2	2	4	1|1	0.235	0.235	19.5	19.5
20200609_GT7_ARRAY_2117_F02_TPMI.CEL	100010951832	2	2	2	48	2	2	4	1|1	0.503333	0.49	50.25	52
20191104_GT23_ARRAY_599_E01_TPMI.CEL	100011706309	2	2	2	48	2	2	4	0|1	4.653	6.72	4.5	4.5
20200527_GT8_ARRAY_2062_B06_TPMI.CEL	100014897796	2	2	2	48	2	2	4	0|1	1.09875	0.3125	10.7	7
20211116_GT3_ARRAY_4470_D12_TPMI.CEL	100015959491	2	2	2	48	2	2	4	1|1	0.0752222	0.04	20	18.5
20200601_GT7_ARRAY_2083_H04_TPMI.CEL	100017684601	2	2	2	48	2	2	4	0|0	0.56	0.07	16.5	7
20200708_GT2_ARRAY_2184_A08_TPMI.CEL	100017866927	2	2	2	48	2	2	4	1|1	0.1595	0.1595	8	6
20190926_GT3_ARRAY_241_H07_TPMI.CEL	100018024757	2	2	1	48	2	2	4	0|1	0.019	0.019	2	2
20190304_GT2_ARRAY_60_D01_TPMI.CEL	100019132113	2	2	2	48	2	2	4	1|0	0.14	0.14	10	10
20200811_GT4_ARRAY_362_F12_TPMI.CEL	100019840350	2	2	2	48	2	2	4	1|0	0.04	0.04	7	7
20190917_GT2_ARRAY_230_E09_TPMI.CEL	100022718705	2	2	2	48	2	2	4	1|1	0.636429	0.245	36.92	29
20200615_GT22_ARRAY_863_C11_TPMI.CEL	100023090859	2	2	2	48	2	2	4	1|1	0.042	0.0395	13.5294	12
20190530_GT1_ARRAY_108_H09_TPMI.CEL	100024787411	2	2	2	48	2	2	4	1|0	0.506154	0.24	5	5
20191104_GT25_ARRAY_589_C02_TPMI.CEL	100025720281	2	2	2	48	2	2	4	0|0	0.0295	0.0295	27	20
20191127_GT1_ARRAY_343_E07_TPMI.CEL	100030546120	2	2	2	48	2	2	4	0|0	0.24	0.24	15	15
20191007_GT24_ARRAY_509_D11_TPMI.CEL	100033818684	2	2	2	48	2	2	4	0|0	0.0333333	0.03	3.66667	3
20190704_GT1_ARRAY_145_C04_TPMI.CEL	100033926827	2	2	1	48	2	2	4	1|1	1.34733	0.47	8.8	5
20200812_GT6_ARRAY_4068_B05_TPMI.CEL	100034418801	2	2	2	48	2	2	4	0|1	0.0771429	0.06	12.8571	12
20190715_GT1_ARRAY_141_C04_TPMI.CEL	100034539356	2	2	2	48	2	2	4	0|0	0.025	0.025	3.25	3
20191104_GT21_ARRAY_586_H05_TPMI.CEL	100035242070	2	2	2	48	2	2	4	1|1	0.175	0.195	4.5	4
20191125_GT23_ARRAY_697_G08_TPMI.CEL	100000392438	2	2	2	49	2	2	4	1|0	0.23	0.23	20	20
20191104_GT1_ARRAY_291_C08_TPMI.CEL	100000411980	2	2	2	49	2	2	4	0|1	0.343846	0.09	9.28571	8
20200219_GT3_ARRAY_24_B02_TPMI.CEL	100000440314	2	2	2	49	2	2	4	1|0	0.08	0.08	11.3333	10
20200622_GT3_ARRAY_2011_B08_TPMI.CEL	100000500627	2	2	2	49	2	2	4	1|0	0.14	0.14	22	22
20200106_GT22_ARRAY_735_B07_TPMI.CEL	100000602915	2	2	2	49	2	2	4	1|0	0.2875	0.22	7	6.5
20211202_GT5_ARRAY_4511_H03_TPMI.CEL	100000659559	2	2	2	49	2	2	4	1|0	0.019	0.019	7	7
20190916_GT2_ARRAY_227_C04_TPMI.CEL	100000667971	2	2	2	49	2	2	4	0|1	1.27156	0.985	28.6667	23
20211115_GT4_ARRAY_4458_G11_TPMI.CEL	100000749413	2	2	2	49	2	2	4	0|0	0.13	0.13	16	16
20200513_GT8_ARRAY_196_C04_TPMI.CEL	100000832154	2	2	2	49	2	2	4	0|1	0.34	0.34	22	22
20191021_GT24_ARRAY_545_G07_TPMI.CEL	100000865960	2	2	2	49	2	2	4	0|0	0.12	0.12	26	29
20191223_GT21_ARRAY_713_D08_TPMI.CEL	100010719707	2	2	2	49	2	2	4	1|1	0.0285556	0.02	7.82609	7
20190424_GT3_ARRAY_73_E01_TPMI.CEL	100013023183	2	2	2	49	2	2	4	1|0	1.15375	0.233	11	11
20210303_GT1_ARRAY_36_A10_TPMI.CEL	100014073450	2	2	2	49	2	2	4	0|1	0.019	0.019	18.5	18.5
20200608_GT8_ARRAY_2114_D03_TPMI.CEL	100016714994	2	2	2	49	2	2	4	0|1	0.019	0.019	16	16
20191125_GT23_ARRAY_603_H11_TPMI.CEL	100020922137	2	2	2	49	2	2	4	0|0	0.15625	0.12	20.4444	18
20200629_GT24_ARRAY_892_A04_TPMI.CEL	100028541619	2	2	2	49	2	2	4	0|1	0.300222	0.04	9.65714	6
20190916_GT2_ARRAY_227_B11_TPMI.CEL	100028696083	2	2	2	49	2	2	4	0|0	0.0214	0.019	9.4	6
20200706_GT23_ARRAY_898_G07_TPMI.CEL	100032479725	2	2	2	49	2	2	4	1|1	0.05	0.05	4	4
20200113_GT22_ARRAY_740_B11_TPMI.CEL	100035210608	2	2	2	49	2	2	4	1|0	0.0957143	0.07	5.14286	5
20200824_GT4_ARRAY_388_F07_TPMI.CEL	100036378441	2	2	2	49	2	2	4	0|0	0.05	0.05	2	2
20200721_GT6_ARRAY_300_G07_TPMI.CEL	100000298721	2	2	2	50	2	2	4	0|0	0.48375	0.445	14.125	13
20191202_GT22_ARRAY_614_B04_TPMI.CEL	100000341398	2	2	2	50	2	2	4	0|1	0.771515	0.46	20.8438	18
20191223_GT24_ARRAY_625_D05_TPMI.CEL	100000430770	2	2	2	50	2	2	4	1|1	0.0191667	0.019	4.61111	5
20200914_GT4_ARRAY_432_E11_TPMI.CEL	100000541745	2	2	2	50	2	2	4	1|0	0.33	0.33	24	24
20200617_GT3_ARRAY_2171_E08_TPMI.CEL	100000649844	2	2	2	50	2	2	4	1|0	0.065	0.065	7.5	7.5
20190926_GT3_ARRAY_241_D07_TPMI.CEL	100000969811	2	2	2	50	2	2	4	1|1	#N/A	#N/A	7.33333	5
20210628_GT5_ARRAY_163_G09_TPMI.CEL	100000984305	2	2	2	50	2	2	4	1|1	0.06	0.06	6	6
20200420_GT6_ARRAY_137_F11_TPMI.CEL	100000989494	2	2	1	50	2	2	4	0|0	0.155	0.155	3.5	3.5
20191028_GT24_ARRAY_577_A09_TPMI.CEL	100011256373	2	2	2	50	2	2	4	0|0	0.019	0.019	7	7
20200721_GT5_ARRAY_328_C03_TPMI.CEL	100012231638	2	2	2	50	2	2	4	0|0	0.04	0.04	10	10
20190130_GT1_ARRAY_51_F09_TPMI.CEL	100012302119	2	2	2	50	2	2	4	0|1	0.0373636	0.019	4.33333	4
20200706_GT8_ARRAY_2044_G02_TPMI.CEL	100021050302	2	2	2	50	2	2	4	1|1	0.0495	0.0495	6	6
20200610_GT4_ARRAY_2136_F05_TPMI.CEL	100021586049	2	2	2	50	2	2	4	1|1	1.3	1.3	22	22
20200427_GT2_ARRAY_162_F05_TPMI.CEL	100024889066	2	2	2	50	2	2	4	1|1	0.02	0.02	1.66667	2
20190917_GT2_ARRAY_229_A05_TPMI.CEL	100031267694	2	2	1	50	2	2	4	1|0	0.0295882	0.02	4.41176	4
20200615_GT25_ARRAY_869_F12_TPMI.CEL	100031714108	2	2	2	50	2	2	4	1|1	0.304242	0.14	13.0909	10
20191021_GT24_ARRAY_563_C04_TPMI.CEL	100034137247	2	2	2	50	2	2	4	1|0	0.0717273	0.06	5.09091	5
20200427_GT25_ARRAY_848_D11_TPMI.CEL	100035346189	2	2	2	50	2	2	4	1|0	0.26	0.025	16.75	17
20191029_GT3_ARRAY_285_G10_TPMI.CEL	100000045010	2	2	1	51	2	2	4	0|1	4.58308	5.21	60.4	64
20210621_GT8_ARRAY_4190_H03_TPMI.CEL	100000214354	2	2	2	51	2	2	4	1|1	0.11	0.11	7	7
20200528_GT4_ARRAY_2082_A09_TPMI.CEL	100000282497	2	2	2	51	2	2	4	1|0	0.0296667	0.03	7.66667	7
20190805_GT3_ARRAY_172_D01_TPMI.CEL	100000301862	2	2	2	51	2	2	4	1|0	0.033125	0.025	12.56	13
20200203_GT22_ARRAY_770_F12_TPMI.CEL	100000539104	2	2	2	51	2	2	4	1|1	1.08536	0.175	31.6667	18
20200212_GT3_ARRAY_9_B10_TPMI.CEL	100000645046	2	2	2	51	2	2	4	0|0	0.03	0.03	8.66667	8
20200720_GT7_ARRAY_295_A06_TPMI.CEL	100000647186	2	2	2	51	2	2	4	0|1	0.04	0.04	6	6
20200310_GT1_ARRAY_54_G07_TPMI.CEL	100000697716	2	2	2	51	2	2	4	0|0	1.8	0.17	11	11
20191223_GT25_ARRAY_562_E05_TPMI.CEL	100000751883	2	2	2	51	2	2	4	1|1	0.230833	0.195	24.75	23
20181205_GT2_ARRAY_21_E08_TPMI.CEL	100000754975	2	2	2	51	2	2	4	0|0	1.58667	0.05	8	8
20191118_GT1_ARRAY_331_C06_TPMI.CEL	100000799008	2	2	2	51	2	2	4	1|0	0.26375	0.1	10.125	7.5
20191021_GT21_ARRAY_527_G04_TPMI.CEL	100000841499	2	2	2	51	2	2	4	1|1	0.393333	0.44	20	20
20190923_GT2_ARRAY_244_E02_TPMI.CEL	100000866101	2	2	2	51	2	2	4	0|1	0.0523333	0.03	10.75	10.5
20191223_GT21_ARRAY_715_A10_TPMI.CEL	100000894528	2	2	2	51	2	2	4	1|1	0.055	0.055	8.33333	9
20200318_GT2_ARRAY_71_E08_TPMI.CEL	100000927014	2	2	2	51	2	2	4	0|1	0.0375	0.035	11.6667	9
20200629_GT4_ARRAY_2032_B01_TPMI.CEL	100000950405	2	2	2	51	2	2	4	0|1	0.0226667	0.019	17	17
20191209_GT21_ARRAY_638_B01_TPMI.CEL	100000980304	2	2	2	51	2	2	4	0|0	0.12625	0.08	9.2	8
20211214_GT3_ARRAY_361_B08_TPMI.CEL	100010576572	2	2	2	51	2	2	4	1|0	0.15	0.15	18	18
20211025_GT6_ARRAY_299_C08_TPMI.CEL	100011091097	2	2	2	51	2	2	4	0|1	1.4825	0.2435	12.1429	12
20200707_GT7_ARRAY_2177_D09_TPMI.CEL	100011185545	2	2	2	51	2	2	4	1|1	1.028	0.2	16.25	14.5
20200521_GT1_ARRAY_246_H04_TPMI.CEL	100011832526	2	2	2	51	2	2	4	1|1	0.297333	0.34	41.1875	36
20210616_GT8_ARRAY_4180_D07_TPMI.CEL	100012861908	2	2	2	51	2	2	4	1|1	0.135	0.135	11.3333	12
20200323_GT21_ARRAY_840_B07_TPMI.CEL	100013584818	2	2	2	51	2	2	4	1|0	0.019	0.019	6.2	6
20200723_GT8_ARRAY_308_D04_TPMI.CEL	100015542301	2	2	2	51	2	2	4	1|1	0.04	0.04	8	8
20200526_GT8_ARRAY_2056_C01_TPMI.CEL	100015641521	2	2	2	51	2	2	4	0|0	0.03	0.03	5	5
20190327_GT1_ARRAY_67_B05_TPMI.CEL	100020014478	2	2	2	51	2	2	4	0|0	1.32385	0.11	28.8667	24
20200701_GT8_ARRAY_2026_E11_TPMI.CEL	100021259526	2	2	2	51	2	2	4	1|1	0.08	0.08	20	20
20211014_GT4_ARRAY_4339_B01_TPMI.CEL	100024014250	2	2	2	51	2	2	4	1|0	0.019	0.019	17	17
20200106_GT22_ARRAY_735_G12_TPMI.CEL	100024667233	2	2	2	51	2	2	4	1|1	0.126667	0.14	5.33333	5
20200629_GT7_ARRAY_2017_A05_TPMI.CEL	100025573168	2	2	2	51	2	2	4	1|0	0.08	0.08	24	24
20190904_GT1_ARRAY_204_B06_TPMI.CEL	100025995180	2	2	2	51	2	2	4	1|1	0.111538	0.11	10.5	10.5
20191112_GT2_ARRAY_309_G09_TPMI.CEL	100027852475	2	2	1	51	2	2	4	0|1	0.402	0.345	8.5	8.5
20200602_GT7_ARRAY_2087_F07_TPMI.CEL	100028968280	2	2	2	51	2	2	4	1|0	0.105	0.105	5	5
20200722_GT5_ARRAY_330_E06_TPMI.CEL	100030870898	2	2	2	51	2	2	4	0|0	0.0766667	0.07	5	5
20200211_GT21_ARRAY_789_A03_TPMI.CEL	100032415481	2	2	1	51	2	2	4	0|0	1.74	1.74	29	29
20210906_GT2_ARRAY_4274_H10_TPMI.CEL	100036754349	2	2	1	51	2	2	4	0|0	0.08	0.08	2	2
20191104_GT24_ARRAY_671_B11_TPMI.CEL	100000054347	2	2	2	52	2	2	4	1|1	1.9825	0.125	8	8
20191002_GT1_ARRAY_271_G08_TPMI.CEL	100000150801	2	2	2	52	2	2	4	1|0	1.202	1.04	12	12
20191125_GT22_ARRAY_695_H03_TPMI.CEL	100000392794	2	2	2	52	2	2	4	1|0	0.1204	0.04	6.88889	7
20200318_GT4_ARRAY_80_A07_TPMI.CEL	100000409278	2	2	2	52	2	2	4	1|0	0.0312	0.019	14.6	13
20200730_GT2_ARRAY_4015_G04_TPMI.CEL	100000409334	2	2	2	52	2	2	4	1|1	1.12469	0.225	30.525	27.5
20191014_GT24_ARRAY_523_D09_TPMI.CEL	100000427220	2	2	2	52	2	2	4	1|1	0.0333333	0.03	17.3333	17
20191126_GT1_ARRAY_342_F08_TPMI.CEL	100000450813	2	2	2	52	2	2	4	1|1	0.2075	0.225	7	7
20200819_GT3_ARRAY_4085_H05_TPMI.CEL	100000499039	2	2	2	52	2	2	4	0|1	0.02	0.02	11	11
20191104_GT23_ARRAY_598_C03_TPMI.CEL	100000504756	2	2	2	52	2	2	4	1|1	0.126	0.07	28.6471	29
20200701_GT7_ARRAY_2025_D10_TPMI.CEL	100000515126	2	2	2	52	2	2	4	1|1	0.0310833	0.019	21.3684	8
20200721_GT4_ARRAY_316_B04_TPMI.CEL	100000536263	2	2	2	52	2	2	4	1|1	4.41	4.3	44.25	44
20191021_GT21_ARRAY_531_F04_TPMI.CEL	100000573020	2	2	2	52	2	2	4	1|1	0.024	0.02	3.84211	3
20181203_GT2_ARRAY_20_E06_TPMI.CEL	100000654556	2	2	2	52	2	2	4	0|1	0.05	0.05	9	9
20211222_GT4_ARRAY_4552_C09_TPMI.CEL	100000757561	2	2	2	52	2	2	4	0|1	0.08	0.07	7	7
20200617_GT7_ARRAY_2153_G03_TPMI.CEL	100000780407	2	2	2	52	2	2	4	1|0	0.04	0.04	8	8
20200723_GT8_ARRAY_308_C10_TPMI.CEL	100000785566	2	2	2	52	2	2	4	0|1	0.0528571	0.04	7.33333	7.5
20200217_GT23_ARRAY_828_A07_TPMI.CEL	100000920405	2	2	2	52	2	2	4	1|0	0.03	0.03	11	11
20200630_GT3_ARRAY_2035_A09_TPMI.CEL	100000958196	2	2	2	52	2	2	4	1|1	0.452	0.04	5.33333	6
20200629_GT3_ARRAY_2029_B05_TPMI.CEL	100010765791	2	2	2	52	2	2	4	1|0	1.24775	0.1605	15	15
20191021_GT21_ARRAY_532_D06_TPMI.CEL	100011578068	2	2	2	52	2	2	4	0|1	0.0609091	0.05	8.71429	8
20200217_GT24_ARRAY_832_G11_TPMI.CEL	100012333141	2	2	2	52	2	2	4	0|1	9.72	9.72	62.5	62.5
20200617_GT4_ARRAY_2172_E03_TPMI.CEL	100013140585	2	2	2	52	2	2	4	0|1	0.0333333	0.04	6	6
20200224_GT4_ARRAY_35_H01_TPMI.CEL	100013779057	2	2	2	52	2	2	4	1|1	1.24154	0.64	18.9091	14
20190930_GT3_ARRAY_260_E12_TPMI.CEL	100014164660	2	2	2	52	2	2	4	0|0	0.215	0.18	21.5	21
20200617_GT7_ARRAY_2153_D09_TPMI.CEL	100014462153	2	2	2	52	2	2	4	1|1	0.113333	0.09	12	12
20200319_GT2_ARRAY_73_D04_TPMI.CEL	100016417094	2	2	1	52	2	2	4	0|1	0.0375556	0.04	4	4
20200203_GT23_ARRAY_774_H10_TPMI.CEL	100018775263	2	2	2	52	2	2	4	1|0	0.47	0.075	6.5	6.5
20200504_GT8_ARRAY_173_G11_TPMI.CEL	100019875928	2	2	2	52	2	2	4	0|1	0.31	0.21	33	33.5
20200810_GT4_ARRAY_358_A09_TPMI.CEL	100020028946	2	2	2	52	2	2	4	1|1	0.07	0.07	8.5	8.5
20191125_GT24_ARRAY_605_B09_TPMI.CEL	100021502205	2	2	1	52	2	2	4	0|0	3.02	0.7	31	31
20191104_GT1_ARRAY_292_D02_TPMI.CEL	100021643212	2	2	1	52	2	2	4	0|1	0.522308	0.11	22.6667	15.5
20191105_GT2_ARRAY_301_G10_TPMI.CEL	100024657887	2	2	2	52	2	2	4	0|1	0.102	0.13	9	9
20200622_GT4_ARRAY_2012_C05_TPMI.CEL	100027098108	2	2	2	52	2	2	4	0|0	0.3625	0.325	22.25	22
20191028_GT3_ARRAY_284_C11_TPMI.CEL	100028284851	2	2	1	52	2	2	4	0|0	0.425455	0.29	24.6364	25
20190722_GT3_ARRAY_151_F08_TPMI.CEL	100030960033	2	2	2	52	2	2	4	0|0	0.48	0.48	3.5	3.5
20191014_GT23_ARRAY_519_D12_TPMI.CEL	100031490102	2	2	1	52	2	2	4	1|0	0.0296667	0.03	31	28
20200414_GT2_ARRAY_122_H11_TPMI.CEL	100031614531	2	2	2	52	2	2	4	1|0	0.5	0.5	16	16
20191121_GT1_ARRAY_338_B04_TPMI.CEL	100033691066	2	2	2	52	2	2	4	1|1	0.32	0.32	10	10
20200622_GT3_ARRAY_2011_F09_TPMI.CEL	100035593740	2	2	2	52	2	2	4	1|1	0.74	0.74	4	4
20200323_GT21_ARRAY_841_C08_TPMI.CEL	100000128642	2	2	2	53	2	2	4	0|1	0.2026	0.02	9	9
20190905_GT2_ARRAY_213_C03_TPMI.CEL	100000192578	2	2	2	53	2	2	4	0|0	0.0518182	0.05	6.13636	6
20200409_GT7_ARRAY_129_G10_TPMI.CEL	100000333990	2	2	2	53	2	2	4	1|0	0.04	0.04	7	7
20200526_GT3_ARRAY_2071_B06_TPMI.CEL	100000799278	2	2	2	53	2	2	4	1|1	0.03	0.03	11	11
20190801_GT2_ARRAY_167_F03_TPMI.CEL	100000835177	2	2	1	53	2	2	4	1|0	0.0832222	0.07	5	5
20210914_GT3_ARRAY_4290_H09_TPMI.CEL	100000841728	2	2	2	53	2	2	4	0|1	0.07	0.07	14	14
20200506_GT6_ARRAY_188_F06_TPMI.CEL	100000867909	2	2	2	53	2	2	4	1|1	3.96833	1.915	17.5	17.5
20200805_GT8_ARRAY_4030_H06_TPMI.CEL	100000958713	2	2	1	53	2	2	4	0|1	1.65833	0.14	18.6667	6.5
20191028_GT24_ARRAY_574_G05_TPMI.CEL	100000965323	2	2	2	53	2	2	4	1|0	0.836154	0.07	14.6667	12.5
20191105_GT1_ARRAY_293_H05_TPMI.CEL	100010004495	2	2	2	53	2	2	4	0|1	0.0393333	0.019	10	10
20191107_GT2_ARRAY_305_E05_TPMI.CEL	100010069179	2	2	1	53	2	2	4	1|1	1.06	0.77	9.75	9.5
20190313_GT3_ARRAY_65_D12_TPMI.CEL	100010413556	2	2	2	53	2	2	4	0|0	1.49583	1.565	41.5455	39
20200506_GT6_ARRAY_190_A05_TPMI.CEL	100011164230	2	2	2	53	2	2	4	0|1	0.8525	0.71	13	8
20200211_GT23_ARRAY_805_B01_TPMI.CEL	100011479671	2	2	2	53	2	2	4	0|0	0.112222	0.06	10.3333	12
20200318_GT4_ARRAY_80_A08_TPMI.CEL	100016086917	2	2	2	53	2	2	4	1|1	1.065	0.725	27.8636	28.5
20200514_GT8_ARRAY_197_C01_TPMI.CEL	100016631638	2	2	2	53	2	2	4	1|1	0.455	0.455	46	46
20191125_GT22_ARRAY_695_E12_TPMI.CEL	100024386124	2	2	2	53	2	2	4	1|1	0.751961	0.4	47.0189	49
20190116_GT3_ARRAY_40_F04_TPMI.CEL	100024726182	2	2	2	53	2	2	4	1|0	0.0915833	0.045	5.41667	5
20210512_GT7_ARRAY_4115_A12_TPMI.CEL	100027700498	2	2	2	53	2	2	4	1|0	0.163125	0.105	14.6667	12
20200213_GT2_ARRAY_3_E01_TPMI.CEL	100028948860	2	2	2	53	2	2	4	0|1	0.353	0.235	13.5	13
20191021_GT21_ARRAY_530_F07_TPMI.CEL	100033689941	2	2	2	53	2	2	4	0|1	0.01975	0.019	4.42857	4
20200428_GT7_ARRAY_157_C04_TPMI.CEL	100035469501	2	2	2	53	2	2	4	0|1	0.065	0.06	25.6	26
20190704_GT2_ARRAY_146_F06_TPMI.CEL	100000043322	2	2	2	54	2	2	4	0|1	0.505	0.5	24.3	22.5
20191216_GT23_ARRAY_707_G06_TPMI.CEL	100000304222	2	2	1	54	2	2	4	1|1	0.2575	0.285	6	6
20200519_GT8_ARRAY_2048_D07_TPMI.CEL	100000341693	2	2	2	54	2	2	4	1|0	0.05	0.05	6	6
20191007_GT23_ARRAY_506_A09_TPMI.CEL	100000489875	2	2	2	54	2	2	4	0|1	0.3595	0.3595	19.5	19.5
20191125_GT24_ARRAY_604_A12_TPMI.CEL	100000701986	2	2	2	54	2	2	4	0|0	1.765	1.765	21.5	21.5
20191223_GT21_ARRAY_734_A03_TPMI.CEL	100000773454	2	2	2	54	2	2	4	1|1	0.0704375	0.06	16.3125	15.5
20191021_GT2_ARRAY_276_H01_TPMI.CEL	100000804045	2	2	2	54	2	2	4	1|0	8.89	4.36	76.625	78.5
20200526_GT8_ARRAY_2056_E06_TPMI.CEL	100000818777	2	2	2	54	2	2	4	1|1	0.04	0.04	5	5
20200422_GT5_ARRAY_142_C07_TPMI.CEL	100000895139	2	2	2	54	2	2	4	1|1	0.0666667	0.06	7	7
20190904_GT2_ARRAY_211_G05_TPMI.CEL	100000976819	2	2	2	54	2	2	4	0|1	0.0464	0.019	12	11
20200819_GT4_ARRAY_4086_A02_TPMI.CEL	100010516225	2	2	2	54	2	2	4	1|0	0.166333	0.12	12.75	8
20191118_GT1_ARRAY_331_F09_TPMI.CEL	100011741823	2	2	2	54	2	2	4	0|1	0.41	0.17	13.1429	11
20190710_GT2_ARRAY_137_A09_TPMI.CEL	100011994206	2	2	2	54	2	2	4	0|1	0.0225	0.019	7.8	7
20200211_GT22_ARRAY_799_C01_TPMI.CEL	100012544140	2	2	2	54	2	2	4	1|1	0.07	0.07	3	3
20200218_GT1_ARRAY_15_H06_TPMI.CEL	100015327896	2	2	2	54	2	2	4	0|1	0.233333	0.18	14	14
20191104_GT23_ARRAY_595_B02_TPMI.CEL	100015850535	2	2	2	54	2	2	4	1|0	4.08786	2.29	40.1111	36
20190925_GT3_ARRAY_239_A07_TPMI.CEL	100017497373	2	2	1	54	2	2	4	0|0	0.023	0.02	6.5	6.5
20210308_GT1_ARRAY_44_F05_TPMI.CEL	100020320242	2	2	1	54	2	2	4	1|0	3.30056	0.735	45.7273	28
20190902_GT1_ARRAY_200_F02_TPMI.CEL	100029372651	2	2	1	54	2	2	4	1|0	4.50619	3.27	13.6786	8
20191021_GT25_ARRAY_533_H08_TPMI.CEL	100030781197	2	2	1	54	2	2	4	1|0	1.11895	0.78	3.2	2
20191029_GT3_ARRAY_286_D01_TPMI.CEL	100030814618	2	2	2	54	2	2	4	1|1	0.0192778	0.019	3.11111	3
20190603_GT1_ARRAY_111_C08_TPMI.CEL	100031118542	2	2	2	54	2	2	4	1|1	5.07167	3.865	50.4	48
20190930_GT3_ARRAY_259_E04_TPMI.CEL	100032297409	2	2	2	54	2	2	4	0|0	0.088	0.08	12.8	12
20190925_GT3_ARRAY_240_G08_TPMI.CEL	100032825826	2	2	2	54	2	2	4	1|0	0.0466667	0.03	7	7
20191029_GT3_ARRAY_286_D03_TPMI.CEL	100033038897	2	2	2	54	2	2	4	1|0	0.101429	0.045	7.77778	6
20200211_GT23_ARRAY_807_B08_TPMI.CEL	100033322961	2	2	2	54	2	2	4	1|1	0.196667	0.16	12	12
20191209_GT1_ARRAY_380_G04_TPMI.CEL	100033909981	2	2	2	54	2	2	4	1|0	0.0480909	0.03	7.66667	7
20200730_GT2_ARRAY_4017_D10_TPMI.CEL	100034138149	2	2	2	54	2	2	4	0|1	0.0285333	0.03	5.6	6
20200818_GT3_ARRAY_4079_F09_TPMI.CEL	100036218558	2	2	2	54	2	2	4	1|0	0.2	0.16	11.25	11
20200916_GT2_ARRAY_442_H04_TPMI.CEL	100036448617	2	2	2	54	2	2	4	0|0	0.25	0.25	15	15
20200810_GT6_ARRAY_4060_D01_TPMI.CEL	100000061115	2	2	2	55	2	2	4	0|1	3.545	2.66	54.3333	67
20190905_GT1_ARRAY_205_H11_TPMI.CEL	100000108945	2	2	2	55	2	2	4	1|1	0.1	0.085	6.25	6
20211102_GT8_ARRAY_4432_B10_TPMI.CEL	100000120454	2	2	1	55	2	2	4	0|0	1.73457	1.13	11.8696	7
20191212_GT2_ARRAY_386_E02_TPMI.CEL	100000236393	2	2	2	55	2	2	4	1|0	0.45	0.47	30	30
20200706_GT24_ARRAY_899_D01_TPMI.CEL	100000247041	2	2	2	55	2	2	4	0|1	0.39	0.39	13	13
20190808_GT3_ARRAY_178_A08_TPMI.CEL	100000337024	2	2	2	55	2	2	4	0|0	0.2025	0.11	8.5	8.5
20191014_GT25_ARRAY_514_H08_TPMI.CEL	100000341536	2	2	1	55	2	2	4	0|1	0.13	0.13	4	4
20200507_GT5_ARRAY_218_D11_TPMI.CEL	100000350561	2	2	2	55	2	2	4	1|1	#N/A	#N/A	15	15
20191021_GT23_ARRAY_539_A04_TPMI.CEL	100000435903	2	2	2	55	2	2	4	1|1	0.4692	0.04	11.3077	10
20190925_GT3_ARRAY_239_E10_TPMI.CEL	100000442828	2	2	2	55	2	2	4	0|0	0.348	0.11	6.66667	6
20200420_GT6_ARRAY_137_D12_TPMI.CEL	100000619785	2	2	2	55	2	2	4	0|0	0.265	0.225	44.6667	40
20190116_GT3_ARRAY_40_F06_TPMI.CEL	100000797225	2	2	2	55	2	2	4	1|1	1.05455	0.94	23.6364	20
20200629_GT3_ARRAY_2031_G08_TPMI.CEL	100000905716	2	2	1	55	2	2	4	1|1	0.247143	0.13	14.4	16
20191007_GT25_ARRAY_503_F11_TPMI.CEL	100000924005	2	2	2	55	2	2	4	0|1	0.253333	0.09	7.5	7.5
20200709_GT7_ARRAY_2185_F05_TPMI.CEL	100012100386	2	2	2	55	2	2	4	1|0	#N/A	#N/A	5.88889	5.5
20200721_GT5_ARRAY_328_D03_TPMI.CEL	100015466023	2	2	2	55	2	2	4	0|0	0.09	0.09	11	11
20190808_GT2_ARRAY_170_H02_TPMI.CEL	100017018422	2	2	2	55	2	2	4	1|0	0.311	0.25	16.0909	11
20200323_GT21_ARRAY_840_F04_TPMI.CEL	100018746122	2	2	2	55	2	2	4	1|1	0.305	0.305	3.75	4
20200813_GT7_ARRAY_4073_H09_TPMI.CEL	100019084463	2	2	2	55	2	2	4	1|1	0.896667	0.45	13.5	13.5
20191030_GT3_ARRAY_287_F09_TPMI.CEL	100019267605	2	2	1	55	2	2	4	1|0	0.166667	0.05	4.4	4
20191125_GT21_ARRAY_685_C03_TPMI.CEL	100019519475	2	2	1	55	2	2	4	0|0	0.15	0.13	4.33333	3
20190723_GT3_ARRAY_153_G03_TPMI.CEL	100021985612	2	2	2	55	2	2	4	1|1	0.881875	0.53	21.1538	10
20211108_GT7_ARRAY_308_C08_TPMI.CEL	100027344823	2	2	2	55	2	2	4	0|0	1.11	0.165	19	19
20191202_GT24_ARRAY_626_B07_TPMI.CEL	100027708330	2	2	2	55	2	2	4	0|1	0.05	0.05	4	4
20191001_GT3_ARRAY_261_B05_TPMI.CEL	100032815425	2	2	2	55	2	2	4	1|0	0.019	0.019	4.5	4.5
20190521_GT2_ARRAY_91_H03_TPMI.CEL	100033909967	2	2	1	55	2	2	4	1|1	0.246667	0.265	5.375	4
20190819_GT1_ARRAY_191_A08_TPMI.CEL	100034779309	2	2	2	55	2	2	4	1|1	0.0635	0.03	5.25	5
20191104_GT21_ARRAY_585_H05_TPMI.CEL	100035241758	2	2	2	55	2	2	4	1|0	0.26	0.26	10	10
20200518_GT3_ARRAY_219_A07_TPMI.CEL	100035392784	2	2	2	55	2	2	4	0|0	0.075	0.075	6.5	6.5
20200325_GT1_ARRAY_87_B03_TPMI.CEL	100035574482	2	2	2	55	2	2	4	1|1	#N/A	#N/A	9	9
20200527_GT4_ARRAY_2078_F01_TPMI.CEL	100000004906	2	2	2	56	2	2	4	0|0	0.0232	0.019	8.2	6
20200318_GT2_ARRAY_71_E04_TPMI.CEL	100000253240	2	2	2	56	2	2	4	0|1	0.3825	0.3	30	15.5
20191028_GT3_ARRAY_284_E07_TPMI.CEL	100000256084	2	2	2	56	2	2	4	0|1	0.316667	0.16	43.5	43.5
20190819_GT2_ARRAY_189_B12_TPMI.CEL	100000326560	2	2	2	56	2	2	4	0|0	2.21	0.23	7.8	8
20200707_GT7_ARRAY_2177_F04_TPMI.CEL	100000353211	2	2	2	56	2	2	4	1|1	0.663077	0.51	20.7692	22
20200714_GT4_ARRAY_288_D08_TPMI.CEL	100000408829	2	2	1	56	2	2	4	1|0	0.488846	0.155	2.75	2
20200526_GT8_ARRAY_2056_D11_TPMI.CEL	100000526751	2	2	2	56	2	2	4	1|0	0.26	0.26	11	11
20200204_GT3_ARRAY_358_F08_TPMI.CEL	100000578041	2	2	1	56	2	2	4	1|0	0.0433333	0.04	14.3333	6
20200908_GT4_ARRAY_420_C10_TPMI.CEL	100000704658	2	2	2	56	2	2	4	1|1	0.06	0.06	4	4
20191112_GT3_ARRAY_317_B09_TPMI.CEL	100000727048	2	2	1	56	2	2	4	0|0	1.00496	0.095	5.84615	2
20200622_GT22_ARRAY_874_G06_TPMI.CEL	100000860198	2	2	2	56	2	2	4	0|0	0.1425	0.14	7.57143	6
20190813_GT1_ARRAY_184_D07_TPMI.CEL	100011229116	2	2	2	56	2	2	4	1|0	0.1216	0.06	7.70833	6
20200213_GT2_ARRAY_3_H01_TPMI.CEL	100012769506	2	2	2	56	2	2	4	1|1	0.24	0.24	12	12
20190805_GT3_ARRAY_172_B06_TPMI.CEL	100016487551	2	2	2	56	2	2	4	0|1	0.11	0.11	5	5
20190220_GT2_ARRAY_56_D03_TPMI.CEL	100016803171	2	2	2	56	2	2	4	1|1	0.54	0.555	44.75	43
20191028_GT21_ARRAY_550_H11_TPMI.CEL	100022530181	2	2	1	56	2	2	4	0|0	2.112	0.18	#N/A	#N/A
20190703_GT3_ARRAY_135_A10_TPMI.CEL	100023933082	2	2	2	56	2	2	4	0|1	2.11667	0.11	9.5	9.5
20190522_GT2_ARRAY_94_F09_TPMI.CEL	100025990291	2	2	1	56	2	2	4	0|1	0.08	0.08	6	6
20200825_GT2_ARRAY_4120_A06_TPMI.CEL	100027502256	2	2	2	56	2	2	4	0|1	0.421667	0.335	16	15
20200610_GT4_ARRAY_2136_D04_TPMI.CEL	100027995588	2	2	2	56	2	2	4	1|0	0.215	0.105	3	3
20200622_GT21_ARRAY_871_F01_TPMI.CEL	100031699784	2	2	2	56	2	2	4	1|0	0.04	0.04	6	6
20200608_GT8_ARRAY_2112_D01_TPMI.CEL	100031969354	2	2	1	56	2	2	4	0|1	0.04	0.04	2	2
20191021_GT24_ARRAY_545_F08_TPMI.CEL	100032464244	2	2	2	56	2	2	4	1|1	0.175333	0.12	42.0769	33
20191104_GT25_ARRAY_588_G07_TPMI.CEL	100032716403	2	2	2	56	2	2	4	0|1	#N/A	#N/A	11	11
20200309_GT41_ARRAY_836_D02_TPMI.CEL	100032848817	2	2	2	56	2	2	4	1|1	0.586	0.59	16.9	17
20191125_GT24_ARRAY_606_H03_TPMI.CEL	100033389925	2	2	2	56	2	2	4	1|1	1.08622	0.38	19.0286	17
20200629_GT4_ARRAY_2030_A09_TPMI.CEL	100034707086	2	2	2	56	2	2	4	1|0	0.1	0.1	23.4	23
20190723_GT3_ARRAY_153_B02_TPMI.CEL	100035011071	2	2	2	56	2	2	4	0|0	0.04	0.04	6	6
20200630_GT8_ARRAY_2024_A10_TPMI.CEL	100035617217	2	2	1	56	2	2	4	1|1	0.345	0.345	20.5	20.5
20200325_GT3_ARRAY_95_E05_TPMI.CEL	100000054412	2	2	1	57	2	2	4	1|1	0.899231	0.3	31.3846	28
20191021_GT21_ARRAY_528_D10_TPMI.CEL	100000304246	2	2	2	57	2	2	4	0|0	0.0372	0.04	6.85714	6
20191223_GT22_ARRAY_720_A04_TPMI.CEL	100000308845	2	2	2	57	2	2	4	0|1	0.203333	0.22	17	17
20191107_GT2_ARRAY_305_D05_TPMI.CEL	100000375854	2	2	2	57	2	2	4	1|1	0.216667	0.15	8	8
20190815_GT1_ARRAY_188_B05_TPMI.CEL	100000442420	2	2	2	57	2	2	4	.|.	0.915217	0.29	23.6087	16
20190128_GT3_ARRAY_49_E07_TPMI.CEL	100011410566	2	2	2	57	2	2	4	0|0	0.07	0.07	12	12
20190826_GT1_ARRAY_195_G08_TPMI.CEL	100013039764	2	2	1	57	2	2	4	0|1	3.77	2.25	13.6667	13
20191209_GT3_ARRAY_371_H02_TPMI.CEL	100014635432	2	2	2	57	2	2	4	1|0	0.469231	0.34	10.1429	8
20200810_GT3_ARRAY_355_B11_TPMI.CEL	100016796298	2	2	2	57	2	2	4	1|1	0.379333	0.1	17.75	12.5
20200211_GT3_ARRAY_7_F02_TPMI.CEL	100022958390	2	2	2	57	2	2	4	1|0	0.456667	0.47	19	19
20190704_GT2_ARRAY_146_G08_TPMI.CEL	100023515724	2	2	2	57	2	2	4	1|0	1.8075	0.79	10	10
20191104_GT21_ARRAY_585_C03_TPMI.CEL	100023732606	2	2	2	57	2	2	4	1|1	0.189138	0.03	10.6364	8.5
20200610_GT3_ARRAY_2137_C03_TPMI.CEL	100025812133	2	2	2	57	2	2	4	0|0	0.37	0.37	6	6
20190121_GT1_ARRAY_43_A02_TPMI.CEL	100029566998	2	2	2	57	2	2	4	0|0	1.51091	0.47	27.1905	27
20200220_GT2_ARRAY_19_F10_TPMI.CEL	100032321228	2	2	2	57	2	2	4	1|0	0.04	0.04	6	6
20190801_GT2_ARRAY_168_E11_TPMI.CEL	100035076595	2	2	1	57	2	2	4	0|0	0.08	0.08	9	9
20200806_GT5_ARRAY_4057_B05_TPMI.CEL	100036174741	2	2	2	57	2	2	4	0|0	0.02	0.02	17	17
20200609_GT8_ARRAY_2116_D12_TPMI.CEL	100000356811	2	2	2	58	2	2	4	0|1	0.72	0.72	18	18
20190701_GT3_ARRAY_132_F01_TPMI.CEL	100000393331	2	2	2	58	2	2	4	0|1	1.896	1.015	13.25	14
20191114_GT2_ARRAY_313_G08_TPMI.CEL	100000437518	2	2	2	58	2	2	4	1|0	1.92461	0.02	12.6429	2
20200722_GT3_ARRAY_319_H11_TPMI.CEL	100000486599	2	2	2	58	2	2	4	1|1	0.2625	0.265	9.5	9.5
20200519_GT7_ARRAY_2047_E03_TPMI.CEL	100000582011	2	2	2	58	2	2	4	0|0	0.244545	0.17	17.1818	14
20190902_GT2_ARRAY_208_A02_TPMI.CEL	100000603561	2	2	2	58	2	2	4	1|0	0.04	0.04	9	9
20200211_GT25_ARRAY_790_H07_TPMI.CEL	100000629269	2	2	2	58	2	2	4	0|1	1.59833	0.28	33.2	21
20190725_GT2_ARRAY_150_F07_TPMI.CEL	100000670102	2	2	2	58	2	2	4	1|1	0.126545	0.019	8.36364	4
20190730_GT2_ARRAY_163_B01_TPMI.CEL	100000865624	2	2	2	58	2	2	4	0|0	0.06	0.06	11	11
20200831_GT4_ARRAY_400_C05_TPMI.CEL	100010868960	2	2	2	58	2	2	4	1|0	0.09	0.09	16.5	16.5
20191104_GT24_ARRAY_672_D03_TPMI.CEL	100015774191	2	2	1	58	2	2	4	0|0	0.779231	0.24	16.8333	15
20191031_GT3_ARRAY_290_G03_TPMI.CEL	100016663093	2	2	1	58	2	2	4	0|0	0.16	0.13	3	3
20190820_GT1_ARRAY_194_C10_TPMI.CEL	100017878233	2	2	2	58	2	2	4	0|1	0.474917	0.08	7.81818	6
20200909_GT4_ARRAY_424_E01_TPMI.CEL	100023379720	2	2	1	58	2	2	4	0|0	0.85	0.29	6.66667	6
20190624_GT2_ARRAY_125_H05_TPMI.CEL	100024264451	2	2	1	58	2	2	4	1|0	0.058625	0.04	3	2.5
20200406_GT1_ARRAY_101_F09_TPMI.CEL	100029497686	2	2	1	58	2	2	4	1|1	0.0598571	0.03	4.66667	5
20200427_GT25_ARRAY_848_G12_TPMI.CEL	100029992891	2	2	2	58	2	2	4	1|1	0.35	0.35	19	19
20191113_GT3_ARRAY_320_H06_TPMI.CEL	100031075491	2	2	2	58	2	2	4	1|1	0.0344444	0.03	22.7222	22.5
20200716_GT7_ARRAY_279_G08_TPMI.CEL	100033690560	2	2	2	58	2	2	4	0|1	0.255	0.255	15.5	15.5
20190123_GT1_ARRAY_45_H01_TPMI.CEL	100034542644	2	2	1	58	2	2	4	1|1	0.978333	0.525	17	10
20200910_GT7_ARRAY_4165_F09_TPMI.CEL	100036261704	2	2	2	58	2	2	4	1|0	0.0766667	0.07	42	40
20200730_GT7_ARRAY_4001_H05_TPMI.CEL	100000066639	2	2	2	59	2	2	4	0|1	5.786	4.305	41	19.5
20191125_GT21_ARRAY_684_H03_TPMI.CEL	100000097407	2	2	2	59	2	2	4	0|0	0.0693182	0.019	4.85714	3
20190702_GT3_ARRAY_133_D01_TPMI.CEL	100000168844	2	2	2	59	2	2	4	1|0	0.371143	0.03	13.7143	10
20200304_GT4_ARRAY_49_D09_TPMI.CEL	100000174157	2	2	2	59	2	2	4	0|0	0.388	0.44	10	10
20190731_GT2_ARRAY_166_G10_TPMI.CEL	100000218935	2	2	2	59	2	2	4	1|1	#N/A	#N/A	8	8
20191223_GT24_ARRAY_698_B01_TPMI.CEL	100000243342	2	2	1	59	2	2	4	1|0	0.351176	0.05	7	7
20200701_GT8_ARRAY_2026_G02_TPMI.CEL	100000351145	2	2	2	59	2	2	4	0|0	0.15	0.15	19	19
20190128_GT2_ARRAY_48_E11_TPMI.CEL	100000785290	2	2	2	59	2	2	4	1|1	0.164286	0.15	31.4545	31
20191125_GT21_ARRAY_682_C07_TPMI.CEL	100000812575	2	2	2	59	2	2	4	0|1	0.12125	0.14	13.4	12
20210601_GT5_ARRAY_132_F02_TPMI.CEL	100000979997	2	2	2	59	2	2	4	1|0	0.195	0.195	12.5	12.5
20190304_GT3_ARRAY_59_D10_TPMI.CEL	100000980969	2	2	2	59	2	2	4	1|1	0.576111	0.16	9	9
20200310_GT1_ARRAY_53_A08_TPMI.CEL	100011639711	2	2	2	59	2	2	4	0|1	0.03	0.03	4.8	5
20200720_GT8_ARRAY_296_F12_TPMI.CEL	100015895608	2	2	1	59	2	2	4	0|1	0.04	0.04	7	7
20191028_GT21_ARRAY_552_E03_TPMI.CEL	100016206113	2	2	2	59	2	2	4	0|1	0.1	0.1	10	10
20190701_GT3_ARRAY_132_A05_TPMI.CEL	100019695340	2	2	2	59	2	2	4	1|1	1.67083	0.98	26.5833	24.5
20190916_GT1_ARRAY_231_G05_TPMI.CEL	100019818693	2	2	1	59	2	2	4	0|1	0.13	0.13	11	11
20191216_GT24_ARRAY_647_A09_TPMI.CEL	100029299395	2	2	2	59	2	2	4	0|1	0.935172	0.15	34.75	30
20191125_GT24_ARRAY_609_G03_TPMI.CEL	100033382329	2	2	2	59	2	2	4	0|1	#N/A	#N/A	4	4
20191021_GT25_ARRAY_536_A09_TPMI.CEL	100034012823	2	2	2	59	2	2	4	0|0	0.08	0.08	16.3333	16
20190627_GT1_ARRAY_129_B04_TPMI.CEL	100000057356	2	2	2	60	2	2	4	0|0	1.39762	0.95	32.2	31.5
20191104_GT23_ARRAY_602_A09_TPMI.CEL	100000256482	2	2	2	60	2	2	4	1|1	0.573529	0.28	18	15.5
20191107_GT1_ARRAY_297_C10_TPMI.CEL	100000626626	2	2	2	60	2	2	4	0|1	0.03	0.03	16	16
20200311_GT1_ARRAY_55_F11_TPMI.CEL	100000894296	2	2	2	60	2	2	4	0|0	0.307125	0.295	29.3333	29
20191014_GT23_ARRAY_519_A05_TPMI.CEL	100020764686	2	2	2	60	2	2	4	0|0	36.0133	7.78	40	40
20200714_GT3_ARRAY_289_B06_TPMI.CEL	100022004017	2	2	1	60	2	2	4	0|0	0.17	0.17	24.3333	23
20200414_GT4_ARRAY_125_E10_TPMI.CEL	100023227694	2	2	2	60	2	2	4	1|1	0.323333	0.37	5.5	5.5
20191216_GT23_ARRAY_705_B11_TPMI.CEL	100025991186	2	2	1	60	2	2	4	0|1	0.02	0.02	2	2
20200217_GT23_ARRAY_829_B03_TPMI.CEL	100032460795	2	2	2	60	2	2	4	1|0	0.237143	0.22	15.2857	13.5
20190617_GT3_ARRAY_122_F09_TPMI.CEL	100034186715	2	2	2	60	2	2	4	1|1	0.79	0.73	11.8182	12
20200422_GT5_ARRAY_141_C05_TPMI.CEL	100036032092	2	2	2	60	2	2	4	1|1	1.045	1.045	22	22
20200211_GT24_ARRAY_815_B10_TPMI.CEL	100000127122	2	2	2	61	2	2	4	1|0	0.6825	0.44	10	7
20200908_GT3_ARRAY_419_F08_TPMI.CEL	100000291861	2	2	1	61	2	2	4	1|1	0.07	0.07	7	7
20191021_GT21_ARRAY_528_G01_TPMI.CEL	100000520612	2	2	2	61	2	2	4	0|0	0.02	0.02	9	9
20200723_GT7_ARRAY_307_F08_TPMI.CEL	100000577464	2	2	2	61	2	2	4	0|1	0.0245	0.0245	7.33333	7
20200714_GT3_ARRAY_287_H08_TPMI.CEL	100000585827	2	2	2	61	2	2	4	1|1	0.496667	0.56	9	9
20191021_GT25_ARRAY_536_F11_TPMI.CEL	100000689715	2	2	2	61	2	2	4	1|1	0.1892	0.019	14.5556	14
20200608_GT8_ARRAY_2112_D11_TPMI.CEL	100000896983	2	2	2	61	2	2	4	0|1	0.52	0.52	24.6667	14
20200713_GT4_ARRAY_284_H10_TPMI.CEL	100000941549	2	2	2	61	2	2	4	1|0	0.115455	0.09	6	6
20210531_GT8_ARRAY_4152_A02_TPMI.CEL	100010076096	2	2	2	61	2	2	4	0|0	#N/A	#N/A	11.3333	11
20200514_GT5_ARRAY_2049_H06_TPMI.CEL	100010151465	2	2	1	61	2	2	4	1|0	0.03	0.03	7	7
20191216_GT23_ARRAY_706_F07_TPMI.CEL	100011559120	2	2	2	61	2	2	4	0|0	1.98771	0.28	27.4286	15
20191028_GT23_ARRAY_558_F02_TPMI.CEL	100014396189	2	2	2	61	2	2	4	1|0	0.93	0.93	22	22
20200709_GT2_ARRAY_261_D05_TPMI.CEL	100025471513	2	2	1	61	2	2	4	0|1	0.4675	0.245	22	18
20200428_GT7_ARRAY_157_E05_TPMI.CEL	100028922937	2	2	2	61	2	2	4	1|1	0.92	0.92	17	17
20200630_GT7_ARRAY_2021_F03_TPMI.CEL	100030631570	2	2	2	61	2	2	4	0|1	0.522857	0.475	20.7857	19
20190618_GT3_ARRAY_123_B07_TPMI.CEL	100033658297	2	2	1	61	2	2	4	1|1	0.06	0.06	19	19
20200622_GT4_ARRAY_2012_D07_TPMI.CEL	100035595648	2	2	2	61	2	2	4	0|0	0.03	0.03	8	8
20191223_GT25_ARRAY_562_E07_TPMI.CEL	100000122355	2	2	1	62	2	2	4	0|1	1.53375	0.87	6.125	5.5
20191014_GT23_ARRAY_520_C08_TPMI.CEL	100000233610	2	2	2	62	2	2	4	0|1	0.0633333	0.03	14.6667	13
20200225_GT4_ARRAY_38_A08_TPMI.CEL	100000272729	2	2	2	62	2	2	4	1|0	0.18	0.155	14.2222	14
20190725_GT3_ARRAY_158_D08_TPMI.CEL	100000412316	2	2	2	62	2	2	4	0|0	0.637692	0.03	5.36364	5
20210330_GT1_ARRAY_4076_G05_TPMI.CEL	100000441478	2	2	2	62	2	2	4	0|1	3.67	3.67	26	26
20200525_GT22_ARRAY_856_D02_TPMI.CEL	100000543875	2	2	2	62	2	2	4	0|1	2.46	1.92	9.8	11
20200618_GT4_ARRAY_2174_H06_TPMI.CEL	100000544096	2	2	1	62	2	2	4	1|0	0.019	0.019	10	10
20200414_GT4_ARRAY_125_H01_TPMI.CEL	100010782328	2	2	2	62	2	2	4	1|1	8.3628	6.27	52.9	53
20200708_GT3_ARRAY_2195_F03_TPMI.CEL	100011370840	2	2	2	62	2	2	4	1|1	4.25846	0.41	17.6	7
20200318_GT2_ARRAY_72_C05_TPMI.CEL	100012106073	2	2	1	62	2	2	4	0|1	0.13	0.13	#N/A	#N/A
20200211_GT23_ARRAY_809_E04_TPMI.CEL	100014476621	2	2	1	62	2	2	4	0|1	4.925	2.33	10	10
20200601_GT4_ARRAY_2100_B06_TPMI.CEL	100015571060	2	2	2	62	2	2	4	0|1	0.195	0.17	24.6667	27
20191223_GT22_ARRAY_721_G12_TPMI.CEL	100016394523	2	2	2	62	2	2	4	0|1	0.04	0.04	5	5
20190902_GT2_ARRAY_208_F04_TPMI.CEL	100017807478	2	2	1	62	2	2	4	1|1	1.89481	0.07	20.0769	8
20190527_GT1_ARRAY_102_F09_TPMI.CEL	100018301195	2	2	2	62	2	2	4	1|1	0.0478333	0.0395	9	9
20190722_GT3_ARRAY_151_B05_TPMI.CEL	100018516952	2	2	2	62	2	2	4	1|0	0.1	0.1	10	10
20200629_GT3_ARRAY_2031_G09_TPMI.CEL	100028503659	2	2	2	62	2	2	4	0|1	0.385	0.385	16	16
20190812_GT1_ARRAY_182_H09_TPMI.CEL	100032256323	2	2	2	62	2	2	4	0|0	0.0462857	0.04	6.57143	6
20211028_GT8_ARRAY_4413_H04_TPMI.CEL	100033281121	2	2	1	62	2	2	4	1|0	5.055	5.055	86.5	86.5
20200218_GT3_ARRAY_21_B05_TPMI.CEL	100033841101	2	2	2	62	2	2	4	0|1	0.467143	0.17	13.9	11
20200203_GT24_ARRAY_782_C07_TPMI.CEL	100000691406	2	2	2	63	2	2	4	1|1	0.111625	0.03	9.75	7
20200714_GT3_ARRAY_287_F01_TPMI.CEL	100010168337	2	2	2	63	2	2	4	1|1	0.192333	0.147	10.6667	8
20200527_GT8_ARRAY_2062_H02_TPMI.CEL	100010833705	2	2	2	63	2	2	4	0|0	0.03725	0.035	5	5
20191007_GT24_ARRAY_509_H09_TPMI.CEL	100016770501	2	2	2	63	2	2	4	0|1	0.09325	0.04	11.0833	10
20200707_GT3_ARRAY_2189_D02_TPMI.CEL	100032695465	2	2	2	63	2	2	4	0|1	0.445	0.445	20	20
20190702_GT3_ARRAY_133_D09_TPMI.CEL	100033005085	2	2	2	63	2	2	4	0|1	1.03292	0.17	22.25	7
20190523_GT2_ARRAY_96_A12_TPMI.CEL	100033115442	2	2	1	63	2	2	4	0|0	2.2	2.2	12	12
20191111_GT23_ARRAY_665_E07_TPMI.CEL	100035266154	2	2	2	63	2	2	4	1|0	12.63	12.63	93	93
20200824_GT5_ARRAY_4105_B02_TPMI.CEL	100035965809	2	2	1	63	2	2	4	0|0	3.83368	2.61	67.1111	64
20200507_GT5_ARRAY_218_C09_TPMI.CEL	100036164128	2	2	2	63	2	2	4	0|1	0.04	0.04	7	7
20190902_GT2_ARRAY_207_A09_TPMI.CEL	100000106378	2	2	1	64	2	2	4	0|1	0.345	0.23	13.3571	13
20200629_GT23_ARRAY_890_B04_TPMI.CEL	100000325014	2	2	2	64	2	2	4	1|1	0.38	0.04	4	4
20191021_GT21_ARRAY_532_E10_TPMI.CEL	100000341056	2	2	2	64	2	2	4	0|1	0.175	0.16	3.375	3
20210621_GT7_ARRAY_4189_D11_TPMI.CEL	100000741296	2	2	2	64	2	2	4	1|0	0.11	0.11	12	12
20191127_GT2_ARRAY_352_C07_TPMI.CEL	100000852686	2	2	2	64	2	2	4	1|1	0.03	0.03	10	10
20190923_GT2_ARRAY_244_F01_TPMI.CEL	100000957796	2	2	2	64	2	2	4	0|1	0.285	0.285	34	34
20191014_GT24_ARRAY_524_B07_TPMI.CEL	100010363953	2	2	2	64	2	2	4	0|0	4.09918	0.714	48.0303	37
20191202_GT22_ARRAY_613_F01_TPMI.CEL	100011884936	2	2	1	64	2	2	4	1|1	0.06	0.05	2	2
20200622_GT23_ARRAY_879_C01_TPMI.CEL	100017714919	2	2	2	64	2	2	4	0|0	0.418889	0.28	30.6364	16.5
20200316_GT21_ARRAY_838_E03_TPMI.CEL	100019448505	2	2	2	64	2	2	4	1|0	0.202	0.08	14.7778	9
20191104_GT25_ARRAY_590_F09_TPMI.CEL	100034389006	2	2	2	64	2	2	4	1|1	0.293333	0.07	14	9
20191106_GT2_ARRAY_303_G09_TPMI.CEL	100035143985	2	2	2	64	2	2	4	1|1	1.40333	1.86	19.3333	22
20200622_GT4_ARRAY_2012_H06_TPMI.CEL	100035520001	2	2	2	64	2	2	4	1|1	0.04	0.04	8	8
20191203_GT3_ARRAY_366_E12_TPMI.CEL	100000039445	2	2	1	65	2	2	4	0|0	0.35	0.35	3	3
20200203_GT22_ARRAY_768_A05_TPMI.CEL	100000093436	2	2	2	65	2	2	4	1|0	0.557273	0.09	14.4615	12
20200615_GT7_ARRAY_2145_C08_TPMI.CEL	100000239809	2	2	1	65	2	2	4	0|0	3.486	0.665	36.8182	16
20191007_GT24_ARRAY_509_B06_TPMI.CEL	100000334420	2	2	2	65	2	2	4	1|1	0.446667	0.42	11.5	11.5
20200525_GT25_ARRAY_857_A11_TPMI.CEL	100000653559	2	2	2	65	2	2	4	1|1	0.216846	0.19	9.42857	8.5
20190722_GT3_ARRAY_151_G02_TPMI.CEL	100000744226	2	2	2	65	2	2	4	0|0	0.27	0.22	14	17
20200113_GT21_ARRAY_737_A10_TPMI.CEL	100014317581	2	2	2	65	2	2	4	0|0	1.00333	0.68	5	5
20191104_GT21_ARRAY_580_G05_TPMI.CEL	100014797445	2	2	1	65	2	2	4	1|1	3.03083	1.52	26.6667	22.5
20191202_GT3_ARRAY_363_A05_TPMI.CEL	100016119358	2	2	2	65	2	2	4	1|0	0.125	0.125	5.5	5.5
20200713_GT4_ARRAY_286_A10_TPMI.CEL	100020921013	2	2	2	65	2	2	4	1|1	0.255	0.17	15.3333	14
20200720_GT3_ARRAY_313_D01_TPMI.CEL	100024690830	2	2	2	65	2	2	4	1|0	0.23	0.23	16	14
20190930_GT3_ARRAY_259_D03_TPMI.CEL	100029139853	2	2	2	65	2	2	4	0|1	0.02225	0.02	9.25	9
20200601_GT4_ARRAY_2100_B09_TPMI.CEL	100029897793	2	2	2	65	2	2	4	1|0	0.7	0.7	9.33333	8.5
20191028_GT25_ARRAY_554_D10_TPMI.CEL	100030719350	2	2	2	65	2	2	4	1|0	0.779091	0.16	9.81818	6
20200217_GT23_ARRAY_826_H08_TPMI.CEL	100033909998	2	2	2	65	2	2	4	1|0	3.08467	1.2	65.1818	62
20191120_GT3_ARRAY_327_C04_TPMI.CEL	100000069881	2	2	1	66	2	2	4	1|0	1.262	0.14	5.75	6
20200629_GT8_ARRAY_2020_B10_TPMI.CEL	100000070151	2	2	2	66	2	2	4	1|1	0.153333	0.09	17.6667	17
20200506_GT6_ARRAY_190_C11_TPMI.CEL	100000387058	2	2	2	66	2	2	4	0|0	0.125	0.125	7	7
20190911_GT2_ARRAY_219_B02_TPMI.CEL	100000962575	2	2	1	66	2	2	4	1|0	0.914286	0.06	23	23
20190123_GT2_ARRAY_46_G02_TPMI.CEL	100010240326	2	2	1	66	2	2	4	0|0	2.49833	1.68	46.7143	47
20191125_GT23_ARRAY_700_A12_TPMI.CEL	100013778426	2	2	1	66	2	2	4	0|1	1.366	0.105	17.6667	20
20200817_GT7_ARRAY_2205_A06_TPMI.CEL	100014938918	2	2	2	66	2	2	4	0|1	0.1	0.09	16.25	15.5
20190516_GT1_ARRAY_87_B04_TPMI.CEL	100023208374	2	2	2	66	2	2	4	1|1	3.57125	1.405	54	54
20190529_GT1_ARRAY_105_G05_TPMI.CEL	100027014302	2	2	2	66	2	2	4	1|0	5.59	5.59	23	23
20190930_GT3_ARRAY_260_C03_TPMI.CEL	100028920713	2	2	2	66	2	2	4	1|1	0.07875	0.065	6.75	6.5
20190904_GT1_ARRAY_204_G01_TPMI.CEL	100030785702	2	2	2	66	2	2	4	0|1	0.035625	0.035	43.125	44
20210315_GT1_ARRAY_4045_C02_TPMI.CEL	100033299679	2	2	2	66	2	2	4	1|1	1.03333	0.45	13.5	13.5
20210428_GT7_ARRAY_109_C04_TPMI.CEL	100000120010	2	2	1	67	2	2	4	1|1	0.87	0.87	23.5	23.5
20191126_GT1_ARRAY_341_F05_TPMI.CEL	100000208290	2	2	1	67	2	2	4	0|1	0.04	0.04	5	4.5
20200728_GT1_ARRAY_336_F10_TPMI.CEL	100000295721	2	2	2	67	2	2	4	1|1	2.365	0.445	61.5	61.5
20191104_GT2_ARRAY_299_H07_TPMI.CEL	100000350471	2	2	2	67	2	2	4	1|1	0.1484	0.08	37.2	38
20190520_GT2_ARRAY_90_G10_TPMI.CEL	100000466003	2	2	2	67	2	2	4	1|0	0.05	0.05	18	18
20200513_GT8_ARRAY_196_F06_TPMI.CEL	100012125237	2	2	2	67	2	2	4	0|1	1.19667	1.64	16	16
20200406_GT1_ARRAY_102_D10_TPMI.CEL	100012829326	2	2	2	67	2	2	4	0|0	0.0424545	0.03	9.61538	5
20190911_GT2_ARRAY_220_D09_TPMI.CEL	100019322203	2	2	2	67	2	2	4	1|0	0.204	0.21	5	4
20200409_GT3_ARRAY_118_C06_TPMI.CEL	100028911509	2	2	2	67	2	2	4	1|0	0.33	0.33	6	6
20200204_GT3_ARRAY_358_A02_TPMI.CEL	100029883287	2	2	1	67	2	2	4	1|0	0.403333	0.04	7	7
20190905_GT2_ARRAY_213_D05_TPMI.CEL	100033030511	2	2	1	67	2	2	4	1|0	0.517778	0.3	9	8
20200806_GT2_ARRAY_4049_G10_TPMI.CEL	100012521697	2	2	2	68	2	2	4	0|1	0.15	0.15	16.4	16
20190725_GT3_ARRAY_158_H01_TPMI.CEL	100020732627	2	2	2	68	2	2	4	0|0	1.53913	0.1	24.1364	19.5
20191104_GT23_ARRAY_599_G04_TPMI.CEL	100022689646	2	2	2	68	2	2	4	0|0	1.57667	0.48	43.5	37.5
20211104_GT5_ARRAY_4448_B07_TPMI.CEL	100025460470	2	2	2	68	2	2	4	0|1	0.36	0.36	21	21
20190827_GT1_ARRAY_197_F03_TPMI.CEL	100025537124	2	2	2	68	2	2	4	1|0	0.4	0.4	22	22
20190617_GT3_ARRAY_122_E06_TPMI.CEL	100034419994	2	2	2	68	2	2	4	0|1	0.13	0.1	18.8	16
20191104_GT25_ARRAY_590_B02_TPMI.CEL	100035003429	2	2	2	68	2	2	4	0|0	2.395	0.76	21.625	13.5
20200706_GT24_ARRAY_899_B04_TPMI.CEL	100035434280	2	2	2	68	2	2	4	0|0	0.598571	0.13	18.125	12.5
20200611_GT3_ARRAY_2139_D07_TPMI.CEL	100000310776	2	2	2	69	2	2	4	1|1	0.18	0.18	7	7
20200302_GT4_ARRAY_41_D06_TPMI.CEL	100000325225	2	2	2	69	2	2	4	0|0	0.07	0.07	6.3	6.5
20200811_GT4_ARRAY_362_D01_TPMI.CEL	100000363922	2	2	2	69	2	2	4	0|0	8.145	3.27	9	9
20190807_GT3_ARRAY_176_C01_TPMI.CEL	100000401909	2	2	2	69	2	2	4	1|1	1.96333	0.18	48	48
20191022_GT2_ARRAY_277_A09_TPMI.CEL	100000413239	2	2	2	69	2	2	4	1|1	2.14	0.74	20.4	13
20200518_GT3_ARRAY_221_A10_TPMI.CEL	100000441011	2	2	2	69	2	2	4	0|0	0.07	0.07	23	23
20191112_GT3_ARRAY_318_B10_TPMI.CEL	100000485169	2	2	2	69	2	2	4	1|1	1.94179	0.32	22.0303	20
20200519_GT4_ARRAY_224_H10_TPMI.CEL	100000965699	2	2	2	69	2	2	4	1|1	0.376667	0.46	12.6667	13
20190711_GT2_ARRAY_139_H02_TPMI.CEL	100000988708	2	2	1	69	2	2	4	0|1	0.254286	0.12	11.25	11
20191223_GT22_ARRAY_719_D03_TPMI.CEL	100012271867	2	2	2	69	2	2	4	1|0	1.0225	0.81	14	14
20200316_GT4_ARRAY_76_A12_TPMI.CEL	100013167105	2	2	2	69	2	2	4	0|1	0.292	0.09	33	33
20191216_GT24_ARRAY_708_E09_TPMI.CEL	100013945209	2	2	2	69	2	2	4	0|1	0.6245	0.575	18	20
20200326_GT4_ARRAY_90_B07_TPMI.CEL	100016403217	2	2	2	69	2	2	4	1|1	0.11	0.11	5	5
20191125_GT23_ARRAY_603_G06_TPMI.CEL	100017069416	2	2	1	69	2	2	4	1|0	0.24	0.24	10	10
20200601_GT4_ARRAY_2100_C01_TPMI.CEL	100020520177	2	2	2	69	2	2	4	1|1	0.644286	0.23	18.3333	17.5
20191021_GT24_ARRAY_564_E03_TPMI.CEL	100020586326	2	2	2	69	2	2	4	0|0	0.08	0.06	10.7143	11
20190926_GT3_ARRAY_242_F03_TPMI.CEL	100026273501	2	2	2	69	2	2	4	1|1	1.585	0.75	21.3571	14
20190814_GT1_ARRAY_185_C11_TPMI.CEL	100028966375	2	2	2	69	2	2	4	1|0	0.0365	0.03	6.83333	6
20200219_GT3_ARRAY_23_F07_TPMI.CEL	100034040302	2	2	1	69	2	2	4	1|0	0.31	0.31	8.2	8
20191112_GT2_ARRAY_309_E11_TPMI.CEL	100035161667	2	2	2	69	2	2	4	1|1	0.38	0.19	14.3333	12
20200525_GT3_ARRAY_2069_G10_TPMI.CEL	100000245101	2	2	2	70	2	2	4	0|0	0.156333	0.129	19.2	11.5
20210504_GT5_ARRAY_117_C11_TPMI.CEL	100000383228	2	2	2	70	2	2	4	0|0	0.72	0.675	52	49
20200720_GT3_ARRAY_313_B07_TPMI.CEL	100000672834	2	2	2	70	2	2	4	0|1	1.40667	1.47	24	18
20190731_GT2_ARRAY_165_B05_TPMI.CEL	100010250043	2	2	1	70	2	2	4	0|0	2.38016	0.54	15	8
20200203_GT25_ARRAY_776_E05_TPMI.CEL	100011602214	2	2	1	70	2	2	4	1|1	0.733333	1.04	16	16
20200203_GT23_ARRAY_774_F07_TPMI.CEL	100013495308	2	2	1	70	2	2	4	0|1	#N/A	#N/A	2	2
20200819_GT4_ARRAY_4086_G01_TPMI.CEL	100018300557	2	2	2	70	2	2	4	1|1	0.125	0.125	17	17
20200203_GT22_ARRAY_768_D12_TPMI.CEL	100029464270	2	2	2	70	2	2	4	0|1	0.606	0.355	25.2222	20
20190904_GT2_ARRAY_212_A09_TPMI.CEL	100000344948	2	2	2	71	2	2	4	1|1	0.996667	0.1	25.6	10
20200908_GT7_ARRAY_4157_E01_TPMI.CEL	100000403913	2	2	2	71	2	2	4	0|1	2.645	1.78	38	38
20191022_GT2_ARRAY_277_A11_TPMI.CEL	100000650101	2	2	2	71	2	2	4	1|1	11.655	11.065	81.5	87
20191216_GT21_ARRAY_639_D06_TPMI.CEL	100011164407	2	2	2	71	2	2	4	1|1	0.175714	0.17	13.5	13
20200409_GT3_ARRAY_118_B08_TPMI.CEL	100016383393	2	2	2	71	2	2	4	0|0	0.185	0.185	6	6
20190617_GT3_ARRAY_122_D12_TPMI.CEL	100024453038	2	2	2	71	2	2	4	0|1	0.293929	0.02	2.78571	2.5
20211026_GT1_ARRAY_4279_E08_TPMI.CEL	100036627911	2	2	2	71	2	2	4	1|0	0.54	0.54	19	19
20191104_GT24_ARRAY_660_H01_TPMI.CEL	100010136847	2	2	2	72	2	2	4	0|1	3.33969	0.8	12.6667	10
20190730_GT2_ARRAY_164_E06_TPMI.CEL	100023194017	2	2	1	72	2	2	4	1|0	0.627143	0.09	7.57143	7
20200810_GT5_ARRAY_2202_E08_TPMI.CEL	100027003356	2	2	1	72	2	2	4	1|1	6.08	2.81	101.778	106
20190812_GT1_ARRAY_182_D11_TPMI.CEL	100000322642	2	2	1	73	2	2	4	1|1	0.235758	0.06	5.24242	5
20200310_GT3_ARRAY_61_H09_TPMI.CEL	100000543718	2	2	2	73	2	2	4	1|1	0.925385	0.08	15.6364	13
20200504_GT21_ARRAY_850_B01_TPMI.CEL	100000611468	2	2	2	73	2	2	4	0|0	0.05525	0.019	28.4545	15
20200514_GT4_ARRAY_216_C08_TPMI.CEL	100000947866	2	2	2	73	2	2	4	1|1	0.316667	0.29	33.6667	36
20190916_GT1_ARRAY_231_E08_TPMI.CEL	100011046085	2	2	2	73	2	2	4	1|1	7.34937	4.23	42.4444	31
20190924_GT3_ARRAY_237_D12_TPMI.CEL	100012331156	2	2	2	73	2	2	4	0|1	0.0229091	0.019	3.18182	3
20200113_GT25_ARRAY_736_C05_TPMI.CEL	100020006468	2	2	2	73	2	2	4	1|1	0.915571	0.06	10.5	10
20200819_GT4_ARRAY_4086_G06_TPMI.CEL	100023349305	2	2	2	73	2	2	4	1|1	0.38	0.38	13	13
20190903_GT2_ARRAY_209_H10_TPMI.CEL	100034741511	2	2	2	73	2	2	4	0|0	2.25867	1.215	31.3	23
20191021_GT24_ARRAY_563_D12_TPMI.CEL	100034894285	2	2	2	73	2	2	4	1|0	0.106	0.03	23.6923	23
20200309_GT1_ARRAY_51_H09_TPMI.CEL	100010576510	2	2	2	74	2	2	4	1|0	0.21	0.09	5	5
20190722_GT3_ARRAY_152_G12_TPMI.CEL	100027912691	2	2	2	74	2	2	4	1|1	1.50682	0.3	28.5417	28
20191024_GT2_ARRAY_281_A02_TPMI.CEL	100000911350	2	2	2	75	2	2	4	1|1	0.12	0.1	14.3333	11
20191125_GT23_ARRAY_603_C09_TPMI.CEL	100000995530	2	2	2	75	2	2	4	0|0	0.085	0.085	10.5	10.5
20190815_GT1_ARRAY_188_C02_TPMI.CEL	100019621532	2	2	2	75	2	2	4	0|0	0.573333	0.275	12.125	11
20200211_GT21_ARRAY_793_F11_TPMI.CEL	100034794694	2	2	2	75	2	2	4	1|0	0.57125	0.25	26.875	29
20200113_GT21_ARRAY_738_H09_TPMI.CEL	100035210639	2	2	2	75	2	2	4	0|0	0.198333	0.17	8.16667	7.5
20200722_GT5_ARRAY_330_H09_TPMI.CEL	100000228542	2	2	1	76	2	2	4	1|1	0.16	0.16	9	9
20190905_GT2_ARRAY_213_D04_TPMI.CEL	100010046560	2	2	2	76	2	2	4	1|1	0.392846	0.06	21.6429	20
20191001_GT2_ARRAY_253_D05_TPMI.CEL	100010074334	2	2	2	76	2	2	4	0|0	0.143333	0.19	8	8
20200907_GT6_ARRAY_4154_G03_TPMI.CEL	100011005978	2	2	2	76	2	2	4	0|0	5.31923	2.8	72.5	72.5
20211223_GT6_ARRAY_4562_B07_TPMI.CEL	100022058092	2	2	2	76	2	2	4	1|0	1.158	0.11	36	18
20191216_GT23_ARRAY_644_C08_TPMI.CEL	100000537254	2	2	2	77	2	2	4	1|0	0.104	0.04	24.8571	25
20191028_GT3_ARRAY_284_B11_TPMI.CEL	100021327474	2	2	2	77	2	2	4	1|0	1.95231	1.8	29.4615	28
20200211_GT21_ARRAY_792_C08_TPMI.CEL	100031050804	2	2	2	77	2	2	4	0|0	1.425	1.425	66	66
20190923_GT3_ARRAY_236_E04_TPMI.CEL	100032710198	2	2	2	77	2	2	4	1|1	0.36975	0.1	23.625	21
20191007_GT1_ARRAY_268_H02_TPMI.CEL	100033280427	2	2	2	77	2	2	4	1|0	2.174	2.19	48.1	47.5
20200521_GT5_ARRAY_242_D03_TPMI.CEL	100000479069	2	2	2	78	2	2	4	0|0	1.52	1.25	22	14
20191107_GT1_ARRAY_298_G10_TPMI.CEL	100000502958	2	2	2	78	2	2	4	0|0	1.65	0.66	13	13
20191028_GT21_ARRAY_549_D06_TPMI.CEL	100000759301	2	2	2	78	2	2	4	0|1	1.784	0.455	4	3
20191113_GT3_ARRAY_319_G07_TPMI.CEL	100010595125	2	2	2	78	2	2	4	1|0	5.64374	1.3	30.0952	21
20190723_GT3_ARRAY_153_A08_TPMI.CEL	100017756782	2	2	1	78	2	2	4	0|0	4.99	4.375	10	10
20200409_GT3_ARRAY_118_A11_TPMI.CEL	100033652871	2	2	2	78	2	2	4	1|1	0.05	0.05	12.5	12.5
20191014_GT25_ARRAY_515_G12_TPMI.CEL	100034204557	2	2	1	78	2	2	4	0|1	1.65	1.65	14	14
20191105_GT2_ARRAY_302_F05_TPMI.CEL	100000561547	2	2	2	79	2	2	4	0|0	0.135	0.065	7	7
20200303_GT1_ARRAY_43_E01_TPMI.CEL	100000894607	2	2	2	79	2	2	4	1|1	0.345	0.255	25.7143	20
20200504_GT8_ARRAY_173_H01_TPMI.CEL	100019300985	2	2	2	79	2	2	4	1|0	1.16556	0.9	33.4444	26
20200120_GT21_ARRAY_753_E03_TPMI.CEL	100021911175	2	2	2	79	2	2	4	0|1	4.09333	2.25	33.7857	26
20211115_GT7_ARRAY_4462_E02_TPMI.CEL	100000411752	2	2	2	80	2	2	4	0|0	1.86667	1.49	33	33
20191121_GT1_ARRAY_337_D08_TPMI.CEL	100000531900	2	2	2	80	2	2	4	.|.	0.568182	0.09	34.6562	26
20200212_GT3_ARRAY_10_C09_TPMI.CEL	100000801398	2	2	2	80	2	2	4	1|1	2.786	0.85	42.5	42.5
20191125_GT21_ARRAY_683_G04_TPMI.CEL	100024069762	2	2	1	80	2	2	4	1|1	1.99023	1.17	74.3333	86
20190808_GT3_ARRAY_177_F09_TPMI.CEL	100000249961	2	2	2	81	2	2	4	0|0	1.42	1	31	28
20200820_GT5_ARRAY_383_F05_TPMI.CEL	100000819271	2	2	2	81	2	2	4	1|0	2.7295	2.7295	6	6
20191001_GT3_ARRAY_261_A04_TPMI.CEL	100010148073	2	2	2	81	2	2	4	0|1	0.0355556	0.03	7	6
20200409_GT8_ARRAY_127_F03_TPMI.CEL	100030161617	2	2	2	82	2	2	4	0|1	5.71118	2.71	17	21
20190225_GT1_ARRAY_58_D07_TPMI.CEL	100025893900	2	2	1	83	2	2	4	1|0	0.435385	0.17	17.3846	13
20210831_GT4_ARRAY_4263_F11_TPMI.CEL	100000536809	2	2	2	84	2	2	4	1|0	5.305	5.305	42.5	42.5
20200330_GT2_ARRAY_100_B05_TPMI.CEL	100025616882	2	2	1	84	2	2	4	1|0	0.63475	0.06	17	17
20210325_GT7_ARRAY_4071_F11_TPMI.CEL	100000379645	2	2	1	85	2	2	4	0|0	0.624	0.45	40	40
20191008_GT1_ARRAY_270_F10_TPMI.CEL	100016888195	2	2	2	86	2	2	4	1|1	0.23	0.23	34	34
20211026_GT8_ARRAY_4398_D06_TPMI.CEL	100000041214	2	2	2	87	2	2	4	0|0	0.767	0.0295	8.5	8.5
20200316_GT21_ARRAY_839_C08_TPMI.CEL	100000458616	2	2	1	87	2	2	4	1|1	1.35494	0.93	22.9444	20
20191126_GT1_ARRAY_341_E04_TPMI.CEL	100000280407	2	2	2	88	2	2	4	1|1	0.746857	0.22	20.303	17
20190604_GT1_ARRAY_113_G02_TPMI.CEL	100035010860	2	2	1	89	2	2	4	1|0	0.843333	0.51	18	18
20200219_GT1_ARRAY_18_E07_TPMI.CEL	100018211738	2	2	2	90	2	2	4	0|1	4.5408	2.67	51.2857	43
20191104_GT1_ARRAY_292_E05_TPMI.CEL	100028088128	2	2	1	90	2	2	4	0|0	3.89952	0.86	47.8667	45
20200622_GT25_ARRAY_882_E12_TPMI.CEL	100017735526	2	2	2	91	2	2	4	0|0	1.31	0.11	26	26
20191125_GT24_ARRAY_607_C10_TPMI.CEL	100012915154	2	1	2	20	0	0	0	0|0	0.493621	0.27	11.4098	10
20191121_GT1_ARRAY_338_D12_TPMI.CEL	100024084835	2	1	2	24	0	0	0	0|0	1.16012	0.14	16.3214	5
20190521_GT2_ARRAY_92_B08_TPMI.CEL	100030468500	2	1	2	25	0	0	0	0|1	0.435714	0.26	16.75	13
20190306_GT3_ARRAY_62_C12_TPMI.CEL	100027957924	2	1	2	26	0	0	0	0|0	0.641429	0.44	24.8462	23
20191021_GT21_ARRAY_532_A10_TPMI.CEL	100023918599	2	1	2	27	0	0	0	1|0	5.83706	4.19	37.2857	34
20191028_GT24_ARRAY_574_F05_TPMI.CEL	100025831700	2	1	1	27	0	0	0	0|1	0.216129	0.12	12.1944	11
20191223_GT25_ARRAY_562_B09_TPMI.CEL	100021009214	2	1	1	28	0	0	0	0|0	1.56997	1.45	28.5	27
20200325_GT1_ARRAY_88_E10_TPMI.CEL	100026489253	2	1	2	28	0	0	0	0|1	0.266844	0.1	19.8235	16
20191202_GT3_ARRAY_364_E07_TPMI.CEL	100027920194	2	1	2	29	0	0	0	0|0	0.503784	0.21	22.3421	12
20191216_GT24_ARRAY_646_A04_TPMI.CEL	100000757614	2	1	2	31	0	0	0	0|1	0.9754	0.02	6.07692	6
20191202_GT23_ARRAY_617_C12_TPMI.CEL	100020493676	2	1	2	31	0	0	0	1|0	0.336786	0.13	5.09615	5
20191014_GT23_ARRAY_518_F04_TPMI.CEL	100028984151	2	1	2	31	0	0	0	1|0	1.26652	1.07	52.4	42
20190627_GT3_ARRAY_130_E11_TPMI.CEL	100020076036	2	1	2	32	0	0	0	0|0	0.395828	0.19	21.4138	17
20191118_GT23_ARRAY_680_C12_TPMI.CEL	100026076105	2	1	2	33	0	0	0	0|0	0.326863	0.23	12.0784	11
20191113_GT2_ARRAY_312_F01_TPMI.CEL	100014191570	2	1	2	35	0	0	0	0|0	0.163357	0.03	12.6	14
20191120_GT3_ARRAY_327_B06_TPMI.CEL	100014823919	2	1	2	35	0	0	0	0|0	0.944902	0.42	15.7288	12
20200810_GT5_ARRAY_2201_B06_TPMI.CEL	100025260712	2	1	2	35	0	0	0	0|1	4.43846	3.425	45.0588	36
20190730_GT2_ARRAY_164_D10_TPMI.CEL	100011621423	2	1	2	36	0	0	0	0|1	0.13545	0.075	12.381	12
20200706_GT3_ARRAY_263_F10_TPMI.CEL	100012117192	2	1	2	36	0	0	0	0|1	0.442362	0.12	21.4857	20
20190603_GT1_ARRAY_111_D09_TPMI.CEL	100026683915	2	1	2	37	0	0	0	1|0	0.285357	0.25	7.46667	7
20200211_GT24_ARRAY_813_C06_TPMI.CEL	100028910909	2	1	2	37	0	0	0	1|0	0.652197	0.23	20.5091	6
20200723_GT3_ARRAY_323_A11_TPMI.CEL	100000809671	2	1	2	38	0	0	0	0|0	0.504	0.69	19.4	18
20191223_GT24_ARRAY_733_E05_TPMI.CEL	100000574509	2	1	2	39	0	0	0	1|0	0.512333	0.35	13.1515	12
20181112_GT2_ARRAY_8_A08_TPMI.CEL	100000903804	2	1	1	39	0	0	0	#N/A	0.392765	0.31	14.8491	14
20191104_GT23_ARRAY_600_G09_TPMI.CEL	100016012661	2	1	2	39	0	0	0	1|0	0.178677	0.06	30.1562	28.5
20190617_GT3_ARRAY_122_C07_TPMI.CEL	100021299200	2	1	1	39	0	0	0	0|0	2.49103	2.01	37.65	32.5
20191107_GT1_ARRAY_297_D03_TPMI.CEL	100027562089	2	1	2	39	0	0	0	0|0	0.343043	0.12	14.2353	13
20200706_GT22_ARRAY_896_G02_TPMI.CEL	100010897001	2	1	2	40	0	0	0	1|0	1.04161	0.77	15.4516	11
20191202_GT22_ARRAY_615_F03_TPMI.CEL	100019958128	2	1	2	40	0	0	0	0|0	1.0325	0.655	12.3333	11
20200217_GT1_ARRAY_13_G04_TPMI.CEL	100000659616	2	1	2	41	0	0	0	0|1	0.37125	0.195	25.9167	18.5
20191014_GT25_ARRAY_515_E01_TPMI.CEL	100000788511	2	1	2	41	0	0	0	1|0	1.47722	0.505	27.0714	16
20190723_GT3_ARRAY_153_D07_TPMI.CEL	100016875505	2	1	2	41	0	0	0	1|0	0.13	0.14	18.5185	17
20191121_GT1_ARRAY_338_A09_TPMI.CEL	100026513218	2	1	2	41	0	0	0	0|0	0.0327465	0.02	12.8243	10
20190121_GT3_ARRAY_42_C06_TPMI.CEL	100000967162	2	1	2	42	0	0	0	0|0	0.770594	0.67	31.9444	29.5
20200730_GT2_ARRAY_4017_D03_TPMI.CEL	100026639096	2	1	2	42	0	0	0	0|1	0.2935	0.28	11.087	11
20191114_GT3_ARRAY_322_F10_TPMI.CEL	100000396915	2	1	1	43	0	0	0	1|0	1.1664	0.06	9.59375	6
20191209_GT23_ARRAY_636_G03_TPMI.CEL	100000491600	2	1	2	43	0	0	0	0|0	0.502493	0.41	27.3939	26
20190902_GT2_ARRAY_208_E11_TPMI.CEL	100023229370	2	1	2	43	0	0	0	0|0	0.501892	0.4	10.0222	10
20191104_GT1_ARRAY_292_E10_TPMI.CEL	100000411926	2	1	2	44	0	0	0	0|0	0.957727	0.74	8.11765	7
20200120_GT23_ARRAY_751_A02_TPMI.CEL	100015629081	2	1	2	45	0	0	0	0|1	0.259225	0.04	11.5135	11
20190627_GT1_ARRAY_129_C05_TPMI.CEL	100029439546	2	1	1	45	0	0	0	1|1	0.27425	0.06	2.47059	2
20191118_GT1_ARRAY_331_B02_TPMI.CEL	100000174892	2	1	2	46	0	0	0	0|1	0.903836	0.72	38.9211	37
20190530_GT2_ARRAY_99_A08_TPMI.CEL	100010254110	2	1	2	46	0	0	0	0|1	1.91941	0.785	21.3409	13.5
20191007_GT23_ARRAY_505_E10_TPMI.CEL	100019141889	2	1	2	46	0	0	0	1|1	0.0297143	0.02	4.75	5
20200504_GT21_ARRAY_850_E01_TPMI.CEL	100028648493	2	1	2	46	0	0	0	1|1	0.0884375	0.04	24.7667	24.5
20200113_GT25_ARRAY_736_B11_TPMI.CEL	100010152121	2	1	2	47	0	0	0	0|0	1.0285	0.575	27.0179	20.5
20190730_GT2_ARRAY_163_H07_TPMI.CEL	100012356118	2	1	2	47	0	0	0	1|0	0.170952	0.16	17	15
20191002_GT3_ARRAY_263_D10_TPMI.CEL	100023899404	2	1	1	47	0	0	0	0|1	0.520976	0.25	19.6333	14
20190516_GT2_ARRAY_88_A03_TPMI.CEL	100025474740	2	1	2	47	0	0	0	0|0	0.19	0.095	9.7	8
20191216_GT24_ARRAY_647_C04_TPMI.CEL	100027935040	2	1	2	47	0	0	0	0|1	0.140509	0.06	5.37037	5
20200203_GT22_ARRAY_766_A05_TPMI.CEL	100028787446	2	1	2	47	0	0	0	0|1	0.105619	0.05	7.7561	7
20200518_GT4_ARRAY_222_E10_TPMI.CEL	100000181379	2	1	2	48	0	0	0	0|1	3.50625	3.14	31.8393	25
20190516_GT1_ARRAY_87_G12_TPMI.CEL	100000480007	2	1	2	48	0	0	0	0|0	0.719412	0.14	23.0476	19
20191125_GT24_ARRAY_606_H07_TPMI.CEL	100014901671	2	1	1	48	0	0	0	0|0	0.385	0.29	6.7381	6
20190123_GT1_ARRAY_45_D03_TPMI.CEL	100025475944	2	1	1	48	0	0	0	0|1	3.15877	1.31	39.2353	33
20191223_GT23_ARRAY_729_D10_TPMI.CEL	100000457958	2	1	2	49	0	0	0	1|0	0.0425385	0.019	3.08333	3
20200120_GT23_ARRAY_751_G03_TPMI.CEL	100010287217	2	1	1	49	0	0	0	1|0	0.12	0.12	11.375	3
20200120_GT22_ARRAY_756_D01_TPMI.CEL	100014910625	2	1	2	49	0	0	0	1|1	0.555161	0.1	29.0571	29
20200211_GT25_ARRAY_804_E10_TPMI.CEL	100024925108	2	1	1	49	0	0	0	0|1	1.074	0.895	10.7436	10
20200203_GT25_ARRAY_776_H01_TPMI.CEL	100000444187	2	1	2	50	0	0	0	0|1	0.427259	0.12	14.0612	13
20181107_GT3_ARRAY_5_B06_TPMI.CEL	100000636767	2	1	2	50	0	0	0	#N/A	1.54	1.16	50.1136	51
20200406_GT21_ARRAY_842_D01_TPMI.CEL	100000958268	2	1	2	50	0	0	0	0|0	0.19359	0.11	20.878	19
20191205_GT3_ARRAY_370_D04_TPMI.CEL	100013334902	2	1	2	50	0	0	0	0|1	0.09745	0.05	9.94737	8
20191125_GT21_ARRAY_683_B02_TPMI.CEL	100027795264	2	1	2	50	0	0	0	1|0	0.418405	0.08	15.4412	14.5
20190530_GT2_ARRAY_99_A04_TPMI.CEL	100000219839	2	1	2	51	0	0	0	1|0	0.897037	0.7	17.84	18
20191111_GT23_ARRAY_665_A02_TPMI.CEL	100000401606	2	1	1	51	0	0	0	0|0	1.53883	0.03	10.2667	3
20191021_GT25_ARRAY_537_G09_TPMI.CEL	100028469842	2	1	1	51	0	0	0	0|0	1.01091	0.3	7.41818	3
20190306_GT3_ARRAY_62_F11_TPMI.CEL	100000122476	2	1	2	52	0	0	0	1|0	0.287692	0.23	38.8947	37
20191118_GT3_ARRAY_324_H11_TPMI.CEL	100016502628	2	1	2	52	0	0	0	0|0	1.0589	0.27	47.7937	40
20191021_GT25_ARRAY_534_E05_TPMI.CEL	100022558634	2	1	1	52	0	0	0	1|1	1.37833	0.65	17.0667	8
20200825_GT4_ARRAY_390_D12_TPMI.CEL	100027943369	2	1	2	52	0	0	0	0|0	1.55261	0.555	25.1905	21
20191202_GT21_ARRAY_612_A03_TPMI.CEL	100029273788	2	1	1	52	0	0	0	1|0	1.74043	0.03	15.2459	2
20200806_GT2_ARRAY_4047_G08_TPMI.CEL	100000333218	2	1	2	53	0	0	0	0|1	0.356296	0.07	20.0714	11.5
20200309_GT21_ARRAY_837_C10_TPMI.CEL	100000615105	2	1	2	53	0	0	0	0|0	0.693824	0.375	31.254	27
20190306_GT3_ARRAY_62_A12_TPMI.CEL	100000619284	2	1	1	53	0	0	0	1|0	0.222979	0.12	3.56522	3
20191104_GT1_ARRAY_292_H08_TPMI.CEL	100000690031	2	1	2	53	0	0	0	1|1	0.189545	0.1	12.1739	11
20191024_GT2_ARRAY_281_H03_TPMI.CEL	100012875049	2	1	2	53	0	0	0	0|1	0.261581	0.03	31	19
20191028_GT21_ARRAY_549_B09_TPMI.CEL	100016036061	2	1	2	53	0	0	0	1|1	0.113	0.03	9.75	8.5
20200211_GT25_ARRAY_804_G02_TPMI.CEL	100023645358	2	1	2	53	0	0	0	1|0	2.1725	1.47	32.4211	26
20191204_GT2_ARRAY_359_G10_TPMI.CEL	100029011955	2	1	2	53	0	0	0	0|0	0.235806	0.17	57.1143	52
20191022_GT2_ARRAY_278_D06_TPMI.CEL	100000104333	2	1	2	54	0	0	0	0|1	0.432321	0.245	10.5556	9
20190725_GT3_ARRAY_158_F03_TPMI.CEL	100023339411	2	1	2	54	0	0	0	1|1	0.785	0.37	11	10
20190911_GT2_ARRAY_220_G05_TPMI.CEL	100026503140	2	1	2	54	0	0	0	0|0	1.94176	1.55	38.0208	36
20200824_GT2_ARRAY_4116_G04_TPMI.CEL	100000179207	2	1	2	55	0	0	0	1|0	9.892	8.43	47.2	38
20211201_GT8_ARRAY_4503_B01_TPMI.CEL	100000561160	2	1	2	55	0	0	0	1|0	1.46333	0.72	20.75	16.5
20191028_GT3_ARRAY_284_A05_TPMI.CEL	100000678387	2	1	2	55	0	0	0	1|1	0.798	0.69	16.0196	15
20200610_GT7_ARRAY_2119_E03_TPMI.CEL	100010786124	2	1	2	55	0	0	0	0|0	1.43923	0.81	37.5172	23
20191106_GT2_ARRAY_304_C02_TPMI.CEL	100017252597	2	1	2	55	0	0	0	0|1	0.714737	0.32	15.92	14
20200220_GT3_ARRAY_26_G02_TPMI.CEL	100025085738	2	1	2	55	0	0	0	1|1	0.0867727	0.06	21.3793	18
20190521_GT2_ARRAY_92_C05_TPMI.CEL	100027586149	2	1	2	55	0	0	0	1|0	0.103167	0.03	20.9211	15.5
20200629_GT24_ARRAY_892_A09_TPMI.CEL	100000028799	2	1	1	56	0	0	0	0|1	0.310217	0.105	4.88889	5
20191014_GT24_ARRAY_523_F06_TPMI.CEL	100000429535	2	1	2	56	0	0	0	0|0	0.23	0.165	31.1081	23
20191223_GT22_ARRAY_716_B06_TPMI.CEL	100019924792	2	1	2	56	0	0	0	0|1	1.989	0.61	26.303	19
20200217_GT1_ARRAY_14_A05_TPMI.CEL	100000278614	2	1	1	57	0	0	0	0|0	0.336182	0.06	7.31818	5.5
20191104_GT23_ARRAY_599_H04_TPMI.CEL	100014199696	2	1	2	57	0	0	0	1|1	0.293333	0.09	18.6667	10
20190905_GT1_ARRAY_206_E10_TPMI.CEL	100019111322	2	1	2	57	0	0	0	0|1	2.50021	1.66	42.3214	42
20191223_GT22_ARRAY_721_D01_TPMI.CEL	100026782999	2	1	1	57	0	0	0	0|0	0.703864	0.62	10.25	8
20191014_GT24_ARRAY_523_A06_TPMI.CEL	100026943504	2	1	2	57	0	0	0	0|1	0.22	0.225	13.2222	12
20191021_GT24_ARRAY_547_H05_TPMI.CEL	100000498344	2	1	2	58	0	0	0	1|1	0.43509	0.019	30.9009	13
20200213_GT2_ARRAY_4_F06_TPMI.CEL	100000956235	2	1	2	58	0	0	0	0|1	1.9925	1.885	24.4	24
20191126_GT1_ARRAY_341_E07_TPMI.CEL	100012332916	2	1	1	58	0	0	0	0|1	1.59393	0.545	6.73333	6
20191126_GT1_ARRAY_342_G11_TPMI.CEL	100028776605	2	1	2	58	0	0	0	0|0	0.34125	0.08	8.95833	8
20191028_GT25_ARRAY_554_E01_TPMI.CEL	100028996016	2	1	1	58	0	0	0	0|0	0.412312	0.065	5.55738	2
20200211_GT23_ARRAY_806_C09_TPMI.CEL	100000645057	2	1	2	59	0	0	0	0|0	0.632	0.375	24.0909	20
20200708_GT1_ARRAY_2182_F07_TPMI.CEL	100000785063	2	1	1	59	0	0	0	1|1	0.756923	0.395	11.52	9
20190617_GT3_ARRAY_122_H09_TPMI.CEL	100017148629	2	1	2	59	0	0	0	0|0	1.89279	0.02	59.0938	39
20191007_GT25_ARRAY_501_E01_TPMI.CEL	100018103328	2	1	2	59	0	0	0	1|0	0.572149	0.13	21.4651	20
20190620_GT2_ARRAY_127_A04_TPMI.CEL	100023951542	2	1	2	59	0	0	0	1|1	0.412222	0.27	11.5641	10
20191223_GT21_ARRAY_715_F09_TPMI.CEL	100027983203	2	1	2	59	0	0	0	0|0	0.320377	0.07	7.7551	5
20191021_GT24_ARRAY_546_H08_TPMI.CEL	100000043837	2	1	2	60	0	0	0	0|0	0.739529	0.07	20.4651	7.5
20190819_GT3_ARRAY_190_C11_TPMI.CEL	100000296361	2	1	2	60	0	0	0	0|1	5.38944	0.545	44.56	40
20200622_GT25_ARRAY_883_A01_TPMI.CEL	100000414440	2	1	2	60	0	0	0	1|1	0.289324	0.07	13.9167	11.5
20190807_GT3_ARRAY_175_A07_TPMI.CEL	100014376578	2	1	2	60	0	0	0	1|0	0.109932	0.02	12.4588	6
20191014_GT25_ARRAY_516_E02_TPMI.CEL	100025713482	2	1	2	60	0	0	0	1|0	1.2369	0.995	24.9138	23
20191001_GT2_ARRAY_254_F06_TPMI.CEL	100028774689	2	1	2	60	0	0	0	0|0	0.764179	0.325	20.0943	16
20190627_GT3_ARRAY_130_C02_TPMI.CEL	100013986236	2	1	2	61	0	0	0	0|1	0.387759	0.19	12.2414	11
20210929_GT4_ARRAY_227_C02_TPMI.CEL	100017536840	2	1	1	61	0	0	0	1|1	3.7075	0.87	29.1429	27
20190905_GT2_ARRAY_214_D05_TPMI.CEL	100027477924	2	1	1	61	0	0	0	0|0	0.741351	0.65	41.4048	44
20200623_GT1_ARRAY_258_A11_TPMI.CEL	100000646485	2	1	2	62	0	0	0	0|1	0.4655	0.29	32.72	21
20190516_GT1_ARRAY_87_A11_TPMI.CEL	100000733160	2	1	1	62	0	0	0	0|1	8.58532	6.78	60.6429	66.5
20190902_GT1_ARRAY_200_C05_TPMI.CEL	100000829279	2	1	2	62	0	0	0	0|1	0.395725	0.36	27.1915	22
20200622_GT22_ARRAY_874_D01_TPMI.CEL	100021288254	2	1	2	62	0	0	0	0|1	0.248429	0.05	48.359	47
20191125_GT24_ARRAY_606_F10_TPMI.CEL	100022371790	2	1	2	62	0	0	0	1|0	0.259348	0.12	24.1778	20
20200211_GT21_ARRAY_793_A06_TPMI.CEL	100000356700	2	1	1	63	0	0	0	1|0	0.581579	0.18	16	12
20200325_GT6_ARRAY_150_F05_TPMI.CEL	100000813956	2	1	2	63	0	0	0	0|1	0.773366	0.46	26.6154	20
20191028_GT25_ARRAY_569_H07_TPMI.CEL	100013625856	2	1	2	65	0	0	0	0|1	0.838537	0.79	14.5652	13.5
20191028_GT24_ARRAY_574_D01_TPMI.CEL	100016350418	2	1	2	65	0	0	0	1|1	0.303333	0.14	16.8333	12
20191121_GT1_ARRAY_337_E09_TPMI.CEL	100017851651	2	1	2	65	0	0	0	0|1	0.911714	0.11	13.5882	11
20191014_GT23_ARRAY_520_E08_TPMI.CEL	100019567263	2	1	2	65	0	0	0	1|0	0.2854	0.019	24.3	15.5
20190530_GT1_ARRAY_107_B09_TPMI.CEL	100027990533	2	1	2	65	0	0	0	0|0	0.255652	0.24	15.7879	15
20210315_GT7_ARRAY_4053_H08_TPMI.CEL	100028528784	2	1	2	65	0	0	0	1|1	0.446364	0.49	30.8077	28
20190722_GT3_ARRAY_152_A03_TPMI.CEL	100000894732	2	1	2	66	0	0	0	0|0	3.88565	2.34	77.96	79
20190930_GT3_ARRAY_260_G09_TPMI.CEL	100018447657	2	1	2	66	0	0	0	1|0	1.83808	0.635	48.963	39
20200527_GT8_ARRAY_2060_F06_TPMI.CEL	100018485728	2	1	2	66	0	0	0	0|1	0.926737	0.16	23.8333	20
20200217_GT1_ARRAY_13_H01_TPMI.CEL	100025570146	2	1	1	68	0	0	0	0|0	1.87306	0.595	8	6
20190916_GT1_ARRAY_231_D10_TPMI.CEL	100000086688	2	1	2	69	0	0	0	0|0	0.613966	0.27	11.3966	11
20190509_GT2_ARRAY_77_C03_TPMI.CEL	100000509849	2	1	2	69	0	0	0	0|0	3.30548	1.4	56.8	44.5
20191105_GT2_ARRAY_301_H10_TPMI.CEL	100000505702	2	1	2	70	0	0	0	0|1	0.62	0.43	55.7541	55
20190220_GT3_ARRAY_55_B11_TPMI.CEL	100011594064	2	1	2	70	0	0	0	1|0	6.336	3.21	52.6667	48.5
20191125_GT24_ARRAY_608_G06_TPMI.CEL	100026183359	2	1	1	70	0	0	0	0|0	0.100788	0.019	8.57895	3
20190527_GT1_ARRAY_102_H10_TPMI.CEL	100027346547	2	1	1	70	0	0	0	1|0	2.19476	0.73	11.2857	6
20200413_GT21_ARRAY_845_G09_TPMI.CEL	100029138451	2	1	2	70	0	0	0	0|0	2.455	0.22	32.3143	20
20200211_GT24_ARRAY_815_H02_TPMI.CEL	100026402428	2	1	1	71	0	0	0	1|0	1.38739	0.31	10.3636	7
20191014_GT23_ARRAY_517_B09_TPMI.CEL	100026674596	2	1	2	72	0	0	0	1|0	3.36926	2.16	42.1889	36.5
20190815_GT1_ARRAY_188_G10_TPMI.CEL	100027199417	2	1	1	72	0	0	0	0|0	1.64195	0.625	30.2	25.5
20210316_GT1_ARRAY_4046_A03_TPMI.CEL	100013638477	2	1	1	73	0	0	0	0|0	8.13222	5.38	37	37
20190123_GT2_ARRAY_46_F11_TPMI.CEL	100028804404	2	1	1	73	0	0	0	1|0	3.95185	1.95	32.7826	28
20190716_GT1_ARRAY_143_F12_TPMI.CEL	100000049605	2	1	2	74	0	0	0	1|0	4.79096	0.53	87.7206	87
20190530_GT2_ARRAY_99_C03_TPMI.CEL	100010025946	2	1	2	77	0	0	0	0|1	2.38	1.59	40.6	41
20190909_GT2_ARRAY_215_B07_TPMI.CEL	100028406795	2	1	2	79	0	0	0	0|1	0.402771	0.36	30.8571	23
20191202_GT21_ARRAY_632_F01_TPMI.CEL	100025721461	2	1	2	81	0	0	0	0|1	2.64964	1.575	38.1111	34
20190916_GT2_ARRAY_228_C08_TPMI.CEL	100014566453	2	1	2	19	0	0	0	0|1	1.6865	1.375	24	23
20191028_GT21_ARRAY_566_H07_TPMI.CEL	100016231441	2	1	2	19	0	0	0	1|0	0.3958	0.215	16.8824	15
20190801_GT2_ARRAY_167_A03_TPMI.CEL	100020834456	2	1	2	19	0	0	0	1|0	0.0938667	0.05	10.3571	9.5
20200406_GT1_ARRAY_101_C10_TPMI.CEL	100034698298	2	1	2	19	0	0	0	1|0	0.288	0.09	14.2	8
20191125_GT22_ARRAY_689_B07_TPMI.CEL	100034122124	2	1	2	21	0	0	0	0|0	0.522	0.38	17.4667	17
20190903_GT1_ARRAY_202_H02_TPMI.CEL	100035097386	2	1	2	21	0	0	0	1|0	0.156	0.14	15.1	13.5
20191014_GT24_ARRAY_524_C01_TPMI.CEL	100015729429	2	1	2	22	0	0	0	1|0	1.25143	0.89	11.3333	12
20191118_GT21_ARRAY_678_D01_TPMI.CEL	100031679208	2	1	2	22	0	0	0	0|0	0.482632	0.275	8.10526	7
20200622_GT24_ARRAY_885_A08_TPMI.CEL	100035335379	2	1	2	22	0	0	0	0|0	0.265556	0.11	10.1111	8
20191223_GT23_ARRAY_728_D03_TPMI.CEL	100013185127	2	1	2	23	0	0	0	0|0	0.876897	0.67	23.4737	22
20191209_GT21_ARRAY_633_C05_TPMI.CEL	100033024954	2	1	2	23	0	0	0	0|1	0.4064	0.16	7.6	5
20200518_GT3_ARRAY_219_C08_TPMI.CEL	100035489414	2	1	2	23	0	0	0	0|0	0.313571	0.11	15.4286	13.5
20190715_GT1_ARRAY_142_G11_TPMI.CEL	100023802907	2	1	2	24	0	0	0	1|1	0.340674	0.08	32.5714	30
20190627_GT3_ARRAY_130_F04_TPMI.CEL	100027231680	2	1	2	24	0	0	0	0|0	1.22246	0.96	21.7544	19
20191028_GT25_ARRAY_553_C08_TPMI.CEL	100029179204	2	1	2	24	0	0	0	1|1	0.540909	0.29	10.2727	8
20191223_GT21_ARRAY_714_G06_TPMI.CEL	100030125451	2	1	1	24	0	0	0	0|0	0.238	0.095	7.1	5.5
20200324_GT3_ARRAY_94_F03_TPMI.CEL	100034814112	2	1	1	24	0	0	0	0|1	0.045	0.045	6.75	5
20200427_GT7_ARRAY_154_E03_TPMI.CEL	100035733953	2	1	2	24	0	0	0	0|0	0.28	0.27	4	3
20190926_GT2_ARRAY_249_C04_TPMI.CEL	100010385844	2	1	2	25	0	0	0	0|0	0.283077	0.12	13.6923	11
20190924_GT3_ARRAY_237_A07_TPMI.CEL	100030563917	2	1	2	25	0	0	0	0|0	0.649286	0.315	15.1154	14
20190930_GT3_ARRAY_259_F03_TPMI.CEL	100033586901	2	1	2	25	0	0	0	0|0	0.1805	0.09	11.25	8.5
20191209_GT23_ARRAY_637_F01_TPMI.CEL	100000823893	2	1	1	26	0	0	0	1|1	4.31627	3.27	24	14
20190909_GT3_ARRAY_222_H09_TPMI.CEL	100000898273	2	1	2	26	0	0	0	0|0	0.367571	0.02	5.65714	3
20190923_GT2_ARRAY_244_F10_TPMI.CEL	100000903958	2	1	1	26	0	0	0	0|0	1.10478	0.3	5.33333	5
20200203_GT24_ARRAY_782_E04_TPMI.CEL	100016583551	2	1	2	26	0	0	0	0|1	0.155556	0.1	7.84375	6
20190725_GT3_ARRAY_157_A06_TPMI.CEL	100026589924	2	1	2	26	0	0	0	1|1	0.601381	0.22	53.3548	55
20200525_GT7_ARRAY_2051_H07_TPMI.CEL	100030938814	2	1	2	26	0	0	0	0|1	0.0545	0.0545	7.5	7.5
20200211_GT24_ARRAY_813_G04_TPMI.CEL	100033014577	2	1	2	26	0	0	0	0|1	0.46875	0.24	17.3571	12
20200513_GT3_ARRAY_207_F02_TPMI.CEL	100036134543	2	1	2	26	0	0	0	1|0	0.23	0.23	13	13
20191028_GT23_ARRAY_571_D07_TPMI.CEL	100000764120	2	1	2	27	0	0	0	0|0	0.84225	0.545	17	15
20200421_GT3_ARRAY_151_H05_TPMI.CEL	100014498161	2	1	2	27	0	0	0	0|0	0.114636	0.05	20.9333	17.5
20191223_GT24_ARRAY_733_B07_TPMI.CEL	100027189023	2	1	2	27	0	0	0	0|0	0.242292	0.03	10.4444	8
20190703_GT3_ARRAY_135_F05_TPMI.CEL	100030859934	2	1	2	27	0	0	0	0|1	0.96	0.87	18.3529	18
20191202_GT25_ARRAY_630_D02_TPMI.CEL	100034178274	2	1	2	27	0	0	0	0|0	0.203158	0.11	11.9474	11
20191104_GT21_ARRAY_580_E03_TPMI.CEL	100034236412	2	1	2	27	0	0	0	1|0	0.0389167	0.03	5.75	5.5
20200113_GT25_ARRAY_736_E03_TPMI.CEL	100034780831	2	1	2	27	0	0	0	0|1	0.1465	0.11	16.5	16
20190924_GT2_ARRAY_245_A01_TPMI.CEL	100026737550	2	1	2	28	0	0	0	1|0	0.04272	0.03	2.44828	2
20200622_GT21_ARRAY_870_G07_TPMI.CEL	100029475813	2	1	2	28	0	0	0	1|0	0.59381	0.04	12	7
20191111_GT3_ARRAY_315_B10_TPMI.CEL	100032918014	2	1	2	28	0	0	0	0|0	0.689286	0.37	15.2143	13
20191028_GT21_ARRAY_549_E07_TPMI.CEL	100035002916	2	1	2	28	0	0	0	0|0	0.326667	0.04	12.1111	10
20190807_GT3_ARRAY_176_A01_TPMI.CEL	100020671554	2	1	2	29	0	0	0	1|1	0.358889	0.25	40	35.5
20200615_GT25_ARRAY_868_B08_TPMI.CEL	100023941634	2	1	2	29	0	0	0	0|0	0.117588	0.065	10.3939	11
20200414_GT4_ARRAY_126_F05_TPMI.CEL	100028766693	2	1	2	29	0	0	0	0|0	0.285	0.23	18	15
20200615_GT24_ARRAY_867_G10_TPMI.CEL	100029199488	2	1	2	29	0	0	0	0|1	0.768	0.545	27.1	21
20200706_GT22_ARRAY_895_C01_TPMI.CEL	100033949509	2	1	2	29	0	0	0	0|0	0.848462	0.34	18.2857	14
20191028_GT25_ARRAY_557_B05_TPMI.CEL	100034820408	2	1	1	29	0	0	0	0|0	0.142	0.07	5.2	6
20200310_GT1_ARRAY_53_A11_TPMI.CEL	100000481012	2	1	2	30	0	0	0	0|0	0.0696667	0.06	7	7
20190905_GT2_ARRAY_214_C11_TPMI.CEL	100000812495	2	1	2	30	0	0	0	1|0	0.717121	0.03	9.64516	2
20200217_GT21_ARRAY_819_G03_TPMI.CEL	100019491973	2	1	2	30	0	0	0	0|0	0.07	0.05	8.22222	8
20191014_GT24_ARRAY_524_B11_TPMI.CEL	100027934655	2	1	2	30	0	0	0	1|0	0.0824762	0.04	8.55814	7
20211027_GT6_ARRAY_4405_H11_TPMI.CEL	100023670471	2	1	1	31	0	0	0	0|1	0.154	0.18	4.5	3.5
20191114_GT2_ARRAY_314_C07_TPMI.CEL	100024800548	2	1	2	31	0	0	0	0|1	0.102111	0.04	10.6923	10
20191125_GT24_ARRAY_607_B02_TPMI.CEL	100026821362	2	1	2	31	0	0	0	1|0	1.26333	0.39	11.2222	7
20191223_GT21_ARRAY_713_F10_TPMI.CEL	100030260542	2	1	1	31	0	0	0	0|0	0.356471	0.17	2.87097	2
20200610_GT3_ARRAY_2135_A06_TPMI.CEL	100031077122	2	1	2	31	0	0	0	0|0	0.236786	0.105	12.6071	11.5
20190916_GT2_ARRAY_228_G07_TPMI.CEL	100031294139	2	1	2	31	0	0	0	0|0	0.0581818	0.04	12.1	12
20200528_GT8_ARRAY_2064_B08_TPMI.CEL	100014328957	2	1	2	32	0	0	0	1|0	0.342308	0.22	43.5833	41.5
20200803_GT3_ARRAY_4035_E03_TPMI.CEL	100018976385	2	1	2	32	0	0	0	1|0	0.213233	0.11	9.52727	6
20191104_GT22_ARRAY_594_A12_TPMI.CEL	100023911653	2	1	2	32	0	0	0	1|0	0.153421	0.045	15.5	14
20190813_GT1_ARRAY_184_C06_TPMI.CEL	100029735419	2	1	2	32	0	0	0	0|1	0.05724	0.03	6.34615	5
20200420_GT21_ARRAY_847_C02_TPMI.CEL	100031214375	2	1	2	32	0	0	0	1|0	0.0375	0.025	5.2	4
20190917_GT2_ARRAY_230_H07_TPMI.CEL	100032116614	2	1	2	32	0	0	0	1|0	0.796667	0.3	19.6667	17
20191021_GT24_ARRAY_545_E05_TPMI.CEL	100035210146	2	1	2	32	0	0	0	1|0	1.395	1.395	24	24
20210913_GT3_ARRAY_4288_E08_TPMI.CEL	100013944234	2	1	1	33	0	0	0	0|0	0.229667	0.06	13.3333	10
20191202_GT24_ARRAY_626_H08_TPMI.CEL	100021877615	2	1	2	33	0	0	0	1|0	1.17133	0.86	16.7143	16.5
20200615_GT3_ARRAY_2163_C01_TPMI.CEL	100024232423	2	1	2	33	0	0	0	0|1	1.745	0.75	22.4	20
20191216_GT21_ARRAY_642_F03_TPMI.CEL	100034572236	2	1	1	33	0	0	0	1|0	0.846154	0.44	6.15385	6
20191104_GT25_ARRAY_589_D06_TPMI.CEL	100034610783	2	1	2	33	0	0	0	0|1	0.0825	0.065	8.44444	8
20200225_GT2_ARRAY_30_G05_TPMI.CEL	100000484191	2	1	1	34	0	0	0	0|1	0.781429	0.52	12.4286	11
20200211_GT22_ARRAY_801_G05_TPMI.CEL	100000946586	2	1	2	34	0	0	0	0|1	0.898091	0.32	20.7937	18
20190130_GT1_ARRAY_51_F11_TPMI.CEL	100010844473	2	1	1	34	0	0	0	0|0	0.713571	0.38	21	18
20191104_GT23_ARRAY_595_E07_TPMI.CEL	100015851451	2	1	2	34	0	0	0	0|0	0.203353	0.06	6.85417	6
20200113_GT23_ARRAY_747_D01_TPMI.CEL	100030453296	2	1	1	34	0	0	0	0|1	0.117838	0.06	2.40541	2
20191028_GT25_ARRAY_557_G10_TPMI.CEL	100033687005	2	1	2	34	0	0	0	0|0	0.356	0.14	11.4737	6.5
20191028_GT21_ARRAY_552_B01_TPMI.CEL	100035175253	2	1	2	34	0	0	0	1|0	0.265	0.265	9	9
20200120_GT24_ARRAY_754_G01_TPMI.CEL	100010177607	2	1	2	35	0	0	0	1|0	0.505625	0.4	5.15789	5
20181112_GT2_ARRAY_8_A03_TPMI.CEL	100014333754	2	1	2	35	0	0	0	#N/A	0.778235	0.18	11.85	11
20190701_GT3_ARRAY_131_D06_TPMI.CEL	100016663871	2	1	2	35	0	0	0	1|0	0.578421	0.52	10.7619	8
20190806_GT3_ARRAY_173_G05_TPMI.CEL	100019018486	2	1	2	35	0	0	0	1|0	0.673571	0.36	17.4615	18
20191209_GT23_ARRAY_637_F07_TPMI.CEL	100021935315	2	1	2	35	0	0	0	0|1	0.125471	0.02	18.5882	14
20191104_GT1_ARRAY_292_B09_TPMI.CEL	100033078526	2	1	2	35	0	0	0	0|0	0.229059	0.1	8.55882	7.5
20200217_GT21_ARRAY_819_C03_TPMI.CEL	100034116321	2	1	2	35	0	0	0	0|0	0.162786	0.065	9.42857	8
20191209_GT3_ARRAY_371_F04_TPMI.CEL	100034278990	2	1	2	35	0	0	0	1|1	0.0605556	0.019	17.4	14
20200730_GT5_ARRAY_340_G10_TPMI.CEL	100014082008	2	1	2	36	0	0	0	0|1	0.991636	0.47	32.1667	31
20200113_GT23_ARRAY_747_A03_TPMI.CEL	100015167732	2	1	2	36	0	0	0	0|0	0.814187	0.5435	10.875	9.5
20200325_GT3_ARRAY_95_E12_TPMI.CEL	100019608763	2	1	2	36	0	0	0	0|0	1.40125	0.535	13.375	10
20190924_GT2_ARRAY_245_E09_TPMI.CEL	100020668495	2	1	2	36	0	0	0	0|0	0.909276	0.02	18	17
20191014_GT24_ARRAY_522_B05_TPMI.CEL	100021742949	2	1	2	36	0	0	0	1|0	0.0736471	0.04	12.3529	11.5
20190926_GT2_ARRAY_249_D12_TPMI.CEL	100028857094	2	1	2	36	0	0	0	1|0	0.07375	0.055	12.8571	12
20200113_GT23_ARRAY_745_C07_TPMI.CEL	100030300997	2	1	2	36	0	0	0	0|1	0.587907	0.32	14.0476	8
20191128_GT1_ARRAY_345_F11_TPMI.CEL	100031238928	2	1	2	36	0	0	0	0|0	0.1985	0.09	9.05882	9
20191028_GT23_ARRAY_572_B01_TPMI.CEL	100033727332	2	1	2	36	0	0	0	0|1	0.15619	0.14	29.4167	29
20200715_GT4_ARRAY_294_H11_TPMI.CEL	100035810268	2	1	2	36	0	0	0	0|1	0.123375	0.02	16.625	15.5
20191021_GT21_ARRAY_529_F03_TPMI.CEL	100011645854	2	1	2	37	0	0	0	1|0	0.0455	0.0195	43.2143	33
20200723_GT7_ARRAY_309_B12_TPMI.CEL	100014356349	2	1	2	37	0	0	0	0|0	0.809783	0.535	16.4762	14.5
20191021_GT21_ARRAY_530_H02_TPMI.CEL	100018092854	2	1	2	37	0	0	0	0|1	0.905	0.395	29.7778	25
20200805_GT6_ARRAY_4027_G11_TPMI.CEL	100018210336	2	1	2	37	0	0	0	0|1	0.118182	0.11	23.1169	18
20191223_GT21_ARRAY_714_A06_TPMI.CEL	100018417718	2	1	2	37	0	0	0	0|0	0.743579	0.47	25.2632	25
20191223_GT21_ARRAY_715_D05_TPMI.CEL	100018467140	2	1	2	37	0	0	0	1|0	0.0421765	0.02	3.58824	3
20200212_GT3_ARRAY_10_G06_TPMI.CEL	100019946732	2	1	2	37	0	0	0	0|0	0.0444839	0.03	8.48276	8
20190128_GT2_ARRAY_48_A01_TPMI.CEL	100025186370	2	1	2	37	0	0	0	0|0	0.295308	0.13	49.6364	49
20200324_GT3_ARRAY_94_F10_TPMI.CEL	100026825231	2	1	1	37	0	0	0	0|1	0.152727	0.11	4.09091	2
20190923_GT3_ARRAY_236_D05_TPMI.CEL	100027177279	2	1	2	37	0	0	0	0|0	0.0845455	0.08	29.439	16
20200525_GT22_ARRAY_856_H11_TPMI.CEL	100030741562	2	1	2	37	0	0	0	0|0	0.1825	0.08	8.8	6
20191106_GT2_ARRAY_304_H09_TPMI.CEL	100031389805	2	1	2	37	0	0	0	1|0	0.805	0.36	30.6364	27
20200819_GT3_ARRAY_4085_G06_TPMI.CEL	100000968369	2	1	2	38	0	0	0	0|0	0.636667	0.435	14.3333	12.5
20191014_GT23_ARRAY_518_H02_TPMI.CEL	100010677089	2	1	1	38	0	0	0	0|0	1.12625	0.29	14.6957	4
20190930_GT2_ARRAY_251_D04_TPMI.CEL	100017251435	2	1	2	38	0	0	0	1|0	3.30181	1.01	41.3014	32
20200211_GT21_ARRAY_789_C04_TPMI.CEL	100017311397	2	1	2	38	0	0	0	1|1	0.0915	0.02	16.6667	15.5
20191029_GT3_ARRAY_286_H02_TPMI.CEL	100021259335	2	1	2	38	0	0	0	1|0	0.686897	0.22	20.4444	16
20200707_GT4_ARRAY_2192_F10_TPMI.CEL	100023514148	2	1	2	38	0	0	0	0|0	0.019	0.019	2.5	2.5
20191024_GT2_ARRAY_282_B11_TPMI.CEL	100024740495	2	1	2	38	0	0	0	0|1	0.2858	0.19	17.1333	15
20200303_GT4_ARRAY_47_C10_TPMI.CEL	100024956616	2	1	2	38	0	0	0	1|0	0.677273	0.09	8.5	7
20191118_GT21_ARRAY_678_F01_TPMI.CEL	100030072510	2	1	2	38	0	0	0	0|1	1.8883	1.66	43.2826	41
20190513_GT3_ARRAY_80_A12_TPMI.CEL	100031600612	2	1	2	38	0	0	0	1|0	0.0707273	0.06	8.54545	8
20200518_GT21_ARRAY_854_B01_TPMI.CEL	100031615891	2	1	2	38	0	0	0	1|0	0.484947	0.295	27	22
20191028_GT25_ARRAY_570_A08_TPMI.CEL	100033448121	2	1	2	38	0	0	0	0|0	2.75661	2.3	24.2903	24
20190917_GT1_ARRAY_234_A10_TPMI.CEL	100035054562	2	1	2	38	0	0	0	0|1	0.266471	0.2	7.41176	8
20200706_GT23_ARRAY_898_C02_TPMI.CEL	100000084444	2	1	1	39	0	0	0	1|0	5.67375	5.805	42.375	49.5
20200106_GT22_ARRAY_735_F12_TPMI.CEL	100013909383	2	1	2	39	0	0	0	0|0	1.20304	0.79	60.3214	60.5
20191028_GT23_ARRAY_559_F06_TPMI.CEL	100014785820	2	1	2	39	0	0	0	0|0	0.113889	0.105	19.9	16
20200713_GT4_ARRAY_286_D12_TPMI.CEL	100019601716	2	1	2	39	0	0	0	0|0	0.686	0.47	30	26
20191105_GT1_ARRAY_293_E01_TPMI.CEL	100021981118	2	1	2	39	0	0	0	0|1	0.0638889	0.019	7.8	4.5
20190313_GT3_ARRAY_65_F10_TPMI.CEL	100022572669	2	1	2	39	0	0	0	0|0	3.67359	0.95	33.2857	27
20200406_GT21_ARRAY_842_G06_TPMI.CEL	100024335265	2	1	2	39	0	0	0	0|0	0.052	0.0195	10.5385	7
20190311_GT2_ARRAY_64_F09_TPMI.CEL	100025110879	2	1	2	39	0	0	0	0|0	1.23818	0.845	27.5	26
20200617_GT4_ARRAY_2170_H11_TPMI.CEL	100025999820	2	1	2	39	0	0	0	0|0	0.586667	0.625	28.5714	25
20191014_GT23_ARRAY_519_C04_TPMI.CEL	100029544007	2	1	1	39	0	0	0	0|0	0.721226	0.019	7	2
20200709_GT7_ARRAY_2187_F05_TPMI.CEL	100035511380	2	1	1	39	0	0	0	1|0	0.916	0.83	17	16
20200618_GT5_ARRAY_253_H03_TPMI.CEL	100000584033	2	1	2	40	0	0	0	0|0	8.67357	3.61	88.2727	83
20200211_GT21_ARRAY_789_G09_TPMI.CEL	100011868305	2	1	2	40	0	0	0	1|0	0.0435	0.019	7.17391	7
20191003_GT2_ARRAY_258_E09_TPMI.CEL	100016871990	2	1	2	40	0	0	0	1|0	0.0377368	0.02	3.15789	3
20211222_GT6_ARRAY_4555_C08_TPMI.CEL	100018633847	2	1	1	40	0	0	0	1|0	8.342	2.16	56.3333	40
20190909_GT3_ARRAY_221_H11_TPMI.CEL	100020835278	2	1	2	40	0	0	0	0|0	0.695273	0.23	15.1818	13
20191223_GT23_ARRAY_724_H10_TPMI.CEL	100023928810	2	1	2	40	0	0	0	0|0	0.616154	0.3	32.4127	33
20191106_GT2_ARRAY_304_D06_TPMI.CEL	100028766686	2	1	2	40	0	0	0	0|1	0.0575455	0.019	5.5	4
20200203_GT22_ARRAY_769_G04_TPMI.CEL	100029169969	2	1	2	40	0	0	0	1|0	0.222795	0.05	3.60526	2.5
20190923_GT3_ARRAY_236_G05_TPMI.CEL	100031075182	2	1	1	40	0	0	0	0|0	0.750588	0.019	5.33333	2
20190523_GT2_ARRAY_96_H10_TPMI.CEL	100031436573	2	1	1	40	0	0	0	0|0	2.88535	1.37	27.1667	24
20200806_GT8_ARRAY_4034_B04_TPMI.CEL	100032121244	2	1	2	40	0	0	0	0|1	1.572	1.645	26.2	25
20191104_GT24_ARRAY_659_F12_TPMI.CEL	100033387874	2	1	2	40	0	0	0	1|0	0.076	0.05	8.53333	8
20200622_GT23_ARRAY_878_H04_TPMI.CEL	100000816568	2	1	2	41	0	0	0	0|1	0.354615	0.33	12.8667	14
20191007_GT24_ARRAY_509_F01_TPMI.CEL	100000841257	2	1	2	41	0	0	0	0|1	0.361947	0.019	7.26316	3
20191014_GT24_ARRAY_522_G08_TPMI.CEL	100011885734	2	1	2	41	0	0	0	0|0	1.022	0.34	12.6	11
20191007_GT25_ARRAY_502_F04_TPMI.CEL	100013141390	2	1	2	41	0	0	0	0|0	3.45118	2.52	25.9149	26
20191223_GT21_ARRAY_712_F03_TPMI.CEL	100014141544	2	1	2	41	0	0	0	0|0	0.151583	0.085	5.4	5
20211027_GT3_ARRAY_4406_D01_TPMI.CEL	100014699078	2	1	2	41	0	0	0	0|1	0.02	0.02	13.5	13.5
20190827_GT1_ARRAY_197_G02_TPMI.CEL	100018928559	2	1	2	41	0	0	0	0|0	0.26575	0.12	9.66667	8
20190725_GT3_ARRAY_158_B11_TPMI.CEL	100019026736	2	1	2	41	0	0	0	1|1	1.36017	0.6	38.5	39
20190509_GT1_ARRAY_78_F11_TPMI.CEL	100019068387	2	1	2	41	0	0	0	0|0	0.688929	0.295	16.8519	13
20191028_GT25_ARRAY_554_D03_TPMI.CEL	100023320252	2	1	2	41	0	0	0	1|0	0.3155	0.145	17	15
20200817_GT7_ARRAY_2203_G09_TPMI.CEL	100024881266	2	1	2	41	0	0	0	0|0	0.0522222	0.05	6.5	6
20191021_GT21_ARRAY_532_E01_TPMI.CEL	100025923763	2	1	2	41	0	0	0	0|0	0.148333	0.09	19.5385	13
20190722_GT3_ARRAY_152_F10_TPMI.CEL	100027277822	2	1	2	41	0	0	0	0|1	1.46312	0.875	42.3333	35
20191028_GT21_ARRAY_548_G03_TPMI.CEL	100029927181	2	1	1	41	0	0	0	0|0	0.357174	0.095	20.7826	10
20191209_GT23_ARRAY_637_E02_TPMI.CEL	100030783613	2	1	2	41	0	0	0	0|0	0.03975	0.03	15.875	14.5
20200623_GT1_ARRAY_258_D07_TPMI.CEL	100036141717	2	1	2	41	0	0	0	0|1	0.346	0.37	20.4	23
20191216_GT22_ARRAY_704_A03_TPMI.CEL	100000723373	2	1	2	42	0	0	0	1|1	0.239286	0.105	35.1667	37.5
20200211_GT25_ARRAY_804_B09_TPMI.CEL	100000871005	2	1	2	42	0	0	0	1|0	0.1899	0.08	15.9	17.5
20200511_GT21_ARRAY_852_F06_TPMI.CEL	100011001561	2	1	2	42	0	0	0	1|0	0.0402308	0.019	5.78571	6
20200616_GT3_ARRAY_2165_A04_TPMI.CEL	100017920970	2	1	2	42	0	0	0	0|0	2.68467	1.83	22.4286	15
20191223_GT23_ARRAY_727_F04_TPMI.CEL	100020996136	2	1	2	42	0	0	0	0|1	1.47538	0.28	58.4304	50
20191104_GT2_ARRAY_300_B04_TPMI.CEL	100028290418	2	1	2	42	0	0	0	1|0	1.31273	1.12	24.7273	26
20190624_GT2_ARRAY_125_E09_TPMI.CEL	100030868155	2	1	1	42	0	0	0	0|1	1.36854	0.27	8.78049	3
20191028_GT25_ARRAY_557_A06_TPMI.CEL	100031207538	2	1	2	42	0	0	0	0|0	0.629512	0.37	10.25	9
20200722_GT3_ARRAY_319_F06_TPMI.CEL	100034813796	2	1	2	42	0	0	0	1|0	0.0683333	0.03	4	3.5
20200813_GT3_ARRAY_367_A01_TPMI.CEL	100036346840	2	1	1	42	0	0	0	0|0	0.283333	0.06	4.66667	2
20200916_GT8_ARRAY_4190_C09_TPMI.CEL	100000495187	2	1	2	43	0	0	0	0|0	3.526	0.75	55.6	56
20190516_GT2_ARRAY_88_C02_TPMI.CEL	100000763872	2	1	2	43	0	0	0	0|1	0.68	0.575	14.9048	13
20200715_GT4_ARRAY_294_A11_TPMI.CEL	100000883470	2	1	2	43	0	0	0	1|1	0.117	0.117	10	10
20200609_GT4_ARRAY_2134_G01_TPMI.CEL	100000965690	2	1	2	43	0	0	0	1|1	0.875957	0.54	11.6842	10
20190130_GT3_ARRAY_50_G07_TPMI.CEL	100014166051	2	1	2	43	0	0	0	1|0	0.173846	0.07	13.7941	12
20200827_GT4_ARRAY_4104_H06_TPMI.CEL	100025817164	2	1	1	43	0	0	0	#N/A	3.99875	3.28	52.25	47.5
20191205_GT3_ARRAY_369_C09_TPMI.CEL	100031202934	2	1	2	43	0	0	0	1|0	0.0505	0.04	4.6875	4
20200622_GT21_ARRAY_872_B02_TPMI.CEL	100032855536	2	1	1	43	0	0	0	1|0	0.144941	0.04	2.60714	2
20190801_GT2_ARRAY_168_A11_TPMI.CEL	100034608286	2	1	1	43	0	0	0	1|0	1.1837	1.16	18.36	17
20191120_GT1_ARRAY_336_E03_TPMI.CEL	100000836581	2	1	2	44	0	0	0	1|0	0.1655	0.055	11.1463	10
20210707_GT2_ARRAY_4349_C10_TPMI.CEL	100000890998	2	1	2	44	0	0	0	0|0	0.543636	0.15	11.9	9.5
20191030_GT3_ARRAY_287_D09_TPMI.CEL	100000927709	2	1	2	44	0	0	0	0|0	1.114	0.12	48.9663	45
20191028_GT25_ARRAY_568_D06_TPMI.CEL	100011750735	2	1	2	44	0	0	0	0|0	0.0425333	0.04	9.73333	10
20191118_GT1_ARRAY_331_C07_TPMI.CEL	100011967063	2	1	2	44	0	0	0	1|0	1.275	0.195	30.2542	28
20191028_GT23_ARRAY_571_H02_TPMI.CEL	100013266047	2	1	2	44	0	0	0	0|0	0.115	0.035	15.4286	11
20190909_GT2_ARRAY_216_G08_TPMI.CEL	100020259914	2	1	2	44	0	0	0	1|0	0.398889	0.41	12.7292	8
20191003_GT3_ARRAY_266_B06_TPMI.CEL	100020375841	2	1	2	44	0	0	0	0|1	0.817297	0.39	9.43396	8
20191028_GT25_ARRAY_554_B10_TPMI.CEL	100023683110	2	1	2	44	0	0	0	1|1	0.231176	0.08	43.8367	41
20200622_GT21_ARRAY_870_G09_TPMI.CEL	100030039852	2	1	1	44	0	0	0	1|0	0.515526	0.325	11.7222	10
20200113_GT24_ARRAY_749_C09_TPMI.CEL	100032165095	2	1	1	44	0	0	0	1|0	1.97118	1.72	29.4706	31
20190924_GT2_ARRAY_245_F07_TPMI.CEL	100000336630	2	1	2	45	0	0	0	1|0	0.362308	0.22	34.4	28.5
20200427_GT25_ARRAY_848_G02_TPMI.CEL	100011115960	2	1	2	45	0	0	0	1|0	0.376875	0.125	45.6667	41
20210304_GT7_ARRAY_4021_D10_TPMI.CEL	100013466823	2	1	2	45	0	0	0	0|0	0.755	0.755	11	11
20181205_GT2_ARRAY_21_H01_TPMI.CEL	100013633828	2	1	2	45	0	0	0	0|0	0.341667	0.22	30.7273	29
20200113_GT22_ARRAY_741_C08_TPMI.CEL	100013787314	2	1	2	45	0	0	0	0|1	0.315	0.18	8.59091	7.5
20200330_GT2_ARRAY_99_B10_TPMI.CEL	100018398789	2	1	2	45	0	0	0	0|0	0.20345	0.065	6.95	6
20190620_GT1_ARRAY_128_A06_TPMI.CEL	100018524962	2	1	2	45	0	0	0	0|1	0.546957	0.39	9.52381	9
20190909_GT2_ARRAY_215_A09_TPMI.CEL	100019856431	2	1	2	45	0	0	0	0|0	1.15	1	11.875	12.5
20191021_GT2_ARRAY_275_F09_TPMI.CEL	100021080654	2	1	1	45	0	0	0	0|1	1.22276	0.71	31.8194	32
20200622_GT23_ARRAY_879_A07_TPMI.CEL	100022761951	2	1	2	45	0	0	0	1|1	1.30075	0.27	11.7619	7.5
20200211_GT25_ARRAY_804_E07_TPMI.CEL	100026104713	2	1	1	45	0	0	0	0|1	0.9975	0.86	8.22222	7.5
20200729_GT2_ARRAY_4013_E10_TPMI.CEL	100026711547	2	1	1	45	0	0	0	0|1	0.118211	0.04	9.47368	7
20191014_GT1_ARRAY_272_F12_TPMI.CEL	100033869876	2	1	2	45	0	0	0	0|0	2.08357	1.69	21	20.5
20191113_GT3_ARRAY_319_H08_TPMI.CEL	100033960661	2	1	2	45	0	0	0	0|1	0.165625	0.135	14.625	14.5
20210324_GT4_ARRAY_4213_G11_TPMI.CEL	100033963541	2	1	2	45	0	0	0	1|0	0.0866667	0.09	24	31
20191023_GT2_ARRAY_279_C11_TPMI.CEL	100034828475	2	1	2	45	0	0	0	0|0	0.346533	0.15	17.6429	15.5
20191121_GT3_ARRAY_330_F06_TPMI.CEL	100035151131	2	1	2	45	0	0	0	0|0	2.52579	2.29	39.5789	37
20191021_GT24_ARRAY_564_C06_TPMI.CEL	100035224565	2	1	1	45	0	0	0	0|0	1.62625	0.37	58	54
20200706_GT24_ARRAY_899_B07_TPMI.CEL	100000788432	2	1	2	46	0	0	0	0|0	1.7307	1.11	36.7907	30
20190819_GT3_ARRAY_190_D01_TPMI.CEL	100000797048	2	1	1	46	0	0	0	1|0	0.109231	0.05	6.5	5
20191119_GT1_ARRAY_333_E04_TPMI.CEL	100000964453	2	1	2	46	0	0	0	0|0	0.119	0.115	12.75	13
20200805_GT6_ARRAY_4029_F11_TPMI.CEL	100011758139	2	1	1	46	0	0	0	0|1	1.74857	1.11	26.6667	18
20200120_GT22_ARRAY_757_H03_TPMI.CEL	100012615270	2	1	2	46	0	0	0	0|0	1.97221	1.01	32.0175	26
20191104_GT1_ARRAY_291_F08_TPMI.CEL	100019633480	2	1	2	46	0	0	0	1|1	0.275571	0.17	39.8571	40
20191104_GT21_ARRAY_581_C12_TPMI.CEL	100019920569	2	1	2	46	0	0	0	1|0	1.1355	0.045	11.8493	6
20191113_GT3_ARRAY_320_H04_TPMI.CEL	100020635770	2	1	1	46	0	0	0	0|0	3.56472	1.24	26.4571	10
20191014_GT24_ARRAY_525_G06_TPMI.CEL	100022289015	2	1	2	46	0	0	0	0|0	0.6824	0.34	14.4	12
20190225_GT2_ARRAY_57_D07_TPMI.CEL	100023017719	2	1	1	46	0	0	0	1|0	1.728	0.57	25.8667	15
20190327_GT3_ARRAY_68_A10_TPMI.CEL	100023445812	2	1	1	46	0	0	0	1|0	0.52375	0.38	10.2917	9.5
20191014_GT1_ARRAY_272_H06_TPMI.CEL	100023875271	2	1	2	46	0	0	0	1|0	3.27389	1.295	43.5179	33.5
20190523_GT2_ARRAY_96_B01_TPMI.CEL	100028589711	2	1	1	46	0	0	0	1|1	1.97875	1.66	36.6316	30
20190730_GT2_ARRAY_163_F01_TPMI.CEL	100029860890	2	1	1	46	0	0	0	0|0	0.94775	0.8	16.7179	15
20200211_GT23_ARRAY_809_D03_TPMI.CEL	100030026217	2	1	2	46	0	0	0	0|0	0.349667	0.16	25.5484	21
20190930_GT3_ARRAY_260_D11_TPMI.CEL	100032987044	2	1	2	46	0	0	0	0|1	0.0971429	0.06	9.21429	8
20191104_GT24_ARRAY_662_D03_TPMI.CEL	100034446502	2	1	2	46	0	0	0	0|1	0.141875	0.07	7.66667	6
20200211_GT24_ARRAY_813_D06_TPMI.CEL	100000288223	2	1	2	47	0	0	0	0|1	0.95575	0.235	15.1538	8
20191105_GT1_ARRAY_293_B06_TPMI.CEL	100000323908	2	1	2	47	0	0	0	0|1	1.76667	0.87	45.3158	40
20190725_GT3_ARRAY_157_C06_TPMI.CEL	100000451619	2	1	2	47	0	0	0	0|1	0.281135	0.13	19.7736	18
20191107_GT1_ARRAY_298_G02_TPMI.CEL	100000883623	2	1	2	47	0	0	0	1|0	0.1374	0.02	7.62963	5
20191104_GT21_ARRAY_580_H01_TPMI.CEL	100012560073	2	1	2	47	0	0	0	0|0	0.155455	0.06	13.3636	13
20200819_GT3_ARRAY_4083_D07_TPMI.CEL	100012822299	2	1	1	47	0	0	0	1|0	0.717778	0.15	21.6429	21.5
20190723_GT3_ARRAY_153_C12_TPMI.CEL	100014324897	2	1	2	47	0	0	0	0|1	0.541143	0.03	21.2143	10
20191112_GT2_ARRAY_309_F01_TPMI.CEL	100016485295	2	1	2	47	0	0	0	0|1	0.429118	0.22	24.2188	23
20200806_GT8_ARRAY_4034_C05_TPMI.CEL	100018942848	2	1	1	47	0	0	0	1|0	0.896667	0.28	12	10
20190807_GT3_ARRAY_175_C01_TPMI.CEL	100022579203	2	1	1	47	0	0	0	1|0	2.9575	2.085	37.6786	32
20191014_GT24_ARRAY_523_E06_TPMI.CEL	100022674363	2	1	2	47	0	0	0	0|0	0.275937	0.175	18.1167	15
20200513_GT8_ARRAY_195_D10_TPMI.CEL	100024648562	2	1	2	47	0	0	0	1|0	3.38571	2.45	49.1429	49
20191030_GT3_ARRAY_287_G08_TPMI.CEL	100029320154	2	1	2	47	0	0	0	0|1	0.1875	0.155	21.8235	20
20191014_GT24_ARRAY_524_H05_TPMI.CEL	100033337997	2	1	1	47	0	0	0	1|0	0.59	0.4	10.5185	10
20200611_GT1_ARRAY_249_D10_TPMI.CEL	100033744730	2	1	2	47	0	0	0	0|1	0.113333	0.04	7.5	7.5
20200609_GT3_ARRAY_2131_G06_TPMI.CEL	100033856304	2	1	1	47	0	0	0	0|0	0.657778	0.09	25.8889	18
20190724_GT3_ARRAY_156_E06_TPMI.CEL	100000383010	2	1	2	48	0	0	0	0|1	0.630143	0.19	12.8421	11.5
20190327_GT1_ARRAY_67_A04_TPMI.CEL	100000472648	2	1	2	48	0	0	0	1|0	1.76029	1.58	18.8857	19
20190715_GT1_ARRAY_142_E11_TPMI.CEL	100000698863	2	1	2	48	0	0	0	0|0	0.0221304	0.019	4.5	4
20190529_GT1_ARRAY_105_E08_TPMI.CEL	100000861061	2	1	2	48	0	0	0	0|1	0.484167	0.275	20.0571	18
20191202_GT22_ARRAY_615_A06_TPMI.CEL	100000952580	2	1	2	48	0	0	0	0|1	1.1075	0.875	39.8824	35
20191125_GT24_ARRAY_607_G06_TPMI.CEL	100011983441	2	1	1	48	0	0	0	0|1	0.916667	0.55	13.597	13
20200722_GT5_ARRAY_331_E07_TPMI.CEL	100013209434	2	1	1	48	0	0	0	0|0	0.0733333	0.07	12.6667	9
20190805_GT3_ARRAY_172_B09_TPMI.CEL	100016056023	2	1	1	48	0	0	0	0|1	0.208182	0.2	12.2727	11
20200211_GT21_ARRAY_788_A04_TPMI.CEL	100017023434	2	1	2	48	0	0	0	1|0	0.0952941	0.08	13.3333	12
20191028_GT23_ARRAY_559_E05_TPMI.CEL	100017589089	2	1	1	48	0	0	0	1|0	2.905	2.35	58.6667	74
20191111_GT23_ARRAY_665_H07_TPMI.CEL	100018330854	2	1	1	48	0	0	0	1|0	2.7	1.62	25.6849	17
20191216_GT24_ARRAY_711_C08_TPMI.CEL	100022782148	2	1	2	48	0	0	0	1|1	0.234884	0.09	22.6279	20
20190711_GT2_ARRAY_139_F09_TPMI.CEL	100022985724	2	1	2	48	0	0	0	0|0	0.549167	0.165	29.5652	23
20200211_GT21_ARRAY_792_E06_TPMI.CEL	100023791006	2	1	2	48	0	0	0	1|1	1.87844	0.39	22.4242	15
20191021_GT21_ARRAY_530_A04_TPMI.CEL	100028583142	2	1	2	48	0	0	0	0|1	0.0298824	0.03	6.625	6
20191121_GT3_ARRAY_330_H04_TPMI.CEL	100032153678	2	1	2	48	0	0	0	0|0	1.02032	0.72	34.9032	30
20190509_GT2_ARRAY_77_G05_TPMI.CEL	100034287548	2	1	1	48	0	0	0	0|0	1.46455	0.54	11.3636	8
20200824_GT7_ARRAY_4115_D06_TPMI.CEL	100035827154	2	1	1	48	0	0	0	0|0	1.8095	1.4845	30.75	21.5
20200805_GT6_ARRAY_4029_A05_TPMI.CEL	100000344898	2	1	2	49	0	0	0	0|1	2.12035	0.76	34.4667	25
20190923_GT2_ARRAY_243_C09_TPMI.CEL	100000409829	2	1	2	49	0	0	0	0|0	2.23129	0.09	7.12903	5
20190723_GT3_ARRAY_153_G10_TPMI.CEL	100000435003	2	1	2	49	0	0	0	0|1	0.319091	0.34	14.8	14
20181026_GT3_ARRAY_3_A01_TPMI.CEL	100000536189	2	1	2	49	0	0	0	#N/A	2.82917	3.105	38.1667	37
20191111_GT2_ARRAY_307_G03_TPMI.CEL	100000632931	2	1	2	49	0	0	0	0|0	4.896	2.735	86.0357	82.5
20191104_GT2_ARRAY_300_A06_TPMI.CEL	100010690594	2	1	1	49	0	0	0	1|0	0.57875	0.27	9.75758	7
20191114_GT2_ARRAY_313_F07_TPMI.CEL	100012398054	2	1	2	49	0	0	0	1|1	0.5735	0.25	28.2143	28
20200817_GT8_ARRAY_2204_C12_TPMI.CEL	100012851694	2	1	2	49	0	0	0	1|1	0.496296	0.3	35.88	36
20191014_GT24_ARRAY_522_C04_TPMI.CEL	100015113306	2	1	2	49	0	0	0	0|0	0.1485	0.05	8.95	9
20191104_GT21_ARRAY_582_A11_TPMI.CEL	100024399849	2	1	2	49	0	0	0	1|0	0.176364	0.14	15.7273	14
20190725_GT3_ARRAY_157_E02_TPMI.CEL	100031826623	2	1	1	49	0	0	0	0|0	1.82444	0.88	9.88889	5.5
20181107_GT2_ARRAY_4_C02_TPMI.CEL	100032101966	2	1	1	49	0	0	0	#N/A	0.262	0.15	4.84211	5
20190925_GT3_ARRAY_240_G02_TPMI.CEL	100000356991	2	1	2	50	0	0	0	0|0	0.222391	0.06	6.61905	3
20191021_GT23_ARRAY_543_C12_TPMI.CEL	100000563341	2	1	2	50	0	0	0	0|0	0.911667	1.115	17.7273	17
20200818_GT7_ARRAY_4091_F04_TPMI.CEL	100000567527	2	1	2	50	0	0	0	0|0	4.63636	2.99	72.625	79
20191014_GT24_ARRAY_524_E04_TPMI.CEL	100000581917	2	1	2	50	0	0	0	1|1	0.3224	0.27	20.72	18
20200810_GT4_ARRAY_358_C11_TPMI.CEL	100000608292	2	1	2	50	0	0	0	0|1	0.148889	0.07	14.3	14
20191028_GT21_ARRAY_552_A12_TPMI.CEL	100000826479	2	1	2	50	0	0	0	1|1	1.16923	0.91	26.5	24.5
20200203_GT21_ARRAY_759_F08_TPMI.CEL	100000942603	2	1	2	50	0	0	0	0|0	0.507037	0.12	18.9231	14.5
20191021_GT23_ARRAY_542_C07_TPMI.CEL	100000994725	2	1	2	50	0	0	0	0|1	5.40143	3.66	42.8333	25
20190617_GT3_ARRAY_122_G08_TPMI.CEL	100010981344	2	1	2	50	0	0	0	0|1	0.464	0.16	34.8	28
20190128_GT2_ARRAY_48_C03_TPMI.CEL	100015160327	2	1	2	50	0	0	0	0|0	2.343	0.07	6.94118	5
20211103_GT5_ARRAY_4443_F05_TPMI.CEL	100015268169	2	1	1	50	0	0	0	1|0	#N/A	#N/A	14	14
20200211_GT22_ARRAY_799_F03_TPMI.CEL	100020624755	2	1	2	50	0	0	0	0|0	1.80838	0.41	46.6316	36
20190911_GT2_ARRAY_219_E08_TPMI.CEL	100023407123	2	1	1	50	0	0	0	0|0	0.494167	0.13	13.8889	14
20200527_GT5_ARRAY_231_A05_TPMI.CEL	100023857162	2	1	2	50	0	0	0	0|1	0.31	0.165	14.8333	8
20200318_GT2_ARRAY_71_A04_TPMI.CEL	100027674660	2	1	2	50	0	0	0	0|1	1.01	0.195	8.33333	9
20200629_GT24_ARRAY_891_A12_TPMI.CEL	100029759406	2	1	1	50	0	0	0	1|0	2.19458	0.48	8.15	3
20190905_GT2_ARRAY_214_G03_TPMI.CEL	100030415274	2	1	2	50	0	0	0	0|1	0.08	0.03	6.58333	5.5
20191216_GT21_ARRAY_642_F01_TPMI.CEL	100033305827	2	1	2	50	0	0	0	0|1	0.178917	0.135	16.0909	17
20190731_GT2_ARRAY_165_H10_TPMI.CEL	100033569749	2	1	1	50	0	0	0	0|0	1.79667	0.47	22.1333	7
20200708_GT4_ARRAY_2196_B04_TPMI.CEL	100034221573	2	1	1	50	0	0	0	0|0	1.3425	1.075	30.6667	17
20191121_GT1_ARRAY_337_G01_TPMI.CEL	100034462171	2	1	2	50	0	0	0	0|1	0.187381	0.11	8.33333	8
20200204_GT3_ARRAY_358_A05_TPMI.CEL	100000080441	2	1	2	51	0	0	0	0|0	0.66125	0.32	31.4444	28
20191223_GT24_ARRAY_625_E08_TPMI.CEL	100000381027	2	1	2	51	0	0	0	1|0	0.256429	0.195	11.5	11
20191002_GT3_ARRAY_263_C08_TPMI.CEL	100000418074	2	1	2	51	0	0	0	1|0	0.39	0.16	16.36	14
20190904_GT1_ARRAY_203_A05_TPMI.CEL	100000595928	2	1	1	51	0	0	0	0|1	0.182222	0.11	5.31818	5
20190725_GT1_ARRAY_149_A08_TPMI.CEL	100016752485	2	1	2	51	0	0	0	0|1	1.71167	0.65	63.8333	62.5
20200511_GT21_ARRAY_851_A02_TPMI.CEL	100020350938	2	1	2	51	0	0	0	0|0	0.0809091	0.07	13.1818	12.5
20211102_GT6_ARRAY_4429_H11_TPMI.CEL	100020675614	2	1	1	51	0	0	0	0|1	1.795	0.2735	22.125	14.5
20191223_GT24_ARRAY_698_E09_TPMI.CEL	100021486330	2	1	2	51	0	0	0	1|1	0.375417	0.185	30.2917	25.5
20200211_GT21_ARRAY_788_E01_TPMI.CEL	100025216300	2	1	2	51	0	0	0	0|1	0.284286	0.2	19.6	18
20200211_GT24_ARRAY_813_G09_TPMI.CEL	100029810604	2	1	2	51	0	0	0	1|0	0.377143	0.24	12.1429	11
20191104_GT25_ARRAY_587_B09_TPMI.CEL	100031099013	2	1	1	51	0	0	0	0|0	0.573087	0.019	5.68293	2
20191114_GT2_ARRAY_314_C04_TPMI.CEL	100033963152	2	1	2	51	0	0	0	1|0	0.182222	0.05	27.125	27.5
20200211_GT24_ARRAY_813_C01_TPMI.CEL	100035353117	2	1	1	51	0	0	0	0|0	2.79154	2.48	32.0769	33
20190725_GT2_ARRAY_150_G02_TPMI.CEL	100000439057	2	1	2	52	0	0	0	1|1	0.987692	0.47	18.2727	14
20191111_GT3_ARRAY_315_B06_TPMI.CEL	100000623449	2	1	2	52	0	0	0	0|0	0.605238	0.24	35.45	27
20200525_GT8_ARRAY_2054_H03_TPMI.CEL	100000732492	2	1	1	52	0	0	0	1|1	0.0306	0.025	2.81818	2
20200525_GT3_ARRAY_2069_A01_TPMI.CEL	100000915786	2	1	2	52	0	0	0	0|1	0.025	0.025	43	31
20191120_GT3_ARRAY_327_F03_TPMI.CEL	100010066053	2	1	2	52	0	0	0	0|0	1.14218	0.08	27.087	20
20190702_GT3_ARRAY_133_D04_TPMI.CEL	100012716770	2	1	2	52	0	0	0	0|1	2.61583	2.59	43.0217	40
20191212_GT3_ARRAY_378_A03_TPMI.CEL	100013601661	2	1	1	52	0	0	0	0|1	0.137619	0.05	6.11765	4
20190220_GT2_ARRAY_56_E02_TPMI.CEL	100014332710	2	1	2	52	0	0	0	1|1	0.204	0.08	30.8387	23
20200805_GT8_ARRAY_4030_A08_TPMI.CEL	100022636421	2	1	2	52	0	0	0	0|0	0.1175	0.025	12	12
20191104_GT24_ARRAY_663_G09_TPMI.CEL	100022990656	2	1	1	52	0	0	0	0|0	0.355714	0.24	12.5238	11
20190627_GT1_ARRAY_129_B06_TPMI.CEL	100023072875	2	1	1	52	0	0	0	0|0	0.739	0.29	8.59184	6
20190521_GT2_ARRAY_91_E02_TPMI.CEL	100029513193	2	1	1	52	0	0	0	0|1	0.410818	0.12	8.72973	5
20200716_GT7_ARRAY_281_C01_TPMI.CEL	100030201840	2	1	1	52	0	0	0	1|0	1.84727	1.1	30.8182	26
20191030_GT3_ARRAY_288_B06_TPMI.CEL	100030397987	2	1	2	52	0	0	0	0|1	0.995828	0.73	16.7037	14
20191202_GT21_ARRAY_610_E01_TPMI.CEL	100030655838	2	1	2	52	0	0	0	1|0	0.0821463	0.05	39.0488	37
20200211_GT24_ARRAY_811_E02_TPMI.CEL	100031645087	2	1	2	52	0	0	0	0|1	0.235417	0.145	29.4583	28
20191210_GT1_ARRAY_381_H08_TPMI.CEL	100031656380	2	1	2	52	0	0	0	1|0	1.15971	0.8	9.17143	8
20200113_GT24_ARRAY_748_A08_TPMI.CEL	100032456178	2	1	2	52	0	0	0	1|0	0.54381	0.37	43.5238	44
20200211_GT23_ARRAY_805_A04_TPMI.CEL	100032896198	2	1	2	52	0	0	0	0|1	0.27	0.21	8.66667	7.5
20191125_GT23_ARRAY_603_D05_TPMI.CEL	100034885144	2	1	2	52	0	0	0	0|1	0.411333	0.13	7.78571	6
20200211_GT22_ARRAY_794_H11_TPMI.CEL	100034951649	2	1	2	52	0	0	0	0|0	0.231	0.12	6.2	6
20190902_GT2_ARRAY_207_A10_TPMI.CEL	100000048421	2	1	2	53	0	0	0	0|0	0.715714	0.6	34.2609	33
20191030_GT3_ARRAY_288_F02_TPMI.CEL	100000318189	2	1	2	53	0	0	0	0|1	1.28367	0.27	13.7222	5
20191120_GT1_ARRAY_336_B03_TPMI.CEL	100000431293	2	1	2	53	0	0	0	1|0	1.33561	0.03	12.0588	2
20200819_GT3_ARRAY_4085_C05_TPMI.CEL	100000436869	2	1	2	53	0	0	0	0|1	0.085	0.08	18.5	15
20190311_GT1_ARRAY_63_A01_TPMI.CEL	100000596590	2	1	2	53	0	0	0	0|0	1.19057	0.41	37.087	27
20191021_GT25_ARRAY_536_H10_TPMI.CEL	100000764144	2	1	2	53	0	0	0	0|0	0.1	0.06	11.125	10
20200629_GT8_ARRAY_2018_G02_TPMI.CEL	100000774883	2	1	2	53	0	0	0	0|1	0.18	0.18	12	12
20191030_GT3_ARRAY_288_B07_TPMI.CEL	100000827904	2	1	2	53	0	0	0	1|0	8.24222	5.58	60.5	58.5
20190924_GT2_ARRAY_246_H01_TPMI.CEL	100011076580	2	1	2	53	0	0	0	0|1	0.163	0.07	18.1481	16
20190130_GT2_ARRAY_52_F01_TPMI.CEL	100015912215	2	1	2	53	0	0	0	0|1	2.1834	0.87	25.4255	14
20191202_GT25_ARRAY_628_C01_TPMI.CEL	100017729532	2	1	2	53	0	0	0	0|1	1.48974	0.925	42.8919	44
20191121_GT1_ARRAY_338_A11_TPMI.CEL	100018122926	2	1	1	53	0	0	0	0|1	3.88623	1.54	24.6364	14.5
20190704_GT1_ARRAY_145_G12_TPMI.CEL	100025955319	2	1	2	53	0	0	0	1|0	1.21452	0.14	48.0263	43.5
20190917_GT1_ARRAY_233_B03_TPMI.CEL	100027466503	2	1	2	53	0	0	0	1|0	0.153067	0.04	15.6667	14
20200817_GT7_ARRAY_2203_H10_TPMI.CEL	100028962708	2	1	1	53	0	0	0	1|1	0.106667	0.07	4.125	5
20191223_GT22_ARRAY_716_F09_TPMI.CEL	100031656175	2	1	2	53	0	0	0	1|0	0.4655	0.395	13.35	13
20200304_GT4_ARRAY_50_C10_TPMI.CEL	100032092692	2	1	2	53	0	0	0	0|0	4.56176	2.14	66.0625	70
20191119_GT3_ARRAY_325_G03_TPMI.CEL	100035172786	2	1	2	53	0	0	0	0|0	0.08	0.08	5.66667	5
20200812_GT7_ARRAY_4067_A05_TPMI.CEL	100035398926	2	1	1	53	0	0	0	0|0	2.65043	1.35	28.84	17
20200901_GT7_ARRAY_4135_F06_TPMI.CEL	100035950811	2	1	2	53	0	0	0	1|1	0.0775	0.065	23.25	19.5
20191105_GT2_ARRAY_302_A12_TPMI.CEL	100000022690	2	1	2	54	0	0	0	0|0	0.696742	0.38	25.4375	16.5
20211122_GT6_ARRAY_4483_F02_TPMI.CEL	100000530241	2	1	2	54	0	0	0	0|1	0.215455	0.22	15.0833	14.5
20200615_GT7_ARRAY_2145_E07_TPMI.CEL	100000643872	2	1	1	54	0	0	0	0|1	1.525	0.815	19.4667	14
20191028_GT21_ARRAY_565_B10_TPMI.CEL	100000706554	2	1	2	54	0	0	0	0|0	0.0548333	0.04	6.66667	6
20200827_GT1_ARRAY_4111_E05_TPMI.CEL	100000851808	2	1	2	54	0	0	0	0|1	4.35	4.35	37	37
20191104_GT23_ARRAY_599_E08_TPMI.CEL	100010053012	2	1	2	54	0	0	0	1|0	0.17	0.17	13.5	13.5
20200611_GT7_ARRAY_2123_F09_TPMI.CEL	100011285945	2	1	1	54	0	0	0	1|0	0.469167	0.12	9.83333	6.5
20190624_GT2_ARRAY_125_D07_TPMI.CEL	100022297049	2	1	2	54	0	0	0	0|0	0.166733	0.019	8.66667	5
20190905_GT2_ARRAY_213_A02_TPMI.CEL	100026779649	2	1	2	54	0	0	0	1|0	0.472816	0.075	36.5238	36
20191021_GT21_ARRAY_528_H06_TPMI.CEL	100027299855	2	1	2	54	0	0	0	0|0	1.70154	0.06	25.1471	20.5
20190116_GT3_ARRAY_40_F07_TPMI.CEL	100028513338	2	1	2	54	0	0	0	1|0	0.04975	0.025	5.66667	7
20200616_GT3_ARRAY_2167_H05_TPMI.CEL	100028594334	2	1	2	54	0	0	0	1|1	0.0238	0.02	3.8	2
20190627_GT3_ARRAY_130_H06_TPMI.CEL	100029692851	2	1	1	54	0	0	0	0|1	6.52229	3.62	20.5417	17
20191111_GT2_ARRAY_308_D04_TPMI.CEL	100033976075	2	1	2	54	0	0	0	0|0	2.92	2.24	35.3333	35
20191106_GT2_ARRAY_304_C07_TPMI.CEL	100034159270	2	1	2	54	0	0	0	0|0	0.46803	0.42	20.8966	23
20200810_GT4_ARRAY_358_H08_TPMI.CEL	100036292972	2	1	2	54	0	0	0	0|0	0.045	0.045	13	14.5
20191007_GT23_ARRAY_505_E03_TPMI.CEL	100000188190	2	1	2	55	0	0	0	0|1	0.628667	0.34	63.8	58
20190123_GT2_ARRAY_46_B10_TPMI.CEL	100000359985	2	1	2	55	0	0	0	0|0	0.644545	0.28	40.9412	33
20200219_GT1_ARRAY_17_A06_TPMI.CEL	100000653081	2	1	2	55	0	0	0	0|0	0.218667	0.2	29.2	29
20191111_GT2_ARRAY_307_D01_TPMI.CEL	100000658274	2	1	2	55	0	0	0	0|0	0.515789	0.29	18.1053	15
20200813_GT6_ARRAY_4074_E06_TPMI.CEL	100000695183	2	1	2	55	0	0	0	0|0	0.405	0.105	19	17
20191125_GT21_ARRAY_685_D04_TPMI.CEL	100000716165	2	1	1	55	0	0	0	1|0	0.430909	0.38	10.1	8.5
20200714_GT6_ARRAY_274_H07_TPMI.CEL	100000719322	2	1	2	55	0	0	0	1|0	0.940909	0.4	19.1818	13
20191028_GT25_ARRAY_554_A11_TPMI.CEL	100011993880	2	1	2	55	0	0	0	1|0	1.02967	0.54	18.2889	16
20190905_GT2_ARRAY_213_E04_TPMI.CEL	100013827974	2	1	1	55	0	0	0	0|0	1.49077	1.23	17.9231	11
20190530_GT2_ARRAY_99_D02_TPMI.CEL	100016396549	2	1	2	55	0	0	0	0|1	0.186219	0.06	57.7556	58
20191223_GT24_ARRAY_733_C04_TPMI.CEL	100020123235	2	1	2	55	0	0	0	0|0	1.79773	0.365	33.6429	23.5
20191202_GT21_ARRAY_612_B06_TPMI.CEL	100023098611	2	1	2	55	0	0	0	0|0	1.57588	1.01	21.5833	18
20211006_GT4_ARRAY_249_C07_TPMI.CEL	100026486699	2	1	1	55	0	0	0	0|0	0.2025	0.195	12	10.5
20190327_GT3_ARRAY_68_B04_TPMI.CEL	100030274478	2	1	2	55	0	0	0	1|0	2.18154	1.57	50.8947	40
20200805_GT8_ARRAY_4028_C12_TPMI.CEL	100030387159	2	1	2	55	0	0	0	1|0	0.055	0.055	23	23
20190523_GT2_ARRAY_96_G04_TPMI.CEL	100031968983	2	1	2	55	0	0	0	0|1	0.105714	0.06	31.0909	27
20200616_GT4_ARRAY_2168_D11_TPMI.CEL	100033083385	2	1	2	55	0	0	0	0|0	0.304	0.16	11.3333	11
20191216_GT23_ARRAY_705_C11_TPMI.CEL	100033403607	2	1	2	55	0	0	0	0|0	2.96632	2.04	23.8571	16
20200622_GT4_ARRAY_2012_A03_TPMI.CEL	100034522453	2	1	2	55	0	0	0	1|0	0.243333	0.11	8.66667	7.5
20191121_GT3_ARRAY_330_H08_TPMI.CEL	100000007039	2	1	2	56	0	0	0	0|0	0.0451176	0.03	4.55556	5
20200817_GT8_ARRAY_2204_H02_TPMI.CEL	100000567860	2	1	2	56	0	0	0	1|1	0.062	0.05	5.64286	6
20200311_GT3_ARRAY_63_E03_TPMI.CEL	100000576190	2	1	2	56	0	0	0	0|0	0.365	0.35	18.75	17.5
20190903_GT1_ARRAY_201_A08_TPMI.CEL	100000656736	2	1	2	56	0	0	0	0|1	0.1025	0.05	7.66667	6
20190819_GT1_ARRAY_191_A10_TPMI.CEL	100000693671	2	1	2	56	0	0	0	0|0	0.0682857	0.07	26.2857	26
20200213_GT2_ARRAY_3_H03_TPMI.CEL	100000746770	2	1	2	56	0	0	0	0|0	0.198333	0.065	12.6818	6
20190703_GT3_ARRAY_135_E04_TPMI.CEL	100000965999	2	1	2	56	0	0	0	1|0	0.186667	0.04	7.79412	6
20191028_GT21_ARRAY_550_A03_TPMI.CEL	100011354646	2	1	2	56	0	0	0	1|0	1.80426	0.03	4.46667	3
20191223_GT22_ARRAY_717_D05_TPMI.CEL	100011577888	2	1	1	56	0	0	0	0|1	1.505	0.375	12.4211	11
20191014_GT21_ARRAY_511_B01_TPMI.CEL	100012509879	2	1	1	56	0	0	0	1|0	3.78063	2.175	66.619	68
20200526_GT8_ARRAY_2056_C06_TPMI.CEL	100027962658	2	1	2	56	0	0	0	1|0	0.157647	0.13	18.9412	17
20190523_GT3_ARRAY_98_G12_TPMI.CEL	100028655216	2	1	2	56	0	0	0	1|0	1.90721	0.25	19.375	16
20190130_GT2_ARRAY_52_G07_TPMI.CEL	100032429206	2	1	2	56	0	0	0	0|0	0.190833	0.13	26.05	23
20190605_GT1_ARRAY_115_G03_TPMI.CEL	100033843189	2	1	2	56	0	0	0	1|0	5.87356	0.8	41.32	26
20191021_GT23_ARRAY_541_D01_TPMI.CEL	100033857959	2	1	1	56	0	0	0	0|0	0.0276667	0.02	1.64706	2
20190819_GT2_ARRAY_189_E10_TPMI.CEL	100033908478	2	1	1	56	0	0	0	0|0	0.539231	0.18	15.5385	14
20200916_GT1_ARRAY_4200_A09_TPMI.CEL	100035829618	2	1	2	56	0	0	0	1|0	0.306667	0.34	5.33333	5
20190618_GT3_ARRAY_124_F04_TPMI.CEL	100000141687	2	1	2	57	0	0	0	1|1	0.35	0.33	22.7619	16.5
20190729_GT2_ARRAY_161_C06_TPMI.CEL	100000151088	2	1	2	57	0	0	0	1|0	0.3371	0.1555	15.9	15
20200311_GT1_ARRAY_55_F04_TPMI.CEL	100000226726	2	1	2	57	0	0	0	0|0	0.0644737	0.05	10.8947	10
20200615_GT25_ARRAY_868_E09_TPMI.CEL	100000527786	2	1	2	57	0	0	0	0|1	0.0365714	0.019	11.8571	11
20191111_GT23_ARRAY_665_D06_TPMI.CEL	100000904636	2	1	2	57	0	0	0	0|1	1.14091	0.46	22.8182	22
20190814_GT3_ARRAY_179_D09_TPMI.CEL	100012297825	2	1	2	57	0	0	0	0|0	0.194306	0.03	20.0182	15
20191107_GT2_ARRAY_306_C04_TPMI.CEL	100012830032	2	1	2	57	0	0	0	1|0	0.2452	0.13	19.76	19
20191028_GT25_ARRAY_570_H05_TPMI.CEL	100013381596	2	1	1	57	0	0	0	1|1	0.765108	0.05	9.86111	5
20190520_GT2_ARRAY_90_H07_TPMI.CEL	100014379705	2	1	2	57	0	0	0	1|0	0.259182	0.1	23.7941	25
20191121_GT1_ARRAY_337_F12_TPMI.CEL	100015015286	2	1	2	57	0	0	0	0|1	1.41509	0.88	22.5472	20
20200709_GT7_ARRAY_2185_G04_TPMI.CEL	100015053017	2	1	2	57	0	0	0	1|0	0.173333	0.08	13.8889	16
20191118_GT3_ARRAY_324_H07_TPMI.CEL	100015755079	2	1	2	57	0	0	0	0|1	0.4196	0.25	15.76	15
20190819_GT2_ARRAY_189_H09_TPMI.CEL	100020080962	2	1	2	57	0	0	0	1|0	0.128462	0.09	5.15385	5
20211004_GT4_ARRAY_234_H01_TPMI.CEL	100023175600	2	1	2	57	0	0	0	0|1	0.24	0.22	11.125	10.5
20191202_GT22_ARRAY_613_A03_TPMI.CEL	100027539697	2	1	2	57	0	0	0	0|0	0.627941	0.145	5.76471	3
20200723_GT5_ARRAY_332_A09_TPMI.CEL	100029110359	2	1	2	57	0	0	0	0|0	0.095	0.085	14.6667	14
20191209_GT23_ARRAY_636_H08_TPMI.CEL	100029494862	2	1	2	57	0	0	0	0|1	1.33556	1.18	41.4444	40
20200113_GT22_ARRAY_741_A12_TPMI.CEL	100031081416	2	1	1	57	0	0	0	0|1	0.67225	0.195	20.2439	15
20190902_GT2_ARRAY_207_C02_TPMI.CEL	100031601878	2	1	2	57	0	0	0	0|0	2.7	0.515	49.9688	37
20190902_GT1_ARRAY_200_D07_TPMI.CEL	100032117158	2	1	2	57	0	0	0	1|0	0.659542	0.305	14.8696	12
20190521_GT2_ARRAY_91_D11_TPMI.CEL	100032168111	2	1	2	57	0	0	0	0|0	2.745	2.53	40.9512	37
20190917_GT2_ARRAY_229_E03_TPMI.CEL	100034457485	2	1	2	57	0	0	0	1|0	2.12091	0.22	28.4545	17
20200720_GT6_ARRAY_298_D05_TPMI.CEL	100035934704	2	1	1	57	0	0	0	1|0	0.484444	0.35	12.5556	14
20200715_GT7_ARRAY_275_F04_TPMI.CEL	100036180037	2	1	1	57	0	0	0	1|0	2.09182	1.47	20.5	16.5
20191216_GT21_ARRAY_639_F11_TPMI.CEL	100000198232	2	1	2	58	0	0	0	1|0	0.112857	0.08	8.66667	8
20200211_GT21_ARRAY_789_C09_TPMI.CEL	100000253760	2	1	1	58	0	0	0	0|1	0.924	0.89	15.375	15
20200219_GT3_ARRAY_24_E04_TPMI.CEL	100000278699	2	1	2	58	0	0	0	1|1	1.14714	0.625	33.5	31.5
20200728_GT2_ARRAY_4007_H05_TPMI.CEL	100000327668	2	1	2	58	0	0	0	1|0	0.16	0.16	17	17
20200211_GT24_ARRAY_814_B06_TPMI.CEL	100000388082	2	1	2	58	0	0	0	1|1	0.636923	0.32	32.4615	30
20200615_GT25_ARRAY_869_E01_TPMI.CEL	100000557741	2	1	1	58	0	0	0	0|0	1.12818	0.16	6.26087	5
20200706_GT24_ARRAY_900_C03_TPMI.CEL	100000886856	2	1	2	58	0	0	0	0|0	0.734444	0.31	65.3333	42
20200113_GT22_ARRAY_741_A09_TPMI.CEL	100000886870	2	1	2	58	0	0	0	0|0	0.600909	0.19	24.95	20
20210325_GT1_ARRAY_66_E04_TPMI.CEL	100000892989	2	1	2	58	0	0	0	1|1	0.02	0.02	13	13
20190917_GT1_ARRAY_234_B09_TPMI.CEL	100000982312	2	1	1	58	0	0	0	1|1	1.00737	0.2	20.3333	15.5
20191223_GT23_ARRAY_726_A03_TPMI.CEL	100012873585	2	1	1	58	0	0	0	1|0	1.05778	0.905	15.5	13
20190924_GT3_ARRAY_238_G11_TPMI.CEL	100015078611	2	1	1	58	0	0	0	0|0	1.962	1.69	29.5	22.5
20210325_GT7_ARRAY_4071_B01_TPMI.CEL	100016719883	2	1	2	58	0	0	0	1|1	0.2915	0.165	32.1667	23
20191022_GT2_ARRAY_278_G09_TPMI.CEL	100017734280	2	1	2	58	0	0	0	0|1	1.411	0.27	27.7333	16.5
20190715_GT1_ARRAY_141_B11_TPMI.CEL	100017859673	2	1	1	58	0	0	0	1|0	0.95625	0.76	55.375	56
20191104_GT1_ARRAY_292_C09_TPMI.CEL	100017869581	2	1	2	58	0	0	0	0|0	1.1771	0.2	19.0323	11
20190820_GT1_ARRAY_194_E05_TPMI.CEL	100020690183	2	1	2	58	0	0	0	0|0	3.9945	3.425	59.359	49
20191125_GT23_ARRAY_696_D05_TPMI.CEL	100021616364	2	1	2	58	0	0	0	0|0	0.459474	0.315	43.6579	39
20191211_GT2_ARRAY_356_C01_TPMI.CEL	100023601083	2	1	2	58	0	0	0	1|0	3.42	3.42	14	14
20191113_GT3_ARRAY_319_G05_TPMI.CEL	100027477771	2	1	2	58	0	0	0	1|1	1.72296	0.67	34.1111	31
20191104_GT21_ARRAY_580_E02_TPMI.CEL	100027978135	2	1	2	58	0	0	0	1|1	3.73529	3.23	91.0588	94
20190516_GT3_ARRAY_85_E12_TPMI.CEL	100032171374	2	1	2	58	0	0	0	0|0	1.05318	0.02	14.3158	7
20200716_GT7_ARRAY_279_A05_TPMI.CEL	100032291538	2	1	2	58	0	0	0	0|1	0.908571	0.365	16.2143	13.5
20191202_GT23_ARRAY_618_G01_TPMI.CEL	100033914271	2	1	2	58	0	0	0	1|0	0.393333	0.375	8.83333	8
20190814_GT3_ARRAY_179_D01_TPMI.CEL	100034379716	2	1	2	58	0	0	0	1|0	0.562727	0.11	52.7273	41
20190925_GT3_ARRAY_240_F09_TPMI.CEL	100034617709	2	1	1	58	0	0	0	1|1	0.23	0.25	6.6	5
20191118_GT3_ARRAY_323_F04_TPMI.CEL	100035152088	2	1	1	58	0	0	0	0|0	1.21882	0.55	21.75	14.5
20200513_GT1_ARRAY_232_E02_TPMI.CEL	100035584789	2	1	2	58	0	0	0	1|0	5.984	4.28	76.25	78.5
20200518_GT3_ARRAY_221_E08_TPMI.CEL	100036064433	2	1	1	58	0	0	0	1|0	2.195	1.765	30.3333	27.5
20200805_GT2_ARRAY_4045_G03_TPMI.CEL	100036120679	2	1	2	58	0	0	0	1|0	0.356	0.32	20	17
20200811_GT7_ARRAY_4065_F06_TPMI.CEL	100036162911	2	1	1	58	0	0	0	0|1	1.66857	1.8	72.75	74.5
20190905_GT2_ARRAY_213_B10_TPMI.CEL	100000028314	2	1	2	59	0	0	0	0|1	1.42469	0.63	24.8125	20
20191028_GT23_ARRAY_559_B08_TPMI.CEL	100000109124	2	1	1	59	0	0	0	0|1	1.07294	0.68	11	14
20200211_GT25_ARRAY_790_E09_TPMI.CEL	100000110725	2	1	2	59	0	0	0	1|0	1.53586	0.32	61.25	57
20191111_GT3_ARRAY_315_E07_TPMI.CEL	100000243241	2	1	2	59	0	0	0	0|1	1.19206	0.54	24.4262	18
20191125_GT21_ARRAY_687_D10_TPMI.CEL	100000291931	2	1	1	59	0	0	0	1|0	0.236471	0.135	4	3
20200714_GT7_ARRAY_273_B10_TPMI.CEL	100000625361	2	1	1	59	0	0	0	0|1	0.34	0.35	12.375	12
20191021_GT24_ARRAY_547_H08_TPMI.CEL	100013653811	2	1	2	59	0	0	0	1|0	1.461	0.39	21.5172	17
20191125_GT24_ARRAY_605_B11_TPMI.CEL	100015537900	2	1	2	59	0	0	0	1|1	1.88643	0.745	68.0714	73.5
20191125_GT2_ARRAY_348_C02_TPMI.CEL	100020766362	2	1	2	59	0	0	0	0|0	0.371429	0.12	9	8
20191003_GT3_ARRAY_265_C04_TPMI.CEL	100028707897	2	1	2	59	0	0	0	0|0	0.941667	0.15	16.7692	15
20190903_GT1_ARRAY_202_A10_TPMI.CEL	100031639406	2	1	2	59	0	0	0	0|0	1.6637	0.74	46	41
20191118_GT23_ARRAY_680_D12_TPMI.CEL	100032113272	2	1	2	59	0	0	0	1|1	1.1463	0.33	31.5357	26.5
20190904_GT1_ARRAY_204_C03_TPMI.CEL	100032263424	2	1	1	59	0	0	0	0|0	0.257056	0.085	4.72222	2
20191125_GT22_ARRAY_689_H08_TPMI.CEL	100032833954	2	1	2	59	0	0	0	1|1	0.230556	0.185	32.0556	30.5
20190905_GT2_ARRAY_214_B02_TPMI.CEL	100033058422	2	1	2	59	0	0	0	0|0	0.236111	0.1	20.3889	16.5
20191007_GT1_ARRAY_268_C02_TPMI.CEL	100034508904	2	1	2	59	0	0	0	0|0	0.0782308	0.03	4.84615	3
20200527_GT7_ARRAY_2059_D10_TPMI.CEL	100035679691	2	1	2	59	0	0	0	0|0	0.374286	0.19	21.1429	13
20200824_GT5_ARRAY_4114_A07_TPMI.CEL	100035752860	2	1	1	59	0	0	0	1|0	0.77	0.46	13.8571	11
20200824_GT3_ARRAY_387_A12_TPMI.CEL	100036378052	2	1	2	59	0	0	0	0|0	2.75	2.75	25	25
20191028_GT21_ARRAY_567_H07_TPMI.CEL	100000040733	2	1	2	60	0	0	0	0|0	1.67008	0.02	13.0571	2
20190130_GT1_ARRAY_51_A08_TPMI.CEL	100000098651	2	1	2	60	0	0	0	0|1	0.885	0.37	22.2857	20
20191024_GT2_ARRAY_282_A05_TPMI.CEL	100000358182	2	1	1	60	0	0	0	0|0	1.15538	0.53	46.0833	36
20190904_GT1_ARRAY_203_H07_TPMI.CEL	100000526809	2	1	2	60	0	0	0	0|0	1.49697	0.43	19.5926	12
20190925_GT2_ARRAY_248_G08_TPMI.CEL	100000817597	2	1	2	60	0	0	0	0|0	0.109333	0.11	34.6	34
20200211_GT23_ARRAY_806_G08_TPMI.CEL	100010733985	2	1	1	60	0	0	0	1|0	13.38	13.38	113	113
20191021_GT21_ARRAY_528_E03_TPMI.CEL	100012134205	2	1	2	60	0	0	0	0|1	0.823571	0.415	30.3333	28
20190612_GT1_ARRAY_119_H07_TPMI.CEL	100012275514	2	1	2	60	0	0	0	1|1	1.32273	0.49	56.5	54.5
20191021_GT24_ARRAY_546_F02_TPMI.CEL	100012688339	2	1	2	60	0	0	0	0|0	0.590882	0.2	21.6562	16
20191104_GT24_ARRAY_662_H06_TPMI.CEL	100018815694	2	1	2	60	0	0	0	1|1	1.03073	0.44	26.4118	23
20200513_GT1_ARRAY_232_H08_TPMI.CEL	100027984674	2	1	2	60	0	0	0	#N/A	0.605	0.355	10.3396	9
20190808_GT3_ARRAY_178_E05_TPMI.CEL	100030303902	2	1	2	60	0	0	0	1|1	0.135556	0.1	13.3778	13
20191216_GT23_ARRAY_705_D11_TPMI.CEL	100032275921	2	1	2	60	0	0	0	0|1	0.322273	0.02	27.1818	26
20191014_GT23_ARRAY_517_B07_TPMI.CEL	100032912018	2	1	2	60	0	0	0	0|1	1.09833	0.775	22.9333	22
20190808_GT2_ARRAY_170_F07_TPMI.CEL	100033721287	2	1	1	60	0	0	0	1|0	0.6575	0.155	12	8
20191202_GT21_ARRAY_612_F12_TPMI.CEL	100034169404	2	1	2	60	0	0	0	0|0	0.128333	0.13	9.93333	8
20190910_GT3_ARRAY_224_B04_TPMI.CEL	100035002145	2	1	2	60	0	0	0	0|0	2.7675	2.705	46.75	45
20191111_GT3_ARRAY_316_F12_TPMI.CEL	100035127892	2	1	1	60	0	0	0	1|0	0.7629	0.315	25.7778	15
20200729_GT4_ARRAY_4014_C01_TPMI.CEL	100035652415	2	1	2	60	0	0	0	0|1	0.185	0.135	12.375	11
20200414_GT4_ARRAY_125_G09_TPMI.CEL	100000149846	2	1	2	61	0	0	0	1|0	0.672222	0.17	25.2222	14
20200217_GT23_ARRAY_827_B04_TPMI.CEL	100000166842	2	1	2	61	0	0	0	1|0	0.497727	0.285	13.05	12
20200210_GT3_ARRAY_5_C02_TPMI.CEL	100000307441	2	1	1	61	0	0	0	0|0	1.925	1.675	42.8571	40
20191205_GT1_ARRAY_361_E06_TPMI.CEL	100000411603	2	1	2	61	0	0	0	0|0	0.587143	0.23	8.83333	8
20191003_GT3_ARRAY_265_E03_TPMI.CEL	100013467430	2	1	2	61	0	0	0	0|0	0.595556	0.405	52.4118	49
20191107_GT2_ARRAY_306_B08_TPMI.CEL	100016399950	2	1	1	61	0	0	0	0|0	2.845	2.485	61.4	58
20190813_GT1_ARRAY_183_F06_TPMI.CEL	100016738009	2	1	1	61	0	0	0	1|0	0.02795	0.019	7.35	7
20200211_GT21_ARRAY_788_A10_TPMI.CEL	100021731191	2	1	2	61	0	0	0	1|1	0.285385	0.07	10	7
20190123_GT2_ARRAY_46_B11_TPMI.CEL	100023836291	2	1	2	61	0	0	0	0|0	2.91935	0.79	43.6757	34
20200917_GT2_ARRAY_444_A10_TPMI.CEL	100036452494	2	1	1	61	0	0	0	0|0	1.82333	1.34	29.6667	27
20191023_GT2_ARRAY_280_F09_TPMI.CEL	100000092941	2	1	2	62	0	0	0	0|0	0.112647	0.02	27.4118	25
20191028_GT25_ARRAY_570_F08_TPMI.CEL	100000184314	2	1	2	62	0	0	0	1|0	0.0652083	0.03	8.33333	6.5
20191007_GT23_ARRAY_506_C04_TPMI.CEL	100000716561	2	1	2	62	0	0	0	0|0	1.51389	1.01	43.9375	45.5
20190904_GT2_ARRAY_212_D03_TPMI.CEL	100000871139	2	1	2	62	0	0	0	0|0	3.91172	0.72	36.32	33
20200907_GT1_ARRAY_4170_D07_TPMI.CEL	100000963267	2	1	2	62	0	0	0	0|0	1.04	0.905	33	33
20191014_GT23_ARRAY_518_D08_TPMI.CEL	100010159470	2	1	2	62	0	0	0	1|1	1.8416	0.465	57.4	52.5
20190911_GT3_ARRAY_226_C08_TPMI.CEL	100011781410	2	1	2	62	0	0	0	0|0	1.51959	0.89	62.8657	50
20190311_GT1_ARRAY_63_B09_TPMI.CEL	100013301145	2	1	2	62	0	0	0	1|0	1.85	0.44	19.5	19.5
20191125_GT22_ARRAY_689_E08_TPMI.CEL	100023064858	2	1	2	62	0	0	0	1|0	0.0397727	0.019	20.8571	17
20200805_GT2_ARRAY_4043_G10_TPMI.CEL	100024542524	2	1	1	62	0	0	0	0|1	1.69357	0.99	12.8462	7
20200303_GT1_ARRAY_44_E03_TPMI.CEL	100025637739	2	1	1	62	0	0	0	1|0	1.608	1.42	54.8571	53
20191202_GT3_ARRAY_363_A07_TPMI.CEL	100032109575	2	1	2	62	0	0	0	1|0	1.03571	0.435	21.0238	16.5
20191021_GT23_ARRAY_544_H06_TPMI.CEL	100032187948	2	1	2	62	0	0	0	0|1	0.66	0.19	23.7143	18
20191028_GT24_ARRAY_578_D01_TPMI.CEL	100033858368	2	1	2	62	0	0	0	1|1	0.294687	0.06	25.625	32.5
20191205_GT2_ARRAY_362_F04_TPMI.CEL	100000257240	2	1	2	63	0	0	0	0|0	0.566154	0.3	26.7857	23
20191028_GT23_ARRAY_576_A02_TPMI.CEL	100000494426	2	1	2	63	0	0	0	1|1	3.26023	2.34	28.2353	28
20200826_GT4_ARRAY_396_D03_TPMI.CEL	100000762078	2	1	2	63	0	0	0	0|0	1.07	1.07	10	10
20191029_GT3_ARRAY_286_A04_TPMI.CEL	100012913638	2	1	2	63	0	0	0	0|1	0.0723333	0.04	13.8571	13
20200211_GT3_ARRAY_8_B04_TPMI.CEL	100013222390	2	1	2	63	0	0	0	1|0	4.54333	0.14	38.8519	23
20200325_GT3_ARRAY_95_C01_TPMI.CEL	100013611173	2	1	2	63	0	0	0	1|1	0.306667	0.11	23	17
20191014_GT25_ARRAY_513_B06_TPMI.CEL	100018317214	2	1	2	63	0	0	0	0|0	0.829091	0.24	22.7273	12
20191125_GT24_ARRAY_604_F07_TPMI.CEL	100022180104	2	1	1	63	0	0	0	0|1	1.89742	0.55	23.9032	11
20190731_GT2_ARRAY_165_E04_TPMI.CEL	100029389745	2	1	2	63	0	0	0	0|0	0.561905	0.25	25.3333	22
20190909_GT3_ARRAY_222_H06_TPMI.CEL	100030088820	2	1	2	63	0	0	0	1|0	1.02792	0.14	27	26.5
20190617_GT3_ARRAY_122_D04_TPMI.CEL	100031956504	2	1	2	63	0	0	0	0|0	0.0875	0.019	10.75	6
20200622_GT3_ARRAY_2009_C11_TPMI.CEL	100034790010	2	1	2	63	0	0	0	1|1	0.424286	0.26	11	8
20191001_GT2_ARRAY_254_H01_TPMI.CEL	100034926859	2	1	2	63	0	0	0	0|0	1.88842	0.22	39.8571	25
20190121_GT3_ARRAY_42_B09_TPMI.CEL	100000571898	2	1	2	64	0	0	0	1|0	1.16667	1	13.2	10.5
20200611_GT3_ARRAY_2141_E09_TPMI.CEL	100000832919	2	1	2	64	0	0	0	0|0	6.73	6.73	92	92
20190905_GT2_ARRAY_214_D01_TPMI.CEL	100011151091	2	1	1	64	0	0	0	0|0	1.44194	0.39	42.5312	35.5
20191104_GT21_ARRAY_583_A11_TPMI.CEL	100014981911	2	1	2	64	0	0	0	1|0	0.438421	0.31	36.6111	35.5
20200304_GT4_ARRAY_49_C01_TPMI.CEL	100016503419	2	1	2	64	0	0	0	0|1	3.93075	2.33	31.7879	22
20210628_GT5_ARRAY_162_H05_TPMI.CEL	100025509374	2	1	1	64	0	0	0	0|1	0.592222	0.455	9.16667	10
20200813_GT4_ARRAY_368_B12_TPMI.CEL	100032820128	2	1	2	64	0	0	0	1|0	1	1	38	38
20200622_GT4_ARRAY_2012_C06_TPMI.CEL	100033573002	2	1	2	64	0	0	0	1|1	1.08357	0.135	30.5714	13.5
20191106_GT2_ARRAY_303_A05_TPMI.CEL	100034847160	2	1	2	64	0	0	0	1|1	0.3925	0.38	12.75	13
20191126_GT1_ARRAY_342_G07_TPMI.CEL	100035427696	2	1	2	64	0	0	0	0|0	0.81	0.14	22.0588	15
20200325_GT6_ARRAY_150_A11_TPMI.CEL	100035984070	2	1	2	64	0	0	0	0|0	3.44333	3.6	33.4444	36
20190820_GT1_ARRAY_193_G08_TPMI.CEL	100000228513	2	1	2	65	0	0	0	0|1	0.220478	0.02	16.875	11
20190521_GT2_ARRAY_92_A02_TPMI.CEL	100000313774	2	1	2	65	0	0	0	#N/A	0.203889	0.115	24.9545	24.5
20191216_GT24_ARRAY_646_B11_TPMI.CEL	100000491248	2	1	2	65	0	0	0	1|0	0.1475	0.04	29.4	30
20200819_GT7_ARRAY_4095_H08_TPMI.CEL	100000669975	2	1	2	65	0	0	0	0|0	2.04618	1.16	52.6	47.5
20190814_GT2_ARRAY_180_A07_TPMI.CEL	100010312469	2	1	2	65	0	0	0	1|0	0.843929	0.035	31.274	32
20191014_GT21_ARRAY_510_G06_TPMI.CEL	100011276453	2	1	2	65	0	0	0	0|0	1.93792	0.385	38.2778	27
20191119_GT3_ARRAY_325_C08_TPMI.CEL	100012861984	2	1	1	65	0	0	0	0|1	2.08652	1.61	29.6111	23
20200630_GT4_ARRAY_2036_H01_TPMI.CEL	100014003271	2	1	2	65	0	0	0	1|0	2.66222	1.235	42.5385	34
20181203_GT2_ARRAY_20_C07_TPMI.CEL	100014196792	2	1	2	65	0	0	0	0|1	0.26225	0.265	7.83333	6
20190903_GT2_ARRAY_210_G06_TPMI.CEL	100014854892	2	1	2	65	0	0	0	0|1	0.471118	0.34	70.5	74
20191202_GT23_ARRAY_619_H02_TPMI.CEL	100015211419	2	1	1	65	0	0	0	0|0	4.05536	1.64	42.2	42
20190814_GT2_ARRAY_180_H04_TPMI.CEL	100018012663	2	1	2	65	0	0	0	1|0	2.19333	0.83	30.6667	30
20190515_GT3_ARRAY_84_G12_TPMI.CEL	100022711574	2	1	2	65	0	0	0	0|0	0.579935	0.019	21.6552	6
20190701_GT3_ARRAY_131_C01_TPMI.CEL	100033572426	2	1	2	65	0	0	0	0|0	0.113765	0.02	24.2593	23
20191107_GT2_ARRAY_306_F02_TPMI.CEL	100033909929	2	1	2	65	0	0	0	0|0	0.0994737	0.019	20.1111	6.5
20190917_GT1_ARRAY_233_B07_TPMI.CEL	100034426217	2	1	2	65	0	0	0	0|0	0.937826	0.17	22.9333	14
20191002_GT1_ARRAY_271_H09_TPMI.CEL	100000040937	2	1	2	66	0	0	0	1|0	0.53325	0.56	18.6	18
20191209_GT22_ARRAY_635_A10_TPMI.CEL	100000339163	2	1	2	66	0	0	0	0|0	0.899444	0.125	20.6111	14
20200629_GT3_ARRAY_2029_D08_TPMI.CEL	100000755921	2	1	1	66	0	0	0	0|1	3.45	3.45	48	48
20190926_GT3_ARRAY_241_D08_TPMI.CEL	100012925024	2	1	2	66	0	0	0	0|0	0.0788889	0.019	25.8333	22.5
20191014_GT25_ARRAY_515_C11_TPMI.CEL	100015442390	2	1	2	66	0	0	0	0|1	2.05214	1.31	28.2857	19
20200813_GT7_ARRAY_4073_H10_TPMI.CEL	100031811340	2	1	2	66	0	0	0	0|0	0.798571	0.235	33.4286	24
20191028_GT23_ARRAY_559_C04_TPMI.CEL	100032895734	2	1	1	66	0	0	0	0|0	1.32831	0.665	15.1875	9.5
20191007_GT23_ARRAY_505_H05_TPMI.CEL	100032996876	2	1	2	66	0	0	0	1|0	1.01286	0.995	17.0769	17
20190905_GT1_ARRAY_206_E06_TPMI.CEL	100034710114	2	1	1	66	0	0	0	0|0	0.615	0.09	5.5	2
20200714_GT6_ARRAY_274_D12_TPMI.CEL	100035312111	2	1	1	66	0	0	0	1|0	0.703333	0.605	44	32.5
20200518_GT25_ARRAY_853_F11_TPMI.CEL	100000718194	2	1	2	67	0	0	0	0|1	0.56	0.17	25.125	21
20190924_GT2_ARRAY_246_F10_TPMI.CEL	100013793568	2	1	2	67	0	0	0	0|1	0.0277391	0.019	2.96552	2
20191125_GT21_ARRAY_688_B04_TPMI.CEL	100018552989	2	1	1	67	0	0	0	0|1	0.6715	0.32	9.85366	9
20191104_GT23_ARRAY_597_E09_TPMI.CEL	100020008366	2	1	2	67	0	0	0	0|0	0.318519	0.019	8.52083	2
20200211_GT23_ARRAY_808_G01_TPMI.CEL	100021814797	2	1	2	67	0	0	0	0|1	0.213214	0.19	24.2593	23
20191104_GT1_ARRAY_292_F01_TPMI.CEL	100022301615	2	1	2	67	0	0	0	0|1	3.50645	0.77	62.4074	68
20190313_GT3_ARRAY_65_D04_TPMI.CEL	100025654182	2	1	2	67	0	0	0	1|0	1.32609	0.67	20.8182	21.5
20200106_GT22_ARRAY_735_H02_TPMI.CEL	100000331579	2	1	2	68	0	0	0	0|1	0.0684615	0.06	7.53846	7
20190827_GT1_ARRAY_198_F08_TPMI.CEL	100000525072	2	1	2	68	0	0	0	0|1	0.929937	0.37	9.46667	8
20191120_GT3_ARRAY_328_F01_TPMI.CEL	100000993343	2	1	2	68	0	0	0	0|0	0.221	0.1	18.3	14
20200706_GT23_ARRAY_897_G04_TPMI.CEL	100012734976	2	1	2	68	0	0	0	0|0	0.0741667	0.07	7.91667	7.5
20191028_GT25_ARRAY_556_H07_TPMI.CEL	100024434058	2	1	2	68	0	0	0	0|0	0.7875	0.925	44	38
20190513_GT3_ARRAY_79_F04_TPMI.CEL	100029374653	2	1	1	68	0	0	0	0|0	2.47733	1.54	54.2273	42.5
20190123_GT1_ARRAY_45_H05_TPMI.CEL	100031039711	2	1	1	68	0	0	0	0|0	1.078	0.445	24.4643	20.5
20200803_GT4_ARRAY_4038_A10_TPMI.CEL	100034013183	2	1	2	68	0	0	0	1|1	0.4325	0.21	15.75	17.5
20190911_GT2_ARRAY_220_D10_TPMI.CEL	100034789682	2	1	2	68	0	0	0	1|1	0.0213333	0.02	6.5	6
20200713_GT6_ARRAY_268_F08_TPMI.CEL	100035696308	2	1	2	68	0	0	0	0|0	1.1775	0.91	29	25
20200526_GT3_ARRAY_2073_E01_TPMI.CEL	100016171152	2	1	2	69	0	0	0	0|0	0.0685714	0.06	39.4	38
20200210_GT3_ARRAY_5_B04_TPMI.CEL	100034139485	2	1	2	69	0	0	0	0|0	0.832667	0.28	39.3333	31
20200908_GT7_ARRAY_4159_D01_TPMI.CEL	100034198958	2	1	2	69	0	0	0	0|1	0.216667	0.17	22	5
20200806_GT2_ARRAY_4047_H10_TPMI.CEL	100036183691	2	1	2	69	0	0	0	1|0	0.2875	0.29	24.1111	19
20190725_GT2_ARRAY_150_D04_TPMI.CEL	100015227694	2	1	1	70	0	0	0	0|0	0.595417	0.39	9.21739	7
20191028_GT21_ARRAY_551_D01_TPMI.CEL	100017387812	2	1	1	70	0	0	0	0|1	0.897114	0.06	22.2558	20
20190813_GT1_ARRAY_183_C08_TPMI.CEL	100018654336	2	1	1	70	0	0	0	1|0	1.42952	0.24	20.5	8.5
20200521_GT1_ARRAY_246_B02_TPMI.CEL	100018777178	2	1	1	70	0	0	0	1|1	0.06	0.06	10	10
20190819_GT3_ARRAY_190_G05_TPMI.CEL	100028057127	2	1	2	70	0	0	0	0|0	1.73112	0.24	53.2353	52
20210329_GT1_ARRAY_4073_G06_TPMI.CEL	100029535046	2	1	1	70	0	0	0	0|0	1.87158	0.84	29.8421	27
20190903_GT2_ARRAY_210_F12_TPMI.CEL	100029935868	2	1	2	70	0	0	0	0|1	0.253306	0.03	14.6389	9.5
20191028_GT23_ARRAY_559_F10_TPMI.CEL	100033909950	2	1	2	70	0	0	0	1|0	1.27222	1	28.5556	27
20191105_GT2_ARRAY_302_B03_TPMI.CEL	100035100685	2	1	1	70	0	0	0	1|0	0.927895	0.87	15.6429	13
20191014_GT24_ARRAY_522_B06_TPMI.CEL	100035182354	2	1	1	70	0	0	0	0|0	0.203636	0.06	11.6364	12
20200414_GT2_ARRAY_121_C01_TPMI.CEL	100035985670	2	1	2	70	0	0	0	0|0	1.4225	1.29	55	47
20190725_GT3_ARRAY_157_B12_TPMI.CEL	100000476467	2	1	2	71	0	0	0	1|0	17.98	3.565	65.7333	72
20200406_GT1_ARRAY_101_C11_TPMI.CEL	100000908283	2	1	2	71	0	0	0	1|0	0.266923	0.19	28.3846	28
20200805_GT4_ARRAY_4046_F12_TPMI.CEL	100010112256	2	1	2	71	0	0	0	0|0	1.093	0.245	23.2857	15
20200622_GT23_ARRAY_878_E01_TPMI.CEL	100013500678	2	1	2	71	0	0	0	1|0	0.152143	0.07	17.2069	16
20191107_GT1_ARRAY_297_B05_TPMI.CEL	100023810486	2	1	1	71	0	0	0	0|0	3.88375	2.105	68.9583	59
20181205_GT2_ARRAY_21_F01_TPMI.CEL	100032053612	2	1	2	71	0	0	0	0|1	12.9764	12.43	54.2308	48
20191118_GT21_ARRAY_678_G10_TPMI.CEL	100035267001	2	1	2	71	0	0	0	0|0	1.53	1.53	90	90
20200211_GT23_ARRAY_807_H06_TPMI.CEL	100010512078	2	1	2	72	0	0	0	1|0	0.554	0.55	17.8333	16
20191114_GT3_ARRAY_321_B12_TPMI.CEL	100016387960	2	1	2	72	0	0	0	1|0	1.1425	0.225	24.9167	19.5
20190313_GT1_ARRAY_66_H09_TPMI.CEL	100029365074	2	1	2	72	0	0	0	0|0	1.13077	0.53	39.303	28
20190704_GT1_ARRAY_145_F11_TPMI.CEL	100030652194	2	1	2	72	0	0	0	1|1	0.524647	0.07	21.8235	15
20200629_GT8_ARRAY_2020_A05_TPMI.CEL	100032800468	2	1	1	72	0	0	0	0|0	2.66182	0.57	19.1818	3
20191113_GT3_ARRAY_319_C02_TPMI.CEL	100033006210	2	1	1	72	0	0	0	0|0	4.62241	2.6	53.8	46.5
20200513_GT4_ARRAY_208_F10_TPMI.CEL	100010006119	2	1	2	73	0	0	0	0|0	0.205	0.205	30.3333	30
20200803_GT7_ARRAY_4019_E03_TPMI.CEL	100012667277	2	1	2	73	0	0	0	0|0	1.11056	0.37	39.8108	33
20190930_GT3_ARRAY_260_B04_TPMI.CEL	100022883568	2	1	2	73	0	0	0	1|0	0.0232308	0.019	29.2353	29
20190617_GT3_ARRAY_122_A08_TPMI.CEL	100030983944	2	1	1	73	0	0	0	0|0	0.743455	0.019	12.7273	2
20191003_GT2_ARRAY_258_D10_TPMI.CEL	100031246001	2	1	2	73	0	0	0	0|0	1.48909	0.23	30.2759	25
20200217_GT24_ARRAY_835_H10_TPMI.CEL	100000662729	2	1	2	74	0	0	0	1|0	2.62667	3.25	34	34
20191106_GT1_ARRAY_295_A09_TPMI.CEL	100012308035	2	1	1	74	0	0	0	0|0	2.06434	0.885	35.5507	32
20190617_GT3_ARRAY_122_B11_TPMI.CEL	100033051340	2	1	2	74	0	0	0	0|1	0.462174	0.35	13.3478	13
20191120_GT3_ARRAY_327_B07_TPMI.CEL	100000647916	2	1	2	75	0	0	0	0|0	2.4775	2.445	71.5	68.5
20191007_GT25_ARRAY_501_C05_TPMI.CEL	100024019076	2	1	1	75	0	0	0	1|0	5.89105	2.41	61.0833	70
20191125_GT24_ARRAY_606_B07_TPMI.CEL	100024973163	2	1	1	75	0	0	0	1|1	0.69	0.69	37	37
20200211_GT25_ARRAY_790_D10_TPMI.CEL	100000140169	2	1	2	76	0	0	0	1|1	0.584286	0.23	17.8333	11
20191104_GT25_ARRAY_587_D01_TPMI.CEL	100010463037	2	1	1	76	0	0	0	0|0	8.59167	5.59	36.5	35
20190306_GT2_ARRAY_61_H04_TPMI.CEL	100034809797	2	1	2	76	0	0	0	1|0	2.23	2.23	#N/A	#N/A
20200615_GT25_ARRAY_869_D03_TPMI.CEL	100010827568	2	1	2	77	0	0	0	0|1	1.26125	0.73	26.1429	26
20211213_GT1_ARRAY_365_C07_TPMI.CEL	100017403072	2	1	1	77	0	0	0	0|0	0.0195	0.0195	4	3
20200831_GT4_ARRAY_400_A08_TPMI.CEL	100019421089	2	1	2	77	0	0	0	1|0	0.1	0.11	23.75	24.5
20191118_GT23_ARRAY_680_H03_TPMI.CEL	100024936901	2	1	1	77	0	0	0	0|0	4.43146	2.53	65.6923	65
20191105_GT1_ARRAY_293_A03_TPMI.CEL	100032029571	2	1	2	77	0	0	0	0|1	0.162	0.1	10.6	10
20191014_GT1_ARRAY_272_A08_TPMI.CEL	100000662539	2	1	2	78	0	0	0	1|1	1.55883	0.245	19.1176	15
20200615_GT23_ARRAY_864_F01_TPMI.CEL	100000870683	2	1	2	78	0	0	0	0|0	4.86188	3.345	82.7273	86
20191104_GT24_ARRAY_663_C09_TPMI.CEL	100010053647	2	1	2	78	0	0	0	0|0	0.739091	0.47	21.2727	17
20210628_GT7_ARRAY_4197_F02_TPMI.CEL	100012521135	2	1	1	78	0	0	0	1|0	4.85787	2.36	20.625	10.5
20200709_GT2_ARRAY_261_G06_TPMI.CEL	100014522237	2	1	2	78	0	0	0	1|0	0.7175	0.655	79.375	78.5
20200513_GT3_ARRAY_207_F09_TPMI.CEL	100027306561	2	1	2	78	0	0	0	0|1	8.575	5.765	114.8	114
20191111_GT2_ARRAY_308_E09_TPMI.CEL	100033911839	2	1	2	78	0	0	0	0|0	0.20885	0.03	6.54167	5
20191125_GT22_ARRAY_694_A05_TPMI.CEL	100000061088	2	1	2	79	0	0	0	1|0	6.10588	4.29	63.95	62
20190724_GT3_ARRAY_155_G12_TPMI.CEL	100000324068	2	1	2	79	0	0	0	0|0	0.4335	0.019	10.3636	8
20190627_GT3_ARRAY_130_G07_TPMI.CEL	100012939450	2	1	2	79	0	0	0	0|1	2.39875	0.47	33.4138	29
20191003_GT2_ARRAY_257_C01_TPMI.CEL	100022439556	2	1	2	79	0	0	0	0|1	0.388182	0.37	15.4	15
20200603_GT8_ARRAY_2092_C10_TPMI.CEL	100000916000	2	1	2	80	0	0	0	0|0	0.815556	0.12	28.1111	18
20200203_GT23_ARRAY_774_E12_TPMI.CEL	100013212499	2	1	2	80	0	0	0	0|0	0.105714	0.1	33	32.5
20200623_GT5_ARRAY_256_G03_TPMI.CEL	100014073894	2	1	2	80	0	0	0	0|0	0.176	0.16	28.1667	25
20200827_GT4_ARRAY_4104_A05_TPMI.CEL	100033511000	2	1	2	80	0	0	0	0|0	1.43333	0.55	23	11
20190304_GT2_ARRAY_60_C07_TPMI.CEL	100000499091	2	1	2	81	0	0	0	0|0	5.38091	5.25	64.5455	62
20190806_GT3_ARRAY_174_G05_TPMI.CEL	100000541946	2	1	2	81	0	0	0	1|0	1.52385	0.48	42.8889	35
20191125_GT22_ARRAY_693_D09_TPMI.CEL	100011196355	2	1	1	81	0	0	0	0|0	4.48667	3.52	60.25	65.5
20200309_GT3_ARRAY_59_D06_TPMI.CEL	100010131965	2	1	2	82	0	0	0	0|1	5.15875	2.255	86.32	83
20200622_GT23_ARRAY_878_E10_TPMI.CEL	100016987280	2	1	2	82	0	0	0	0|1	5.42815	2.98	77.6	80
20190909_GT3_ARRAY_222_C02_TPMI.CEL	100023130506	2	1	2	82	0	0	0	1|0	2.95132	1.41	53.0312	52.5
20200819_GT4_ARRAY_4084_F04_TPMI.CEL	100035331622	2	1	2	83	0	0	0	0|0	5.545	5.545	77.5	77.5
20191014_GT21_ARRAY_510_A01_TPMI.CEL	100026635394	2	1	2	84	0	0	0	0|1	4.01111	2.05	81.5	85.5
20200805_GT4_ARRAY_4046_D11_TPMI.CEL	100030553752	2	1	2	84	0	0	0	1|1	1.13194	0.36	29.0303	21
20191216_GT24_ARRAY_708_D05_TPMI.CEL	100018720775	2	1	2	85	0	0	0	0|0	0.359884	0.019	10.4412	8
20191001_GT2_ARRAY_253_B06_TPMI.CEL	100026459883	2	1	1	88	0	0	0	1|0	3.998	2.87	45.2	42
20190311_GT1_ARRAY_63_H01_TPMI.CEL	100032372576	2	1	1	90	0	0	0	0|1	3.06	3.02	38.5	38.5
20191216_GT21_ARRAY_639_C09_TPMI.CEL	100022805591	2	1	2	91	0	0	0	0|1	0.61	0.61	35.5	35.5
20211123_GT5_ARRAY_4481_E12_TPMI.CEL	100026206375	2	-9	2	22	2	0	2	0|0	7.75	7.75	27.5	27.5
20190617_GT3_ARRAY_122_D09_TPMI.CEL	100019458555	2	-9	1	32	2	0	2	0|0	1.83876	1.395	7.92683	4
20191202_GT23_ARRAY_621_H02_TPMI.CEL	100000890945	2	-9	2	33	2	0	2	0|0	0.37403	0.04	14.625	11
20191202_GT23_ARRAY_619_E11_TPMI.CEL	100019103916	2	-9	2	33	2	0	2	1|0	2.60455	1.85	42.1351	35
20200324_GT1_ARRAY_86_B06_TPMI.CEL	100030207544	2	-9	2	34	2	0	2	1|0	0.309074	0.05	15.3667	14
20190910_GT3_ARRAY_223_C08_TPMI.CEL	100012537761	2	-9	2	39	2	0	2	0|0	0.292	0.07	21.0769	16
20190130_GT1_ARRAY_51_D09_TPMI.CEL	100017561838	2	-9	2	39	2	0	2	0|1	0.2406	0.13	7.56818	6
20190313_GT3_ARRAY_65_A02_TPMI.CEL	100019991959	2	-9	2	39	2	0	2	0|1	1.00405	0.7	17.3448	16
20210615_GT5_ARRAY_145_D11_TPMI.CEL	100029099897	2	-9	1	39	2	0	2	0|1	2.11294	0.65	6.18182	2
20200525_GT24_ARRAY_860_F03_TPMI.CEL	100000323192	2	-9	1	41	2	0	2	0|1	0.075	0.04	2.78378	2
20190724_GT3_ARRAY_156_F09_TPMI.CEL	100021384730	2	-9	1	43	2	0	2	0|0	1.42909	1.45	9.47059	7.5
20191104_GT21_ARRAY_584_H01_TPMI.CEL	100000651353	2	-9	1	44	2	0	2	1|0	0.548649	0.49	6.78378	6
20200304_GT1_ARRAY_45_H05_TPMI.CEL	100010363755	2	-9	2	44	2	0	2	0|1	0.125308	0.09	7.74359	7
20190611_GT1_ARRAY_117_F08_TPMI.CEL	100000691078	2	-9	2	45	2	0	2	1|0	0.513741	0.06	20.5	20.5
20191209_GT21_ARRAY_638_E06_TPMI.CEL	100019644196	2	-9	2	46	2	0	2	1|0	0.0237619	0.019	11.3095	8
20181112_GT2_ARRAY_8_E02_TPMI.CEL	100027669110	2	-9	2	46	2	0	2	#N/A	0.581188	0.115	6.51724	5
20190220_GT2_ARRAY_56_C09_TPMI.CEL	100000205951	2	-9	2	48	2	0	2	0|0	1.188	0.55	27.7885	27.5
20191104_GT25_ARRAY_591_H03_TPMI.CEL	100021073737	2	-9	2	48	2	0	2	1|1	1.49853	1.11	24.2424	23
20200203_GT21_ARRAY_759_D11_TPMI.CEL	100023210499	2	-9	2	53	2	0	2	1|0	3.27	0.61	20.5714	15
20200604_GT3_ARRAY_2109_G12_TPMI.CEL	100014377296	2	-9	2	55	2	0	2	0|0	1.57819	1.15	42.027	38
20191125_GT24_ARRAY_606_H10_TPMI.CEL	100000330206	2	-9	2	56	2	0	2	0|0	0.463	0.215	18.3	9.5
20190905_GT2_ARRAY_214_F12_TPMI.CEL	100013779446	2	-9	2	56	2	0	2	1|0	0.267763	0.19	36.3243	34
20190509_GT2_ARRAY_77_A06_TPMI.CEL	100022022237	2	-9	2	57	2	0	2	0|1	1.09214	0.19	23.0704	14
20200325_GT1_ARRAY_88_A03_TPMI.CEL	100000566241	2	-9	2	58	2	0	2	0|1	4.99146	2.25	60.2941	53
20191223_GT24_ARRAY_625_G08_TPMI.CEL	100011973897	2	-9	1	61	2	0	2	0|0	0.8845	0.325	14.3889	11
20200526_GT8_ARRAY_2058_A04_TPMI.CEL	100025306385	2	-9	1	62	2	0	2	1|0	3.65667	0.755	42.5	28.5
20191014_GT25_ARRAY_516_D06_TPMI.CEL	100022843273	2	-9	2	66	2	0	2	1|1	0.305909	0.255	20.1818	15.5
20191216_GT23_ARRAY_707_B11_TPMI.CEL	100010001331	2	-9	2	71	2	0	2	1|0	0.0756286	0.02	7.52941	6
20191202_GT22_ARRAY_615_A01_TPMI.CEL	100025285538	2	-9	2	72	2	0	2	1|0	0.602206	0.019	5.07937	2
20191021_GT21_ARRAY_527_F10_TPMI.CEL	100027265714	2	-9	2	20	0	2	2	1|1	0.369889	0.019	8.81579	5
20190902_GT2_ARRAY_208_B10_TPMI.CEL	100023045458	2	-9	1	26	0	2	2	1|1	0.739744	0.64	11.9355	11
20191028_GT21_ARRAY_550_B02_TPMI.CEL	100024166664	2	-9	2	27	0	2	2	1|1	0.317895	0.16	8.48571	8
20190704_GT1_ARRAY_145_D02_TPMI.CEL	100025732306	2	-9	2	28	0	2	2	0|0	0.59716	0.48	38.1481	34
20191104_GT24_ARRAY_671_A07_TPMI.CEL	100000859828	2	-9	2	29	0	2	2	1|1	0.20375	0.155	53	53
20200817_GT3_ARRAY_4075_B03_TPMI.CEL	100020835872	2	-9	2	29	0	2	2	0|0	0.54	0.54	7.66667	8
20210317_GT3_ARRAY_4202_E06_TPMI.CEL	100022677583	2	-9	1	30	0	2	2	0|0	0.948462	0.58	8.375	6.5
20191111_GT25_ARRAY_652_B02_TPMI.CEL	100023549445	2	-9	2	32	0	2	2	1|1	2.39143	1.97	65.6667	75
20210812_GT1_ARRAY_183_B06_TPMI.CEL	100012532834	2	-9	2	33	0	2	2	1|0	0.204	0.07	12	12
20191118_GT1_ARRAY_331_D07_TPMI.CEL	100016610149	2	-9	2	33	0	2	2	0|1	3.48241	2.7	37.7349	34
20200429_GT3_ARRAY_169_G09_TPMI.CEL	100022622359	2	-9	2	34	0	2	2	1|1	0.04	0.04	10	10
20210929_GT2_ARRAY_226_B08_TPMI.CEL	100023140865	2	-9	2	36	0	2	2	1|1	0.0216667	0.02	10.8571	9
20191104_GT23_ARRAY_602_B07_TPMI.CEL	100022039390	2	-9	1	38	0	2	2	0|1	0.136667	0.07	3	3
20200211_GT24_ARRAY_815_A02_TPMI.CEL	100026511532	2	-9	2	38	0	2	2	1|0	0.141613	0.13	18.8065	17
20200211_GT23_ARRAY_805_B06_TPMI.CEL	100000759856	2	-9	1	39	0	2	2	0|0	0.056	0.055	6.38889	2.5
20200629_GT24_ARRAY_892_G04_TPMI.CEL	100010529297	2	-9	2	39	0	2	2	0|1	0.0581667	0.065	8.9	8.5
20191223_GT23_ARRAY_724_G10_TPMI.CEL	100027422134	2	-9	2	39	0	2	2	1|0	0.0438824	0.04	38.6	38
20200226_GT2_ARRAY_32_G06_TPMI.CEL	100000529271	2	-9	2	40	0	2	2	0|1	0.136276	0.019	16	17
20191028_GT23_ARRAY_572_C04_TPMI.CEL	100000206398	2	-9	2	41	0	2	2	0|1	0.255235	0.06	12	11
20190925_GT2_ARRAY_248_D06_TPMI.CEL	100011895753	2	-9	2	42	0	2	2	1|0	0.161667	0.165	7.625	8
20200720_GT8_ARRAY_296_B05_TPMI.CEL	100029462792	2	-9	2	42	0	2	2	1|0	0.265	0.265	9.05882	7
20191021_GT24_ARRAY_546_B07_TPMI.CEL	100000429195	2	-9	1	43	0	2	2	0|1	0.4	0.31	11.7857	10
20190826_GT1_ARRAY_196_B11_TPMI.CEL	100013538077	2	-9	2	43	0	2	2	0|1	0.205849	0.12	19.9123	17
20200211_GT21_ARRAY_789_G11_TPMI.CEL	100016953507	2	-9	2	43	0	2	2	0|0	0.22127	0.05	11.4	9
20191202_GT22_ARRAY_614_A07_TPMI.CEL	100011620132	2	-9	1	44	0	2	2	1|0	0.186667	0.05	5.75	5
20200630_GT3_ARRAY_2033_E12_TPMI.CEL	100021346985	2	-9	2	44	0	2	2	1|0	1.3475	0.635	23	20
20190516_GT3_ARRAY_85_A04_TPMI.CEL	100000416925	2	-9	2	46	0	2	2	1|0	0.0978	0.04	18.5	18.5
20190903_GT2_ARRAY_209_B05_TPMI.CEL	100000504021	2	-9	2	46	0	2	2	1|1	1.61848	0.63	13.1667	9
20190904_GT2_ARRAY_212_C11_TPMI.CEL	100000135816	2	-9	2	47	0	2	2	1|1	0.0912857	0.07	9.25	8.5
20200217_GT24_ARRAY_833_C08_TPMI.CEL	100000550478	2	-9	2	48	0	2	2	1|1	2.21423	0.18	44.1042	23
20190306_GT3_ARRAY_62_D09_TPMI.CEL	100017935031	2	-9	2	48	0	2	2	1|1	6.86429	1.2	35.6	37
20191120_GT1_ARRAY_336_G03_TPMI.CEL	100000504072	2	-9	2	49	0	2	2	1|1	0.69	0.06	17.125	10.5
20200309_GT21_ARRAY_837_H03_TPMI.CEL	100000556994	2	-9	1	49	0	2	2	1|0	0.123333	0.05	2	2
20190814_GT3_ARRAY_179_G09_TPMI.CEL	100000646490	2	-9	2	49	0	2	2	0|1	0.34027	0.15	29.1111	27
20190220_GT2_ARRAY_56_E04_TPMI.CEL	100029982858	2	-9	2	49	0	2	2	1|1	0.55	0.55	61	61
20200212_GT2_ARRAY_1_G01_TPMI.CEL	100030045075	2	-9	1	49	0	2	2	1|1	0.0732	0.04	25.1333	19
20200622_GT23_ARRAY_880_F03_TPMI.CEL	100000014652	2	-9	2	50	0	2	2	0|1	0.111143	0.03	26.2667	27
20200608_GT3_ARRAY_2129_D12_TPMI.CEL	100021563343	2	-9	2	50	0	2	2	1|0	0.14	0.14	26.5	26.5
20191014_GT25_ARRAY_513_H03_TPMI.CEL	100000371020	2	-9	2	51	0	2	2	0|1	0.77261	0.63	35.2105	28.5
20190925_GT3_ARRAY_240_C05_TPMI.CEL	100011513099	2	-9	2	51	0	2	2	1|1	0.0254286	0.02	12.125	10.5
20200713_GT4_ARRAY_286_A05_TPMI.CEL	100018068935	2	-9	2	51	0	2	2	1|1	#N/A	#N/A	39	39
20210628_GT5_ARRAY_162_D08_TPMI.CEL	100018397530	2	-9	2	51	0	2	2	1|0	0.734167	0.395	15.24	14
20190827_GT1_ARRAY_197_D09_TPMI.CEL	100012331941	2	-9	2	52	0	2	2	0|0	0.16	0.16	32.3333	31
20200616_GT4_ARRAY_2168_A05_TPMI.CEL	100000045488	2	-9	2	53	0	2	2	0|1	0.275	0.165	10.8	9
20191210_GT1_ARRAY_381_C04_TPMI.CEL	100000410179	2	-9	2	53	0	2	2	1|1	0.0193333	0.019	10.8947	10
20200723_GT5_ARRAY_332_C02_TPMI.CEL	100012920166	2	-9	2	53	0	2	2	1|1	0.2874	0.019	9	9
20200413_GT4_ARRAY_123_D03_TPMI.CEL	100016185915	2	-9	2	53	0	2	2	1|1	1.03036	0.515	14.25	12
20200603_GT4_ARRAY_2106_D01_TPMI.CEL	100000162287	2	-9	2	54	0	2	2	1|1	0.09	0.07	17.3636	9
20190529_GT1_ARRAY_105_F02_TPMI.CEL	100000436121	2	-9	2	55	0	2	2	0|1	0.03	0.03	8	8
20190620_GT1_ARRAY_128_C03_TPMI.CEL	100000628029	2	-9	2	55	0	2	2	0|1	0.668462	0.24	18.1795	14
20200413_GT21_ARRAY_845_F01_TPMI.CEL	100011929756	2	-9	2	55	0	2	2	1|0	1.04455	0.21	31.1667	29.5
20190704_GT2_ARRAY_146_G10_TPMI.CEL	100016301780	2	-9	2	55	0	2	2	0|1	0.76025	0.12	14.9737	9.5
20200213_GT2_ARRAY_3_F06_TPMI.CEL	100022210061	2	-9	2	55	0	2	2	1|0	0.0985	0.08	50.6	48.5
20191216_GT23_ARRAY_707_A11_TPMI.CEL	100000295448	2	-9	2	56	0	2	2	1|1	0.0245	0.0245	#N/A	#N/A
20190306_GT3_ARRAY_62_B12_TPMI.CEL	100030040259	2	-9	2	56	0	2	2	1|0	1.8	0.36	21.5	21.5
20190813_GT1_ARRAY_184_C10_TPMI.CEL	100000110388	2	-9	2	57	0	2	2	1|1	1.01135	0.49	26.0968	24
20191104_GT21_ARRAY_584_C11_TPMI.CEL	100000650841	2	-9	2	57	0	2	2	1|0	0.0466667	0.04	12.1579	10
20191202_GT23_ARRAY_621_H06_TPMI.CEL	100011985450	2	-9	2	57	0	2	2	0|1	0.019	0.019	16	16
20191106_GT2_ARRAY_303_D11_TPMI.CEL	100012007686	2	-9	2	57	0	2	2	1|1	1.09	0.09	19.1818	17
20200629_GT24_ARRAY_892_B06_TPMI.CEL	100000783818	2	-9	2	59	0	2	2	1|0	0.132	0.03	13.4444	11
20200203_GT22_ARRAY_768_B05_TPMI.CEL	100015136699	2	-9	2	59	0	2	2	1|0	0.201875	0.105	8	7.5
20200528_GT7_ARRAY_2063_D09_TPMI.CEL	100000974491	2	-9	1	61	0	2	2	0|0	5.04133	3.06	58.1667	56
20200420_GT6_ARRAY_138_C05_TPMI.CEL	100023848816	2	-9	1	61	0	2	2	0|1	1.30261	0.45	5.66667	7
20200211_GT24_ARRAY_813_D09_TPMI.CEL	100000013235	2	-9	2	62	0	2	2	1|1	0.104261	0.1	7.5	7
20200113_GT21_ARRAY_739_G01_TPMI.CEL	100012531845	2	-9	2	63	0	2	2	1|1	0.04	0.04	35.1818	14
20200701_GT2_ARRAY_2040_D01_TPMI.CEL	100024113685	2	-9	2	63	0	2	2	1|1	0.0866667	0.055	15.375	14.5
20191216_GT22_ARRAY_704_A12_TPMI.CEL	100024455641	2	-9	2	63	0	2	2	0|0	1.03	0.24	34.5	28
20181224_GT1_ARRAY_29_C02_TPMI.CEL	100027823785	2	-9	1	63	0	2	2	1|1	0.0733333	0.08	2.57895	2
20190917_GT2_ARRAY_230_E03_TPMI.CEL	100000044712	2	-9	2	64	0	2	2	1|0	3.58656	0.49	37.4286	32
20200203_GT21_ARRAY_759_D09_TPMI.CEL	100000615513	2	-9	2	64	0	2	2	0|0	0.1775	0.175	6.5	6.5
20210913_GT1_ARRAY_4377_F06_TPMI.CEL	100028476783	2	-9	2	65	0	2	2	1|1	0.434	0.37	7.69231	8
20200211_GT22_ARRAY_794_G03_TPMI.CEL	100000614955	2	-9	2	67	0	2	2	0|1	0.2725	0.295	17	16
20191121_GT1_ARRAY_338_D01_TPMI.CEL	100000219152	2	-9	2	72	0	2	2	1|0	3.45355	1.61	92.4286	90
20191121_GT3_ARRAY_329_H08_TPMI.CEL	100000553103	2	-9	2	72	0	2	2	0|0	0.8346	0.065	#N/A	#N/A
20190701_GT3_ARRAY_132_D03_TPMI.CEL	100000791046	2	-9	2	78	0	2	2	0|1	0.229091	0.08	19	22
20200806_GT5_ARRAY_4058_G07_TPMI.CEL	100012670770	2	-9	2	18	0	2	2	0|1	0.177034	0.019	16.6757	15
20191028_GT23_ARRAY_559_D11_TPMI.CEL	100022422979	2	-9	2	20	0	2	2	0|0	0.116667	0.08	6	5.5
20190808_GT2_ARRAY_170_D06_TPMI.CEL	100026863079	2	-9	2	20	0	2	2	0|0	0.0389189	0.019	11.5676	10
20191223_GT25_ARRAY_562_C02_TPMI.CEL	100034600382	2	-9	2	20	0	2	2	0|0	0.151579	0.13	28.6316	26
20190520_GT2_ARRAY_89_C09_TPMI.CEL	100031536411	2	-9	2	22	0	2	2	1|1	0.0461667	0.0195	20.1667	15.5
20191118_GT3_ARRAY_323_A06_TPMI.CEL	100000871651	2	-9	2	24	0	2	2	1|0	0.383333	0.16	15.5185	14
20200622_GT21_ARRAY_872_D11_TPMI.CEL	100028783091	2	-9	1	24	0	2	2	1|0	0.31961	0.03	10.6	8
20190909_GT2_ARRAY_215_B03_TPMI.CEL	100035084685	2	-9	2	24	0	2	2	0|1	0.43	0.43	5	5
20200203_GT25_ARRAY_777_E10_TPMI.CEL	100014253427	2	-9	2	25	0	2	2	0|0	0.0890833	0.05	22	23.5
20200526_GT3_ARRAY_2071_E02_TPMI.CEL	100022095747	2	-9	2	25	0	2	2	0|0	0.12475	0.035	20	20
20200226_GT2_ARRAY_31_B03_TPMI.CEL	100028304324	2	-9	2	25	0	2	2	0|1	0.379667	0.46	27	27
20200622_GT22_ARRAY_874_C10_TPMI.CEL	100028929199	2	-9	2	25	0	2	2	0|0	0.9158	0.35	29.5	29
20191202_GT23_ARRAY_620_A11_TPMI.CEL	100034636383	2	-9	2	25	2	0	2	1|0	0.93272	0.71	11.84	13
20200611_GT3_ARRAY_2141_B10_TPMI.CEL	100035478680	2	-9	1	25	2	0	2	0|0	0.451667	0.475	3.33333	3.5
20200615_GT24_ARRAY_866_D11_TPMI.CEL	100000717738	2	-9	2	27	2	0	2	1|0	0.185294	0.17	13.8889	14.5
20200224_GT2_ARRAY_27_F09_TPMI.CEL	100013048718	2	-9	2	27	0	2	2	0|0	0.109542	0.08	24.28	23
20200714_GT3_ARRAY_289_A03_TPMI.CEL	100015547603	2	-9	2	27	0	2	2	0|1	0.0733333	0.05	60	70
20191007_GT23_ARRAY_504_B10_TPMI.CEL	100021384723	2	-9	2	27	0	2	2	1|0	0.249667	0.02	15.05	15.5
20191104_GT21_ARRAY_581_A11_TPMI.CEL	100022503004	2	-9	2	27	2	0	2	0|0	0.1295	0.06	9.2	7.5
20200211_GT24_ARRAY_813_H03_TPMI.CEL	100033469141	2	-9	2	27	0	2	2	0|1	0.0629412	0.05	15.1765	15
20200706_GT3_ARRAY_265_B08_TPMI.CEL	100036153443	2	-9	1	28	2	0	2	0|0	0.185	0.185	7	5
20191028_GT21_ARRAY_551_A01_TPMI.CEL	100010831692	2	-9	2	29	2	0	2	0|0	0.201714	0.02	6.11429	5
20191128_GT1_ARRAY_346_C08_TPMI.CEL	100015916486	2	-9	2	29	0	2	2	0|0	1.38217	0.6	11.9545	9
20200113_GT21_ARRAY_738_C06_TPMI.CEL	100023444903	2	-9	2	29	2	0	2	0|0	0.0559118	0.03	3.54545	3
20190925_GT2_ARRAY_248_G12_TPMI.CEL	100027780509	2	-9	2	29	0	2	2	1|1	0.146375	0.0195	15.9167	13
20191216_GT23_ARRAY_705_E09_TPMI.CEL	100033083521	2	-9	2	29	2	0	2	0|1	1.06933	0.81	16.1429	15
20200721_GT7_ARRAY_299_B03_TPMI.CEL	100034264311	2	-9	1	29	0	2	2	1|0	0.39	0.275	21	13.5
20200810_GT3_ARRAY_355_B05_TPMI.CEL	100027226661	2	-9	2	30	0	2	2	1|1	0.18	0.18	5	5
20190523_GT2_ARRAY_95_D09_TPMI.CEL	100029981994	2	-9	2	30	0	2	2	1|0	0.213	0.019	10.9375	8
20200217_GT24_ARRAY_833_A08_TPMI.CEL	100030701468	2	-9	2	30	0	2	2	0|1	#N/A	#N/A	25.4	36
20191007_GT25_ARRAY_502_A05_TPMI.CEL	100034508893	2	-9	2	30	2	0	2	0|1	0.495833	0.31	15	15
20200217_GT21_ARRAY_819_G04_TPMI.CEL	100034642402	2	-9	1	30	0	2	2	1|0	0.21125	0.135	3.875	4
20191209_GT22_ARRAY_635_F07_TPMI.CEL	100035238328	2	-9	2	30	2	0	2	1|0	0.0825714	0.03	8.85714	7
20200907_GT3_ARRAY_417_G10_TPMI.CEL	100000654124	2	-9	1	31	0	2	2	1|1	0.605	0.605	4	4
20200324_GT3_ARRAY_93_A03_TPMI.CEL	100011350604	2	-9	1	31	0	2	2	0|1	0.258889	0.33	6.55556	7
20200603_GT4_ARRAY_2108_B08_TPMI.CEL	100013878635	2	-9	2	31	0	2	2	1|0	0.1145	0.1145	9	9
20200610_GT7_ARRAY_2121_D12_TPMI.CEL	100015962685	2	-9	2	31	2	0	2	0|0	0.094	0.04	3.6	4
20200701_GT8_ARRAY_2028_G04_TPMI.CEL	100019522621	2	-9	2	31	0	2	2	1|0	0.646	0.73	7.2	6
20200722_GT8_ARRAY_304_D11_TPMI.CEL	100021343654	2	-9	2	31	0	2	2	1|1	0.406	0.33	16.3333	16
20190130_GT1_ARRAY_51_B04_TPMI.CEL	100022205702	2	-9	2	31	0	2	2	1|0	1.05222	0.2	3.55556	2
20200203_GT25_ARRAY_777_G08_TPMI.CEL	100026112181	2	-9	2	31	0	2	2	0|0	0.119091	0.1	15.6364	15
20200716_GT7_ARRAY_281_C09_TPMI.CEL	100026146215	2	-9	1	31	2	0	2	0|0	2.08	2.41	17.3333	20
20200211_GT23_ARRAY_807_D09_TPMI.CEL	100026960599	2	-9	2	31	0	2	2	1|1	1.66	0.07	28.2	21
20190806_GT3_ARRAY_173_D04_TPMI.CEL	100030874545	2	-9	2	31	0	2	2	1|1	0.158889	0.12	10.0526	9
20200622_GT4_ARRAY_2010_F01_TPMI.CEL	100032830203	2	-9	2	31	0	2	2	0|0	0.343529	0.09	6.44444	4.5
20200526_GT7_ARRAY_2057_C06_TPMI.CEL	100035610944	2	-9	2	31	0	2	2	1|0	#N/A	#N/A	33	29.5
20200728_GT2_ARRAY_4007_G08_TPMI.CEL	100036128146	2	-9	2	31	0	2	2	1|1	0.203333	0.13	8	7
[truncated: 2,581 more rows]

## Sheet: 工作表2 (2)
IID	PatID12	RA_pheno	RAexam_pheno	Sex	Age	RF	CCP		rs9270481	rs9270481-1	AvgCRPValue	AvgCRPValue-1	AvgESRValue	AvgESRValue-1			Total		Total		Total		Total
20190627_GT1_ARRAY_129_C05_TPMI.CEL	100029439546	2	1	1	45	0	0	0	1|1	CC	0.27425	0	2.47059	0		男性: 1 ; 女性: 2	1848		1833		1812		1802
20200525_GT8_ARRAY_2054_H03_TPMI.CEL	100000732492	2	1	1	52	0	0	0	1|1	CC	0.0306	0	2.81818	0
20200817_GT7_ARRAY_2203_H10_TPMI.CEL	100028962708	2	1	1	53	0	0	0	1|1	CC	0.106667	0	4.125	0			Total	without rs9270481	N=	without CRP	N=	without ESR	N=
20190925_GT3_ARRAY_240_F09_TPMI.CEL	100034617709	2	1	1	58	0	0	0	1|1	CC	0.23	0	6.6	0		男性: 1	389	4	385	4	381	5	376
20191028_GT25_ARRAY_570_H05_TPMI.CEL	100013381596	2	1	1	57	0	0	0	1|1	CC	0.765108	0	9.86111	0		女性: 2	1459	11	1448	17	1431	5	1426
20200521_GT1_ARRAY_246_B02_TPMI.CEL	100018777178	2	1	1	70	0	0	0	1|1	CC	0.06	0	10	0
20200708_GT1_ARRAY_2182_F07_TPMI.CEL	100000785063	2	1	1	59	0	0	0	1|1	CC	0.756923	0	11.52	0
20191125_GT24_ARRAY_606_B07_TPMI.CEL	100024973163	2	1	1	75	0	0	0	1|1	CC	0.69	0	37	1		CRP<1:正常 : 0
20191021_GT25_ARRAY_534_E05_TPMI.CEL	100022558634	2	1	1	52	0	0	0	1|1	CC	1.37833	1	17.0667	1		CRP>=1:發炎 : 1
20190917_GT1_ARRAY_234_B09_TPMI.CEL	100000982312	2	1	1	58	0	0	0	1|1	CC	1.00737	1	20.3333	1
20191209_GT23_ARRAY_637_F01_TPMI.CEL	100000823893	2	1	1	26	0	0	0	1|1	CC	4.31627	1	24	1		ESR 男性：0-15 mm/hr :正常: 0
20210929_GT4_ARRAY_227_C02_TPMI.CEL	100017536840	2	1	1	61	0	0	0	1|1	CC	3.7075	1	29.1429	1		ESR 男性：>= 15 mm/h :發炎 : 1
20190523_GT2_ARRAY_96_B01_TPMI.CEL	100028589711	2	1	1	46	0	0	0	1|1	CC	1.97875	1	36.6316	1		ESR 女性：0-20 mm/hr :正常: 0
20200113_GT23_ARRAY_747_D01_TPMI.CEL	100030453296	2	1	1	34	0	0	0	0|1	TC	0.117838	0	2.40541	0		ESR 女性：>= 20 mm/h :發炎 : 1
20200622_GT21_ARRAY_872_B02_TPMI.CEL	100032855536	2	1	1	43	0	0	0	1|0	TC	0.144941	0	2.60714	0
20190306_GT3_ARRAY_62_A12_TPMI.CEL	100000619284	2	1	1	53	0	0	0	1|0	TC	0.222979	0	3.56522	0
20191125_GT21_ARRAY_687_D10_TPMI.CEL	100000291931	2	1	1	59	0	0	0	1|0	TC	0.236471	0	4	0
20200324_GT3_ARRAY_94_F10_TPMI.CEL	100026825231	2	1	1	37	0	0	0	0|1	TC	0.152727	0	4.09091	0		1	ALT	CC
20211027_GT6_ARRAY_4405_H11_TPMI.CEL	100023670471	2	1	1	31	0	0	0	0|1	TC	0.154	0	4.5	0		0	REF	TT
20200629_GT24_ARRAY_892_A09_TPMI.CEL	100000028799	2	1	1	56	0	0	0	0|1	TC	0.310217	0	4.88889	0				T/C
20190904_GT1_ARRAY_203_A05_TPMI.CEL	100000595928	2	1	1	51	0	0	0	0|1	TC	0.182222	0	5.31818	0
20191212_GT3_ARRAY_378_A03_TPMI.CEL	100013601661	2	1	1	52	0	0	0	0|1	TC	0.137619	0	6.11765	0
20191216_GT21_ARRAY_642_F03_TPMI.CEL	100034572236	2	1	1	33	0	0	0	1|0	TC	0.846154	0	6.15385	0			RAexam_pheno
20190819_GT3_ARRAY_190_D01_TPMI.CEL	100000797048	2	1	1	46	0	0	0	1|0	TC	0.109231	0	6.5	0			-9: RF and CCP皆未測過:857
20200324_GT3_ARRAY_94_F03_TPMI.CEL	100034814112	2	1	1	24	0	0	0	0|1	TC	0.045	0	6.75	0		2	2: RF and CCP皆negative:1043=case
20190813_GT1_ARRAY_183_F06_TPMI.CEL	100016738009	2	1	1	61	0	0	0	1|0	TC	0.02795	0	7.35	0		1	0: RF and CCP皆positive:805=control
20200211_GT25_ARRAY_804_E07_TPMI.CEL	100026104713	2	1	1	45	0	0	0	0|1	TC	0.9975	0	8.22222	0
20190521_GT2_ARRAY_91_E02_TPMI.CEL	100029513193	2	1	1	52	0	0	0	0|1	TC	0.410818	0	8.72973	0
20210628_GT5_ARRAY_162_H05_TPMI.CEL	100025509374	2	1	1	64	0	0	0	0|1	TC	0.592222	0	9.16667	0			Total:4580
20200729_GT2_ARRAY_4013_E10_TPMI.CEL	100026711547	2	1	1	45	0	0	0	0|1	TC	0.118211	0	9.47368	0			CRP<1:正常
20191104_GT2_ARRAY_300_A06_TPMI.CEL	100010690594	2	1	1	49	0	0	0	1|0	TC	0.57875	0	9.75758	0			CRP>=1:發炎
20200611_GT7_ARRAY_2123_F09_TPMI.CEL	100011285945	2	1	1	54	0	0	0	1|0	TC	0.469167	0	9.83333	0
20191125_GT21_ARRAY_688_B04_TPMI.CEL	100018552989	2	1	1	67	0	0	0	0|1	TC	0.6715	0	9.85366	0			ESR 男性：0-15 mm/hr 女性：0-20 mm/hr
20191125_GT21_ARRAY_685_D04_TPMI.CEL	100000716165	2	1	1	55	0	0	0	1|0	TC	0.430909	0	10.1	0
20190327_GT3_ARRAY_68_A10_TPMI.CEL	100023445812	2	1	1	46	0	0	0	1|0	TC	0.52375	0	10.2917	0			（一）C反應性蛋白（C-reactive protein）
20191014_GT24_ARRAY_524_H05_TPMI.CEL	100033337997	2	1	1	47	0	0	0	1|0	TC	0.59	0	10.5185	0			C反應性蛋白（CRP）可以活化補體（classic complement pathway）以及許多免疫細胞，參與了免疫系統的活化，在遭遇到急性的外界刺激時，C反應性蛋白（CRP）可以迅速地上升，在二三天內達到高峰，假如發炎反應已改善，C反應性蛋白（CRP）又可以迅速地下降，這種蛋白質的半衰期只有十八個小時。但是如果發炎反應一直持續，那麼血液中的C反應性蛋白（CRP）則會持續地高於正常值（正常值小於1 mg/dl），通常免疫疾病的C反應性蛋白（CRP）升高，屬於中（1～10mg/d），若是過度地上升（15～20 mg/dl），則要注意是否有潛伏著微生物的感染。
20200120_GT23_ARRAY_751_G03_TPMI.CEL	100010287217	2	1	1	49	0	0	0	1|0	TC	0.12	0	11.375	0			（二）紅血球沉降速率（erythrocyte sedimentation rate）
20200622_GT21_ARRAY_870_G09_TPMI.CEL	100030039852	2	1	1	44	0	0	0	1|0	TC	0.515526	0	11.7222	0			紅血球沉降速率（ESR，男性正常值小於15 mm/hour，女性正常值小於< 20 mm/hour），是一種間接測量發炎性蛋白質的方法（特別是fibrinogen成份），這些發炎性的蛋白質，會增加紅血球的凝聚力，使紅血球的沉降速率加快。其他的蛋白質，如免疫球蛋白（immunoglobulin）產生過多（多發性骨髓瘤），也會降低紅血球彼此之間的排斥力，使紅血球的沉降速率加快。另外紅血球的形狀及數目也會有影響，如貧血病人，其紅血球沉降速率（ESR）則會上升。所以在用紅血球沉降速率（ESR）來判斷病人的發炎程度時，需要廣泛性的考慮。
20190808_GT2_ARRAY_170_F07_TPMI.CEL	100033721287	2	1	1	60	0	0	0	1|0	TC	0.6575	0	12	0
20200806_GT8_ARRAY_4034_C05_TPMI.CEL	100018942848	2	1	1	47	0	0	0	1|0	TC	0.896667	0	12	0
20191028_GT24_ARRAY_574_F05_TPMI.CEL	100025831700	2	1	1	27	0	0	0	0|1	TC	0.216129	0	12.1944	0			1 : postive : 805
20190805_GT3_ARRAY_172_B09_TPMI.CEL	100016056023	2	1	1	48	0	0	0	0|1	TC	0.208182	0	12.2727	0			2 : negative : 1043
20200714_GT7_ARRAY_273_B10_TPMI.CEL	100000625361	2	1	1	59	0	0	0	0|1	TC	0.34	0	12.375	0			-9 : 未測過 : 857
20200225_GT2_ARRAY_30_G05_TPMI.CEL	100000484191	2	1	1	34	0	0	0	0|1	TC	0.781429	0	12.4286	0
20200720_GT6_ARRAY_298_D05_TPMI.CEL	100035934704	2	1	1	57	0	0	0	1|0	TC	0.484444	0	12.5556	0
20191125_GT24_ARRAY_607_G06_TPMI.CEL	100011983441	2	1	1	48	0	0	0	0|1	TC	0.916667	0	13.597	0			RAexam_pheno
20200824_GT5_ARRAY_4114_A07_TPMI.CEL	100035752860	2	1	1	59	0	0	0	1|0	TC	0.77	0	13.8571	0			2: RF and CCP皆negative:1043=case
20200211_GT21_ARRAY_789_C09_TPMI.CEL	100000253760	2	1	1	58	0	0	0	0|1	TC	0.924	0	15.375	1			1: RF and CCP皆positive:805=control
20191105_GT2_ARRAY_302_B03_TPMI.CEL	100035100685	2	1	1	70	0	0	0	1|0	TC	0.927895	0	15.6429	1			-9: RF and CCP皆未測過:857
20200211_GT21_ARRAY_793_A06_TPMI.CEL	100000356700	2	1	1	63	0	0	0	1|0	TC	0.581579	0	16	1
20200709_GT7_ARRAY_2187_F05_TPMI.CEL	100035511380	2	1	1	39	0	0	0	1|0	TC	0.916	0	17	1
20191002_GT3_ARRAY_263_D10_TPMI.CEL	100023899404	2	1	1	47	0	0	0	0|1	TC	0.520976	0	19.6333	1
20200113_GT22_ARRAY_741_A12_TPMI.CEL	100031081416	2	1	1	57	0	0	0	0|1	TC	0.67225	0	20.2439	1			rs9270481, ref=T，alt=C，所以表格裡面，0=T，1=C
20200819_GT3_ARRAY_4083_D07_TPMI.CEL	100012822299	2	1	1	47	0	0	0	1|0	TC	0.717778	0	21.6429	1
20191028_GT21_ARRAY_551_D01_TPMI.CEL	100017387812	2	1	1	70	0	0	0	0|1	TC	0.897114	0	22.2558	1			Sex: male:1 ; female:2
20191111_GT3_ARRAY_316_F12_TPMI.CEL	100035127892	2	1	1	60	0	0	0	1|0	TC	0.7629	0	25.7778	1
20200714_GT6_ARRAY_274_D12_TPMI.CEL	100035312111	2	1	1	66	0	0	0	1|0	TC	0.703333	0	44	1
20190715_GT1_ARRAY_141_B11_TPMI.CEL	100017859673	2	1	1	58	0	0	0	1|0	TC	0.95625	0	55.375	1
20191126_GT1_ARRAY_341_E07_TPMI.CEL	100012332916	2	1	1	58	0	0	0	0|1	TC	1.59393	1	6.73333	0
20200629_GT24_ARRAY_891_A12_TPMI.CEL	100029759406	2	1	1	50	0	0	0	1|0	TC	2.19458	1	8.15	0
20190624_GT2_ARRAY_125_E09_TPMI.CEL	100030868155	2	1	1	42	0	0	0	0|1	TC	1.36854	1	8.78049	0
20191114_GT3_ARRAY_322_F10_TPMI.CEL	100000396915	2	1	1	43	0	0	0	1|0	TC	1.1664	1	9.59375	0
20200211_GT24_ARRAY_815_H02_TPMI.CEL	100026402428	2	1	1	71	0	0	0	1|0	TC	1.38739	1	10.3636	0
20200211_GT25_ARRAY_804_E10_TPMI.CEL	100024925108	2	1	1	49	0	0	0	0|1	TC	1.074	1	10.7436	0
20191028_GT23_ARRAY_559_B08_TPMI.CEL	100000109124	2	1	1	59	0	0	0	0|1	TC	1.07294	1	11	0
20190527_GT1_ARRAY_102_H10_TPMI.CEL	100027346547	2	1	1	70	0	0	0	1|0	TC	2.19476	1	11.2857	0
20191223_GT22_ARRAY_717_D05_TPMI.CEL	100011577888	2	1	1	56	0	0	0	0|1	TC	1.505	1	12.4211	0
20200805_GT2_ARRAY_4043_G10_TPMI.CEL	100024542524	2	1	1	62	0	0	0	0|1	TC	1.69357	1	12.8462	0
20191202_GT21_ARRAY_612_A03_TPMI.CEL	100029273788	2	1	1	52	0	0	0	1|0	TC	1.74043	1	15.2459	1
20191223_GT23_ARRAY_726_A03_TPMI.CEL	100012873585	2	1	1	58	0	0	0	1|0	TC	1.05778	1	15.5	1
20190801_GT2_ARRAY_168_A11_TPMI.CEL	100034608286	2	1	1	43	0	0	0	1|0	TC	1.1837	1	18.36	1
20200615_GT7_ARRAY_2145_E07_TPMI.CEL	100000643872	2	1	1	54	0	0	0	0|1	TC	1.525	1	19.4667	1
20190813_GT1_ARRAY_183_C08_TPMI.CEL	100018654336	2	1	1	70	0	0	0	1|0	TC	1.42952	1	20.5	1
20200715_GT7_ARRAY_275_F04_TPMI.CEL	100036180037	2	1	1	57	0	0	0	1|0	TC	2.09182	1	20.5	1
20190627_GT3_ARRAY_130_H06_TPMI.CEL	100029692851	2	1	1	54	0	0	0	0|1	TC	6.52229	1	20.5417	1
20210628_GT7_ARRAY_4197_F02_TPMI.CEL	100012521135	2	1	1	78	0	0	0	1|0	TC	4.85787	1	20.625	1
20211102_GT6_ARRAY_4429_H11_TPMI.CEL	100020675614	2	1	1	51	0	0	0	0|1	TC	1.795	1	22.125	1
20191125_GT24_ARRAY_604_F07_TPMI.CEL	100022180104	2	1	1	63	0	0	0	0|1	TC	1.89742	1	23.9032	1
20191121_GT1_ARRAY_338_A11_TPMI.CEL	100018122926	2	1	1	53	0	0	0	0|1	TC	3.88623	1	24.6364	1
20191111_GT23_ARRAY_665_H07_TPMI.CEL	100018330854	2	1	1	48	0	0	0	1|0	TC	2.7	1	25.6849	1
20190225_GT2_ARRAY_57_D07_TPMI.CEL	100023017719	2	1	1	46	0	0	0	1|0	TC	1.728	1	25.8667	1
20200805_GT6_ARRAY_4029_F11_TPMI.CEL	100011758139	2	1	1	46	0	0	0	0|1	TC	1.74857	1	26.6667	1
20200113_GT24_ARRAY_749_C09_TPMI.CEL	100032165095	2	1	1	44	0	0	0	1|0	TC	1.97118	1	29.4706	1
20191119_GT3_ARRAY_325_C08_TPMI.CEL	100012861984	2	1	1	65	0	0	0	0|1	TC	2.08652	1	29.6111	1
20200518_GT3_ARRAY_221_E08_TPMI.CEL	100036064433	2	1	1	58	0	0	0	1|0	TC	2.195	1	30.3333	1
20200716_GT7_ARRAY_281_C01_TPMI.CEL	100030201840	2	1	1	52	0	0	0	1|0	TC	1.84727	1	30.8182	1
20191021_GT2_ARRAY_275_F09_TPMI.CEL	100021080654	2	1	1	45	0	0	0	0|1	TC	1.22276	1	31.8194	1
20190123_GT2_ARRAY_46_F11_TPMI.CEL	100028804404	2	1	1	73	0	0	0	1|0	TC	3.95185	1	32.7826	1
20190807_GT3_ARRAY_175_C01_TPMI.CEL	100022579203	2	1	1	47	0	0	0	1|0	TC	2.9575	1	37.6786	1
20190311_GT1_ARRAY_63_H01_TPMI.CEL	100032372576	2	1	1	90	0	0	0	0|1	TC	3.06	1	38.5	1
20190123_GT1_ARRAY_45_D03_TPMI.CEL	100025475944	2	1	1	48	0	0	0	0|1	TC	3.15877	1	39.2353	1
20200706_GT23_ARRAY_898_C02_TPMI.CEL	100000084444	2	1	1	39	0	0	0	1|0	TC	5.67375	1	42.375	1
20191001_GT2_ARRAY_253_B06_TPMI.CEL	100026459883	2	1	1	88	0	0	0	1|0	TC	3.998	1	45.2	1
20200629_GT3_ARRAY_2029_D08_TPMI.CEL	100000755921	2	1	1	66	0	0	0	0|1	TC	3.45	1	48	1
20200303_GT1_ARRAY_44_E03_TPMI.CEL	100025637739	2	1	1	62	0	0	0	1|0	TC	1.608	1	54.8571	1
20211222_GT6_ARRAY_4555_C08_TPMI.CEL	100018633847	2	1	1	40	0	0	0	1|0	TC	8.342	1	56.3333	1
20191028_GT23_ARRAY_559_E05_TPMI.CEL	100017589089	2	1	1	48	0	0	0	1|0	TC	2.905	1	58.6667	1
20190516_GT1_ARRAY_87_A11_TPMI.CEL	100000733160	2	1	1	62	0	0	0	0|1	TC	8.58532	1	60.6429	1
20191007_GT25_ARRAY_501_C05_TPMI.CEL	100024019076	2	1	1	75	0	0	0	1|0	TC	5.89105	1	61.0833	1
20191014_GT21_ARRAY_511_B01_TPMI.CEL	100012509879	2	1	1	56	0	0	0	1|0	TC	3.78063	1	66.619	1
20200811_GT7_ARRAY_4065_F06_TPMI.CEL	100036162911	2	1	1	58	0	0	0	0|1	TC	1.66857	1	72.75	1
20200211_GT23_ARRAY_806_G08_TPMI.CEL	100010733985	2	1	1	60	0	0	0	1|0	TC	13.38	1	113	1
20191021_GT23_ARRAY_541_D01_TPMI.CEL	100033857959	2	1	1	56	0	0	0	0|0	TT	0.0276667	0	1.64706	0
20191223_GT21_ARRAY_713_F10_TPMI.CEL	100030260542	2	1	1	31	0	0	0	0|0	TT	0.356471	0	2.87097	0
20211213_GT1_ARRAY_365_C07_TPMI.CEL	100017403072	2	1	1	77	0	0	0	0|0	TT	0.0195	0	4	0
20200813_GT3_ARRAY_367_A01_TPMI.CEL	100036346840	2	1	1	42	0	0	0	0|0	TT	0.283333	0	4.66667	0
20190904_GT1_ARRAY_204_C03_TPMI.CEL	100032263424	2	1	1	59	0	0	0	0|0	TT	0.257056	0	4.72222	0
20191028_GT25_ARRAY_557_B05_TPMI.CEL	100034820408	2	1	1	29	0	0	0	0|0	TT	0.142	0	5.2	0
20190923_GT3_ARRAY_236_G05_TPMI.CEL	100031075182	2	1	1	40	0	0	0	0|0	TT	0.750588	0	5.33333	0
20190905_GT1_ARRAY_206_E06_TPMI.CEL	100034710114	2	1	1	66	0	0	0	0|0	TT	0.615	0	5.5	0
20191028_GT25_ARRAY_554_E01_TPMI.CEL	100028996016	2	1	1	58	0	0	0	0|0	TT	0.412312	0	5.55738	0
20191104_GT25_ARRAY_587_B09_TPMI.CEL	100031099013	2	1	1	51	0	0	0	0|0	TT	0.573087	0	5.68293	0
20191125_GT24_ARRAY_606_H07_TPMI.CEL	100014901671	2	1	1	48	0	0	0	0|0	TT	0.385	0	6.7381	0
20191014_GT23_ARRAY_519_C04_TPMI.CEL	100029544007	2	1	1	39	0	0	0	0|0	TT	0.721226	0	7	0
20191223_GT21_ARRAY_714_G06_TPMI.CEL	100030125451	2	1	1	24	0	0	0	0|0	TT	0.238	0	7.1	0
20200217_GT1_ARRAY_14_A05_TPMI.CEL	100000278614	2	1	1	57	0	0	0	0|0	TT	0.336182	0	7.31818	0
20191125_GT24_ARRAY_608_G06_TPMI.CEL	100026183359	2	1	1	70	0	0	0	0|0	TT	0.100788	0	8.57895	0
20190627_GT1_ARRAY_129_B06_TPMI.CEL	100023072875	2	1	1	52	0	0	0	0|0	TT	0.739	0	8.59184	0
20190725_GT2_ARRAY_150_D04_TPMI.CEL	100015227694	2	1	1	70	0	0	0	0|0	TT	0.595417	0	9.21739	0
20191223_GT22_ARRAY_721_D01_TPMI.CEL	100026782999	2	1	1	57	0	0	0	0|0	TT	0.703864	0	10.25	0
20191014_GT24_ARRAY_522_B06_TPMI.CEL	100035182354	2	1	1	70	0	0	0	0|0	TT	0.203636	0	11.6364	0
20211006_GT4_ARRAY_249_C07_TPMI.CEL	100026486699	2	1	1	55	0	0	0	0|0	TT	0.2025	0	12	0
20191104_GT24_ARRAY_663_G09_TPMI.CEL	100022990656	2	1	1	52	0	0	0	0|0	TT	0.355714	0	12.5238	0
20200722_GT5_ARRAY_331_E07_TPMI.CEL	100013209434	2	1	1	48	0	0	0	0|0	TT	0.0733333	0	12.6667	0
20190617_GT3_ARRAY_122_A08_TPMI.CEL	100030983944	2	1	1	73	0	0	0	0|0	TT	0.743455	0	12.7273	0
20210913_GT3_ARRAY_4288_E08_TPMI.CEL	100013944234	2	1	1	33	0	0	0	0|0	TT	0.229667	0	13.3333	0
20190911_GT2_ARRAY_219_E08_TPMI.CEL	100023407123	2	1	1	50	0	0	0	0|0	TT	0.494167	0	13.8889	0
20190819_GT2_ARRAY_189_E10_TPMI.CEL	100033908478	2	1	1	56	0	0	0	0|0	TT	0.539231	0	15.5385	1
20190730_GT2_ARRAY_163_F01_TPMI.CEL	100029860890	2	1	1	46	0	0	0	0|0	TT	0.94775	0	16.7179	1
20191028_GT21_ARRAY_548_G03_TPMI.CEL	100029927181	2	1	1	41	0	0	0	0|0	TT	0.357174	0	20.7826	1
20190130_GT1_ARRAY_51_F11_TPMI.CEL	100010844473	2	1	1	34	0	0	0	0|0	TT	0.713571	0	21	1
20200609_GT3_ARRAY_2131_G06_TPMI.CEL	100033856304	2	1	1	47	0	0	0	0|0	TT	0.657778	0	25.8889	1
20190905_GT2_ARRAY_214_D05_TPMI.CEL	100027477924	2	1	1	61	0	0	0	0|0	TT	0.741351	0	41.4048	1
20190923_GT2_ARRAY_244_F10_TPMI.CEL	100000903958	2	1	1	26	0	0	0	0|0	TT	1.10478	1	5.33333	0
20200615_GT25_ARRAY_869_E01_TPMI.CEL	100000557741	2	1	1	58	0	0	0	0|0	TT	1.12818	1	6.26087	0
20191021_GT25_ARRAY_537_G09_TPMI.CEL	100028469842	2	1	1	51	0	0	0	0|0	TT	1.01091	1	7.41818	0
20200217_GT1_ARRAY_13_H01_TPMI.CEL	100025570146	2	1	1	68	0	0	0	0|0	TT	1.87306	1	8	0
20190725_GT3_ARRAY_157_E02_TPMI.CEL	100031826623	2	1	1	49	0	0	0	0|0	TT	1.82444	1	9.88889	0
20191111_GT23_ARRAY_665_A02_TPMI.CEL	100000401606	2	1	1	51	0	0	0	0|0	TT	1.53883	1	10.2667	0
20190509_GT2_ARRAY_77_G05_TPMI.CEL	100034287548	2	1	1	48	0	0	0	0|0	TT	1.46455	1	11.3636	0
20191014_GT23_ARRAY_518_H02_TPMI.CEL	100010677089	2	1	1	38	0	0	0	0|0	TT	1.12625	1	14.6957	0
20191028_GT23_ARRAY_559_C04_TPMI.CEL	100032895734	2	1	1	66	0	0	0	0|0	TT	1.32831	1	15.1875	1
20190905_GT2_ARRAY_213_E04_TPMI.CEL	100013827974	2	1	1	55	0	0	0	0|0	TT	1.49077	1	17.9231	1
20200629_GT8_ARRAY_2020_A05_TPMI.CEL	100032800468	2	1	1	72	0	0	0	0|0	TT	2.66182	1	19.1818	1
20191118_GT3_ARRAY_323_F04_TPMI.CEL	100035152088	2	1	1	58	0	0	0	0|0	TT	1.21882	1	21.75	1
20190731_GT2_ARRAY_165_H10_TPMI.CEL	100033569749	2	1	1	50	0	0	0	0|0	TT	1.79667	1	22.1333	1
20190123_GT1_ARRAY_45_H05_TPMI.CEL	100031039711	2	1	1	68	0	0	0	0|0	TT	1.078	1	24.4643	1
20191113_GT3_ARRAY_320_H04_TPMI.CEL	100020635770	2	1	1	46	0	0	0	0|0	TT	3.56472	1	26.4571	1
20190523_GT2_ARRAY_96_H10_TPMI.CEL	100031436573	2	1	1	40	0	0	0	0|0	TT	2.88535	1	27.1667	1
20191223_GT25_ARRAY_562_B09_TPMI.CEL	100021009214	2	1	1	28	0	0	0	0|0	TT	1.56997	1	28.5	1
20200812_GT7_ARRAY_4067_A05_TPMI.CEL	100035398926	2	1	1	53	0	0	0	0|0	TT	2.65043	1	28.84	1
20190924_GT3_ARRAY_238_G11_TPMI.CEL	100015078611	2	1	1	58	0	0	0	0|0	TT	1.962	1	29.5	1
20200917_GT2_ARRAY_444_A10_TPMI.CEL	100036452494	2	1	1	61	0	0	0	0|0	TT	1.82333	1	29.6667	1
20210329_GT1_ARRAY_4073_G06_TPMI.CEL	100029535046	2	1	1	70	0	0	0	0|0	TT	1.87158	1	29.8421	1
20190815_GT1_ARRAY_188_G10_TPMI.CEL	100027199417	2	1	1	72	0	0	0	0|0	TT	1.64195	1	30.2	1
20200708_GT4_ARRAY_2196_B04_TPMI.CEL	100034221573	2	1	1	50	0	0	0	0|0	TT	1.3425	1	30.6667	1
20200824_GT7_ARRAY_4115_D06_TPMI.CEL	100035827154	2	1	1	48	0	0	0	0|0	TT	1.8095	1	30.75	1
20200211_GT24_ARRAY_813_C01_TPMI.CEL	100035353117	2	1	1	51	0	0	0	0|0	TT	2.79154	1	32.0769	1
20191106_GT1_ARRAY_295_A09_TPMI.CEL	100012308035	2	1	1	74	0	0	0	0|0	TT	2.06434	1	35.5507	1
20191104_GT25_ARRAY_587_D01_TPMI.CEL	100010463037	2	1	1	76	0	0	0	0|0	TT	8.59167	1	36.5	1
20210316_GT1_ARRAY_4046_A03_TPMI.CEL	100013638477	2	1	1	73	0	0	0	0|0	TT	8.13222	1	37	1
20190617_GT3_ARRAY_122_C07_TPMI.CEL	100021299200	2	1	1	39	0	0	0	0|0	TT	2.49103	1	37.65	1
20191202_GT23_ARRAY_619_H02_TPMI.CEL	100015211419	2	1	1	65	0	0	0	0|0	TT	4.05536	1	42.2	1
20190905_GT2_ARRAY_214_D01_TPMI.CEL	100011151091	2	1	1	64	0	0	0	0|0	TT	1.44194	1	42.5312	1
20200210_GT3_ARRAY_5_C02_TPMI.CEL	100000307441	2	1	1	61	0	0	0	0|0	TT	1.925	1	42.8571	1
20191024_GT2_ARRAY_282_A05_TPMI.CEL	100000358182	2	1	1	60	0	0	0	0|0	TT	1.15538	1	46.0833	1
20191113_GT3_ARRAY_319_C02_TPMI.CEL	100033006210	2	1	1	72	0	0	0	0|0	TT	4.62241	1	53.8	1
20190513_GT3_ARRAY_79_F04_TPMI.CEL	100029374653	2	1	1	68	0	0	0	0|0	TT	2.47733	1	54.2273	1
20191021_GT24_ARRAY_564_C06_TPMI.CEL	100035224565	2	1	1	45	0	0	0	0|0	TT	1.62625	1	58	1
20191125_GT22_ARRAY_693_D09_TPMI.CEL	100011196355	2	1	1	81	0	0	0	0|0	TT	4.48667	1	60.25	1
20191107_GT2_ARRAY_306_B08_TPMI.CEL	100016399950	2	1	1	61	0	0	0	0|0	TT	2.845	1	61.4	1
20191118_GT23_ARRAY_680_H03_TPMI.CEL	100024936901	2	1	1	77	0	0	0	0|0	TT	4.43146	1	65.6923	1
20191107_GT1_ARRAY_297_B05_TPMI.CEL	100023810486	2	1	1	71	0	0	0	0|0	TT	3.88375	1	68.9583	1
20200616_GT3_ARRAY_2167_H05_TPMI.CEL	100028594334	2	1	2	54	0	0	0	1|1	CC	0.0238	0	3.8	0
20191007_GT23_ARRAY_505_E10_TPMI.CEL	100019141889	2	1	2	46	0	0	0	1|1	CC	0.0297143	0	4.75	0
20200817_GT8_ARRAY_2204_H02_TPMI.CEL	100000567860	2	1	2	56	0	0	0	1|1	CC	0.062	0	5.64286	0
20190911_GT2_ARRAY_220_D10_TPMI.CEL	100034789682	2	1	2	68	0	0	0	1|1	CC	0.0213333	0	6.5	0
20191028_GT21_ARRAY_549_B09_TPMI.CEL	100016036061	2	1	2	53	0	0	0	1|1	CC	0.113	0	9.75	0
20200715_GT4_ARRAY_294_A11_TPMI.CEL	100000883470	2	1	2	43	0	0	0	1|1	CC	0.117	0	10	0
20200211_GT21_ARRAY_788_A10_TPMI.CEL	100021731191	2	1	2	61	0	0	0	1|1	CC	0.285385	0	10	0
20191028_GT25_ARRAY_553_C08_TPMI.CEL	100029179204	2	1	2	24	0	0	0	1|1	CC	0.540909	0	10.2727	0
20200622_GT3_ARRAY_2009_C11_TPMI.CEL	100034790010	2	1	2	63	0	0	0	1|1	CC	0.424286	0	11	0
20190725_GT3_ARRAY_158_F03_TPMI.CEL	100023339411	2	1	2	54	0	0	0	1|1	CC	0.785	0	11	0
20190620_GT2_ARRAY_127_A04_TPMI.CEL	100023951542	2	1	2	59	0	0	0	1|1	CC	0.412222	0	11.5641	0
20200609_GT4_ARRAY_2134_G01_TPMI.CEL	100000965690	2	1	2	43	0	0	0	1|1	CC	0.875957	0	11.6842	0
20191104_GT1_ARRAY_292_H08_TPMI.CEL	100000690031	2	1	2	53	0	0	0	1|1	CC	0.189545	0	12.1739	0
20191106_GT2_ARRAY_303_A05_TPMI.CEL	100034847160	2	1	2	64	0	0	0	1|1	CC	0.3925	0	12.75	0
20210325_GT1_ARRAY_66_E04_TPMI.CEL	100000892989	2	1	2	58	0	0	0	1|1	CC	0.02	0	13	0
20190808_GT3_ARRAY_178_E05_TPMI.CEL	100030303902	2	1	2	60	0	0	0	1|1	CC	0.135556	0	13.3778	0
20200622_GT25_ARRAY_883_A01_TPMI.CEL	100000414440	2	1	2	60	0	0	0	1|1	CC	0.289324	0	13.9167	0
20200803_GT4_ARRAY_4038_A10_TPMI.CEL	100034013183	2	1	2	68	0	0	0	1|1	CC	0.4325	0	15.75	0
20191028_GT3_ARRAY_284_A05_TPMI.CEL	100000678387	2	1	2	55	0	0	0	1|1	CC	0.798	0	16.0196	0
20200211_GT21_ARRAY_789_C04_TPMI.CEL	100017311397	2	1	2	38	0	0	0	1|1	CC	0.0915	0	16.6667	0
20191028_GT24_ARRAY_574_D01_TPMI.CEL	100016350418	2	1	2	65	0	0	0	1|1	CC	0.303333	0	16.8333	0
20191209_GT3_ARRAY_371_F04_TPMI.CEL	100034278990	2	1	2	35	0	0	0	1|1	CC	0.0605556	0	17.4	0
20200211_GT25_ARRAY_790_D10_TPMI.CEL	100000140169	2	1	2	76	0	0	0	1|1	CC	0.584286	0	17.8333	0
20190725_GT2_ARRAY_150_G02_TPMI.CEL	100000439057	2	1	2	52	0	0	0	1|1	CC	0.987692	0	18.2727	0
20191104_GT23_ARRAY_599_H04_TPMI.CEL	100014199696	2	1	2	57	0	0	0	1|1	CC	0.293333	0	18.6667	0
20191014_GT24_ARRAY_524_E04_TPMI.CEL	100000581917	2	1	2	50	0	0	0	1|1	CC	0.3224	0	20.72	1
20200220_GT3_ARRAY_26_G02_TPMI.CEL	100025085738	2	1	2	55	0	0	0	1|1	CC	0.0867727	0	21.3793	1
20190704_GT1_ARRAY_145_F11_TPMI.CEL	100030652194	2	1	2	72	0	0	0	1|1	CC	0.524647	0	21.8235	1
20191216_GT24_ARRAY_711_C08_TPMI.CEL	100022782148	2	1	2	48	0	0	0	1|1	CC	0.234884	0	22.6279	1
20190618_GT3_ARRAY_124_F04_TPMI.CEL	100000141687	2	1	2	57	0	0	0	1|1	CC	0.35	0	22.7619	1
20200325_GT3_ARRAY_95_C01_TPMI.CEL	100013611173	2	1	2	63	0	0	0	1|1	CC	0.306667	0	23	1
20200901_GT7_ARRAY_4135_F06_TPMI.CEL	100035950811	2	1	2	53	0	0	0	1|1	CC	0.0775	0	23.25	1
20200504_GT21_ARRAY_850_E01_TPMI.CEL	100028648493	2	1	2	46	0	0	0	1|1	CC	0.0884375	0	24.7667	1
20191028_GT24_ARRAY_578_D01_TPMI.CEL	100033858368	2	1	2	62	0	0	0	1|1	CC	0.294687	0	25.625	1
20191114_GT2_ARRAY_313_F07_TPMI.CEL	100012398054	2	1	2	49	0	0	0	1|1	CC	0.5735	0	28.2143	1
20200120_GT22_ARRAY_756_D01_TPMI.CEL	100014910625	2	1	2	49	0	0	0	1|1	CC	0.555161	0	29.0571	1
20191223_GT24_ARRAY_698_E09_TPMI.CEL	100021486330	2	1	2	51	0	0	0	1|1	CC	0.375417	0	30.2917	1
20210315_GT7_ARRAY_4053_H08_TPMI.CEL	100028528784	2	1	2	65	0	0	0	1|1	CC	0.446364	0	30.8077	1
20190220_GT2_ARRAY_56_E02_TPMI.CEL	100014332710	2	1	2	52	0	0	0	1|1	CC	0.204	0	30.8387	1
20191021_GT24_ARRAY_547_H05_TPMI.CEL	100000498344	2	1	2	58	0	0	0	1|1	CC	0.43509	0	30.9009	1
20191125_GT22_ARRAY_689_H08_TPMI.CEL	100032833954	2	1	2	59	0	0	0	1|1	CC	0.230556	0	32.0556	1
20210325_GT7_ARRAY_4071_B01_TPMI.CEL	100016719883	2	1	2	58	0	0	0	1|1	CC	0.2915	0	32.1667	1
20200211_GT24_ARRAY_814_B06_TPMI.CEL	100000388082	2	1	2	58	0	0	0	1|1	CC	0.636923	0	32.4615	1
20190715_GT1_ARRAY_142_G11_TPMI.CEL	100023802907	2	1	2	24	0	0	0	1|1	CC	0.340674	0	32.5714	1
20191216_GT22_ARRAY_704_A03_TPMI.CEL	100000723373	2	1	2	42	0	0	0	1|1	CC	0.239286	0	35.1667	1
20200817_GT8_ARRAY_2204_C12_TPMI.CEL	100012851694	2	1	2	49	0	0	0	1|1	CC	0.496296	0	35.88	1
20191104_GT1_ARRAY_291_F08_TPMI.CEL	100019633480	2	1	2	46	0	0	0	1|1	CC	0.275571	0	39.8571	1
20190807_GT3_ARRAY_176_A01_TPMI.CEL	100020671554	2	1	2	29	0	0	0	1|1	CC	0.358889	0	40	1
20191028_GT25_ARRAY_554_B10_TPMI.CEL	100023683110	2	1	2	44	0	0	0	1|1	CC	0.231176	0	43.8367	1
20190725_GT3_ARRAY_157_A06_TPMI.CEL	100026589924	2	1	2	26	0	0	0	1|1	CC	0.601381	0	53.3548	1
20200622_GT23_ARRAY_879_A07_TPMI.CEL	100022761951	2	1	2	45	0	0	0	1|1	CC	1.30075	1	11.7619	0
20191014_GT1_ARRAY_272_A08_TPMI.CEL	100000662539	2	1	2	78	0	0	0	1|1	CC	1.55883	1	19.1176	0
20200211_GT21_ARRAY_792_E06_TPMI.CEL	100023791006	2	1	2	48	0	0	0	1|1	CC	1.87844	1	22.4242	1
20191104_GT24_ARRAY_662_H06_TPMI.CEL	100018815694	2	1	2	60	0	0	0	1|1	CC	1.03073	1	26.4118	1
20191028_GT21_ARRAY_552_A12_TPMI.CEL	100000826479	2	1	2	50	0	0	0	1|1	CC	1.16923	1	26.5	1
20191028_GT23_ARRAY_576_A02_TPMI.CEL	100000494426	2	1	2	63	0	0	0	1|1	CC	3.26023	1	28.2353	1
20200805_GT4_ARRAY_4046_D11_TPMI.CEL	100030553752	2	1	2	84	0	0	0	1|1	CC	1.13194	1	29.0303	1
20200622_GT4_ARRAY_2012_C06_TPMI.CEL	100033573002	2	1	2	64	0	0	0	1|1	CC	1.08357	1	30.5714	1
20191118_GT23_ARRAY_680_D12_TPMI.CEL	100032113272	2	1	2	59	0	0	0	1|1	CC	1.1463	1	31.5357	1
20200219_GT3_ARRAY_24_E04_TPMI.CEL	100000278699	2	1	2	58	0	0	0	1|1	CC	1.14714	1	33.5	1
20191113_GT3_ARRAY_319_G05_TPMI.CEL	100027477771	2	1	2	58	0	0	0	1|1	CC	1.72296	1	34.1111	1
20190725_GT3_ARRAY_158_B11_TPMI.CEL	100019026736	2	1	2	41	0	0	0	1|1	CC	1.36017	1	38.5	1
20190612_GT1_ARRAY_119_H07_TPMI.CEL	100012275514	2	1	2	60	0	0	0	1|1	CC	1.32273	1	56.5	1
20191014_GT23_ARRAY_518_D08_TPMI.CEL	100010159470	2	1	2	62	0	0	0	1|1	CC	1.8416	1	57.4	1
20191125_GT24_ARRAY_605_B11_TPMI.CEL	100015537900	2	1	2	59	0	0	0	1|1	CC	1.88643	1	68.0714	1
20191104_GT21_ARRAY_580_E02_TPMI.CEL	100027978135	2	1	2	58	0	0	0	1|1	CC	3.73529	1	91.0588	1
20190924_GT2_ARRAY_245_A01_TPMI.CEL	100026737550	2	1	2	28	0	0	0	1|0	TC	0.04272	0	2.44828	0
20190924_GT2_ARRAY_246_F10_TPMI.CEL	100013793568	2	1	2	67	0	0	0	0|1	TC	0.0277391	0	2.96552	0
20191223_GT23_ARRAY_729_D10_TPMI.CEL	100000457958	2	1	2	49	0	0	0	1|0	TC	0.0425385	0	3.08333	0
20191003_GT2_ARRAY_258_E09_TPMI.CEL	100016871990	2	1	2	40	0	0	0	1|0	TC	0.0377368	0	3.15789	0
20191223_GT21_ARRAY_715_D05_TPMI.CEL	100018467140	2	1	2	37	0	0	0	1|0	TC	0.0421765	0	3.58824	0
20200203_GT22_ARRAY_769_G04_TPMI.CEL	100029169969	2	1	2	40	0	0	0	1|0	TC	0.222795	0	3.60526	0
20200722_GT3_ARRAY_319_F06_TPMI.CEL	100034813796	2	1	2	42	0	0	0	1|0	TC	0.0683333	0	4	0
20191205_GT3_ARRAY_369_C09_TPMI.CEL	100031202934	2	1	2	43	0	0	0	1|0	TC	0.0505	0	4.6875	0
20191202_GT23_ARRAY_617_C12_TPMI.CEL	100020493676	2	1	2	31	0	0	0	1|0	TC	0.336786	0	5.09615	0
20190819_GT2_ARRAY_189_H09_TPMI.CEL	100020080962	2	1	2	57	0	0	0	1|0	TC	0.128462	0	5.15385	0
20200120_GT24_ARRAY_754_G01_TPMI.CEL	100010177607	2	1	2	35	0	0	0	1|0	TC	0.505625	0	5.15789	0
20200420_GT21_ARRAY_847_C02_TPMI.CEL	100031214375	2	1	2	32	0	0	0	1|0	TC	0.0375	0	5.2	0
20200916_GT1_ARRAY_4200_A09_TPMI.CEL	100035829618	2	1	2	56	0	0	0	1|0	TC	0.306667	0	5.33333	0
20191216_GT24_ARRAY_647_C04_TPMI.CEL	100027935040	2	1	2	47	0	0	0	0|1	TC	0.140509	0	5.37037	0
20191106_GT2_ARRAY_304_D06_TPMI.CEL	100028766686	2	1	2	40	0	0	0	0|1	TC	0.0575455	0	5.5	0
20190116_GT3_ARRAY_40_F07_TPMI.CEL	100028513338	2	1	2	54	0	0	0	1|0	TC	0.04975	0	5.66667	0
20191104_GT21_ARRAY_580_E03_TPMI.CEL	100034236412	2	1	2	27	0	0	0	1|0	TC	0.0389167	0	5.75	0
20200511_GT21_ARRAY_852_F06_TPMI.CEL	100011001561	2	1	2	42	0	0	0	1|0	TC	0.0402308	0	5.78571	0
20191216_GT24_ARRAY_646_A04_TPMI.CEL	100000757614	2	1	2	31	0	0	0	0|1	TC	0.9754	0	6.07692	0
20190813_GT1_ARRAY_184_C06_TPMI.CEL	100029735419	2	1	2	32	0	0	0	0|1	TC	0.05724	0	6.34615	0
20190905_GT2_ARRAY_214_G03_TPMI.CEL	100030415274	2	1	2	50	0	0	0	0|1	TC	0.08	0	6.58333	0
20191021_GT21_ARRAY_530_A04_TPMI.CEL	100028583142	2	1	2	48	0	0	0	0|1	TC	0.0298824	0	6.625	0
20200211_GT21_ARRAY_789_G09_TPMI.CEL	100011868305	2	1	2	40	0	0	0	1|0	TC	0.0435	0	7.17391	0
20191007_GT24_ARRAY_509_F01_TPMI.CEL	100000841257	2	1	2	41	0	0	0	0|1	TC	0.361947	0	7.26316	0
20190917_GT1_ARRAY_234_A10_TPMI.CEL	100035054562	2	1	2	38	0	0	0	0|1	TC	0.266471	0	7.41176	0
20190603_GT1_ARRAY_111_D09_TPMI.CEL	100026683915	2	1	2	37	0	0	0	1|0	TC	0.285357	0	7.46667	0
20200525_GT7_ARRAY_2051_H07_TPMI.CEL	100030938814	2	1	2	26	0	0	0	0|1	TC	0.0545	0	7.5	0
20200611_GT1_ARRAY_249_D10_TPMI.CEL	100033744730	2	1	2	47	0	0	0	0|1	TC	0.113333	0	7.5	0
20200106_GT22_ARRAY_735_H02_TPMI.CEL	100000331579	2	1	2	68	0	0	0	0|1	TC	0.0684615	0	7.53846	0
20191209_GT21_ARRAY_633_C05_TPMI.CEL	100033024954	2	1	2	23	0	0	0	0|1	TC	0.4064	0	7.6	0
20191107_GT1_ARRAY_298_G02_TPMI.CEL	100000883623	2	1	2	47	0	0	0	1|0	TC	0.1374	0	7.62963	0
20190903_GT1_ARRAY_201_A08_TPMI.CEL	100000656736	2	1	2	56	0	0	0	0|1	TC	0.1025	0	7.66667	0
20191104_GT24_ARRAY_662_D03_TPMI.CEL	100034446502	2	1	2	46	0	0	0	0|1	TC	0.141875	0	7.66667	0
20200203_GT22_ARRAY_766_A05_TPMI.CEL	100028787446	2	1	2	47	0	0	0	0|1	TC	0.105619	0	7.7561	0
20191125_GT23_ARRAY_603_D05_TPMI.CEL	100034885144	2	1	2	52	0	0	0	0|1	TC	0.411333	0	7.78571	0
20190703_GT3_ARRAY_135_E04_TPMI.CEL	100000965999	2	1	2	56	0	0	0	1|0	TC	0.186667	0	7.79412	0
20191105_GT1_ARRAY_293_E01_TPMI.CEL	100021981118	2	1	2	39	0	0	0	0|1	TC	0.0638889	0	7.8	0
20181203_GT2_ARRAY_20_C07_TPMI.CEL	100014196792	2	1	2	65	0	0	0	0|1	TC	0.26225	0	7.83333	0
20200203_GT24_ARRAY_782_E04_TPMI.CEL	100016583551	2	1	2	26	0	0	0	0|1	TC	0.155556	0	7.84375	0
20191028_GT25_ARRAY_570_F08_TPMI.CEL	100000184314	2	1	2	62	0	0	0	1|0	TC	0.0652083	0	8.33333	0
20191121_GT1_ARRAY_337_G01_TPMI.CEL	100034462171	2	1	2	50	0	0	0	0|1	TC	0.187381	0	8.33333	0
20191104_GT25_ARRAY_589_D06_TPMI.CEL	100034610783	2	1	2	33	0	0	0	0|1	TC	0.0825	0	8.44444	0
20200303_GT4_ARRAY_47_C10_TPMI.CEL	100024956616	2	1	2	38	0	0	0	1|0	TC	0.677273	0	8.5	0
20191104_GT24_ARRAY_659_F12_TPMI.CEL	100033387874	2	1	2	40	0	0	0	1|0	TC	0.076	0	8.53333	0
20190513_GT3_ARRAY_80_A12_TPMI.CEL	100031600612	2	1	2	38	0	0	0	1|0	TC	0.0707273	0	8.54545	0
20191014_GT24_ARRAY_524_B11_TPMI.CEL	100027934655	2	1	2	30	0	0	0	1|0	TC	0.0824762	0	8.55814	0
20200113_GT22_ARRAY_741_C08_TPMI.CEL	100013787314	2	1	2	45	0	0	0	0|1	TC	0.315	0	8.59091	0
20191216_GT21_ARRAY_639_F11_TPMI.CEL	100000198232	2	1	2	58	0	0	0	1|0	TC	0.112857	0	8.66667	0
20200622_GT4_ARRAY_2012_A03_TPMI.CEL	100034522453	2	1	2	55	0	0	0	1|0	TC	0.243333	0	8.66667	0
20200211_GT23_ARRAY_805_A04_TPMI.CEL	100032896198	2	1	2	52	0	0	0	0|1	TC	0.27	0	8.66667	0
20191202_GT23_ARRAY_618_G01_TPMI.CEL	100033914271	2	1	2	58	0	0	0	1|0	TC	0.393333	0	8.83333	0
20191028_GT21_ARRAY_552_B01_TPMI.CEL	100035175253	2	1	2	34	0	0	0	1|0	TC	0.265	0	9	0
20190930_GT3_ARRAY_260_D11_TPMI.CEL	100032987044	2	1	2	46	0	0	0	0|1	TC	0.0971429	0	9.21429	0
20191003_GT3_ARRAY_266_B06_TPMI.CEL	100020375841	2	1	2	44	0	0	0	0|1	TC	0.817297	0	9.43396	0
20190827_GT1_ARRAY_198_F08_TPMI.CEL	100000525072	2	1	2	68	0	0	0	0|1	TC	0.929937	0	9.46667	0
20190620_GT1_ARRAY_128_A06_TPMI.CEL	100018524962	2	1	2	45	0	0	0	0|1	TC	0.546957	0	9.52381	0
20200803_GT3_ARRAY_4035_E03_TPMI.CEL	100018976385	2	1	2	32	0	0	0	1|0	TC	0.213233	0	9.52727	0
20190905_GT2_ARRAY_214_C11_TPMI.CEL	100000812495	2	1	2	30	0	0	0	1|0	TC	0.717121	0	9.64516	0
20191205_GT3_ARRAY_370_D04_TPMI.CEL	100013334902	2	1	2	50	0	0	0	0|1	TC	0.09745	0	9.94737	0
20190801_GT2_ARRAY_167_A03_TPMI.CEL	100020834456	2	1	2	19	0	0	0	1|0	TC	0.0938667	0	10.3571	0
20191022_GT2_ARRAY_278_D06_TPMI.CEL	100000104333	2	1	2	54	0	0	0	0|1	TC	0.432321	0	10.5556	0
20191105_GT1_ARRAY_293_A03_TPMI.CEL	100032029571	2	1	2	77	0	0	0	0|1	TC	0.162	0	10.6	0
20191114_GT2_ARRAY_314_C07_TPMI.CEL	100024800548	2	1	2	31	0	0	0	0|1	TC	0.102111	0	10.6923	0
20190701_GT3_ARRAY_131_D06_TPMI.CEL	100016663871	2	1	2	35	0	0	0	1|0	TC	0.578421	0	10.7619	0
20200730_GT2_ARRAY_4017_D03_TPMI.CEL	100026639096	2	1	2	42	0	0	0	0|1	TC	0.2935	0	11.087	0
20211004_GT4_ARRAY_234_H01_TPMI.CEL	100023175600	2	1	2	57	0	0	0	0|1	TC	0.24	0	11.125	0
20191120_GT1_ARRAY_336_E03_TPMI.CEL	100000836581	2	1	2	44	0	0	0	1|0	TC	0.1655	0	11.1463	0
20191223_GT24_ARRAY_625_E08_TPMI.CEL	100000381027	2	1	2	51	0	0	0	1|0	TC	0.256429	0	11.5	0
20200120_GT23_ARRAY_751_A02_TPMI.CEL	100015629081	2	1	2	45	0	0	0	0|1	TC	0.259225	0	11.5135	0
20200615_GT25_ARRAY_868_E09_TPMI.CEL	100000527786	2	1	2	57	0	0	0	0|1	TC	0.0365714	0	11.8571	0
20200629_GT8_ARRAY_2018_G02_TPMI.CEL	100000774883	2	1	2	53	0	0	0	0|1	TC	0.18	0	12	0
20200622_GT21_ARRAY_870_G07_TPMI.CEL	100029475813	2	1	2	28	0	0	0	1|0	TC	0.59381	0	12	0
20200211_GT24_ARRAY_813_G09_TPMI.CEL	100029810604	2	1	2	51	0	0	0	1|0	TC	0.377143	0	12.1429	0
20190627_GT3_ARRAY_130_C02_TPMI.CEL	100013986236	2	1	2	61	0	0	0	0|1	TC	0.387759	0	12.2414	0
20191014_GT24_ARRAY_522_B05_TPMI.CEL	100021742949	2	1	2	36	0	0	0	1|0	TC	0.0736471	0	12.3529	0
20200729_GT4_ARRAY_4014_C01_TPMI.CEL	100035652415	2	1	2	60	0	0	0	0|1	TC	0.185	0	12.375	0
20190730_GT2_ARRAY_164_D10_TPMI.CEL	100011621423	2	1	2	36	0	0	0	0|1	TC	0.13545	0	12.381	0
20190807_GT3_ARRAY_175_A07_TPMI.CEL	100014376578	2	1	2	60	0	0	0	1|0	TC	0.109932	0	12.4588	0
20190909_GT2_ARRAY_216_G08_TPMI.CEL	100020259914	2	1	2	44	0	0	0	1|0	TC	0.398889	0	12.7292	0
20190724_GT3_ARRAY_156_E06_TPMI.CEL	100000383010	2	1	2	48	0	0	0	0|1	TC	0.630143	0	12.8421	0
20190926_GT2_ARRAY_249_D12_TPMI.CEL	100028857094	2	1	2	36	0	0	0	1|0	TC	0.07375	0	12.8571	0
20200622_GT23_ARRAY_878_H04_TPMI.CEL	100000816568	2	1	2	41	0	0	0	0|1	TC	0.354615	0	12.8667	0
20200513_GT3_ARRAY_207_F02_TPMI.CEL	100036134543	2	1	2	26	0	0	0	1|0	TC	0.23	0	13	0
20200217_GT23_ARRAY_827_B04_TPMI.CEL	100000166842	2	1	2	61	0	0	0	1|0	TC	0.497727	0	13.05	0
20191223_GT24_ARRAY_733_E05_TPMI.CEL	100000574509	2	1	2	39	0	0	0	1|0	TC	0.512333	0	13.1515	0
20191014_GT24_ARRAY_523_A06_TPMI.CEL	100026943504	2	1	2	57	0	0	0	0|1	TC	0.22	0	13.2222	0
20200211_GT21_ARRAY_788_A04_TPMI.CEL	100017023434	2	1	2	48	0	0	0	1|0	TC	0.0952941	0	13.3333	0
20190617_GT3_ARRAY_122_B11_TPMI.CEL	100033051340	2	1	2	74	0	0	0	0|1	TC	0.462174	0	13.3478	0
20191223_GT22_ARRAY_716_F09_TPMI.CEL	100031656175	2	1	2	53	0	0	0	1|0	TC	0.4655	0	13.35	0
20211027_GT3_ARRAY_4406_D01_TPMI.CEL	100014699078	2	1	2	41	0	0	0	0|1	TC	0.02	0	13.5	0
20191104_GT23_ARRAY_599_E08_TPMI.CEL	100010053012	2	1	2	54	0	0	0	1|0	TC	0.17	0	13.5	0
20191121_GT1_ARRAY_337_E09_TPMI.CEL	100017851651	2	1	2	65	0	0	0	0|1	TC	0.911714	0	13.5882	0
20190130_GT3_ARRAY_50_G07_TPMI.CEL	100014166051	2	1	2	43	0	0	0	1|0	TC	0.173846	0	13.7941	0
20191029_GT3_ARRAY_286_A04_TPMI.CEL	100012913638	2	1	2	63	0	0	0	0|1	TC	0.0723333	0	13.8571	0
20200709_GT7_ARRAY_2185_G04_TPMI.CEL	100015053017	2	1	2	57	0	0	0	1|0	TC	0.173333	0	13.8889	0
20200113_GT23_ARRAY_745_C07_TPMI.CEL	100030300997	2	1	2	36	0	0	0	0|1	TC	0.587907	0	14.0476	0
20200203_GT25_ARRAY_776_H01_TPMI.CEL	100000444187	2	1	2	50	0	0	0	0|1	TC	0.427259	0	14.0612	0
20200406_GT1_ARRAY_101_C10_TPMI.CEL	100034698298	2	1	2	19	0	0	0	1|0	TC	0.288	0	14.2	0
20200810_GT4_ARRAY_358_C11_TPMI.CEL	100000608292	2	1	2	50	0	0	0	0|1	TC	0.148889	0	14.3	0
20191028_GT25_ARRAY_569_H07_TPMI.CEL	100013625856	2	1	2	65	0	0	0	0|1	TC	0.838537	0	14.5652	0
20191113_GT3_ARRAY_319_H08_TPMI.CEL	100033960661	2	1	2	45	0	0	0	0|1	TC	0.165625	0	14.625	0
20190903_GT2_ARRAY_210_F12_TPMI.CEL	100029935868	2	1	2	70	0	0	0	0|1	TC	0.253306	0	14.6389	0
20190723_GT3_ARRAY_153_G10_TPMI.CEL	100000435003	2	1	2	49	0	0	0	0|1	TC	0.319091	0	14.8	0
20200527_GT5_ARRAY_231_A05_TPMI.CEL	100023857162	2	1	2	50	0	0	0	0|1	TC	0.31	0	14.8333	0
20190902_GT1_ARRAY_200_D07_TPMI.CEL	100032117158	2	1	2	57	0	0	0	1|0	TC	0.659542	0	14.8696	0
20190516_GT2_ARRAY_88_C02_TPMI.CEL	100000763872	2	1	2	43	0	0	0	0|1	TC	0.68	0	14.9048	0
20211122_GT6_ARRAY_4483_F02_TPMI.CEL	100000530241	2	1	2	54	0	0	0	0|1	TC	0.215455	0	15.0833	0
20190903_GT1_ARRAY_202_H02_TPMI.CEL	100035097386	2	1	2	21	0	0	0	1|0	TC	0.156	0	15.1	0
20200211_GT24_ARRAY_813_D06_TPMI.CEL	100000288223	2	1	2	47	0	0	0	0|1	TC	0.95575	0	15.1538	0
20191003_GT2_ARRAY_257_C01_TPMI.CEL	100022439556	2	1	2	79	0	0	0	0|1	TC	0.388182	0	15.4	0
20191125_GT21_ARRAY_683_B02_TPMI.CEL	100027795264	2	1	2	50	0	0	0	1|0	TC	0.418405	0	15.4412	0
20191104_GT22_ARRAY_594_A12_TPMI.CEL	100023911653	2	1	2	32	0	0	0	1|0	TC	0.153421	0	15.5	0
20190917_GT1_ARRAY_233_B03_TPMI.CEL	100027466503	2	1	2	53	0	0	0	1|0	TC	0.153067	0	15.6667	0
20191104_GT21_ARRAY_582_A11_TPMI.CEL	100024399849	2	1	2	49	0	0	0	1|0	TC	0.176364	0	15.7273	0
20191118_GT3_ARRAY_324_H07_TPMI.CEL	100015755079	2	1	2	57	0	0	0	0|1	TC	0.4196	0	15.76	0
20200211_GT25_ARRAY_804_B09_TPMI.CEL	100000871005	2	1	2	42	0	0	0	1|0	TC	0.1899	0	15.9	0
20190729_GT2_ARRAY_161_C06_TPMI.CEL	100000151088	2	1	2	57	0	0	0	1|0	TC	0.3371	0	15.9	0
20191106_GT2_ARRAY_304_C02_TPMI.CEL	100017252597	2	1	2	55	0	0	0	0|1	TC	0.714737	0	15.92	0
20191216_GT21_ARRAY_642_F01_TPMI.CEL	100033305827	2	1	2	50	0	0	0	0|1	TC	0.178917	0	16.0909	0
20200716_GT7_ARRAY_279_A05_TPMI.CEL	100032291538	2	1	2	58	0	0	0	0|1	TC	0.908571	0	16.2143	0
20191002_GT3_ARRAY_263_C08_TPMI.CEL	100000418074	2	1	2	51	0	0	0	1|0	TC	0.39	0	16.36	0
20200113_GT25_ARRAY_736_E03_TPMI.CEL	100034780831	2	1	2	27	0	0	0	0|1	TC	0.1465	0	16.5	0
20200715_GT4_ARRAY_294_H11_TPMI.CEL	100035810268	2	1	2	36	0	0	0	0|1	TC	0.123375	0	16.625	0
20191030_GT3_ARRAY_288_B06_TPMI.CEL	100030397987	2	1	2	52	0	0	0	0|1	TC	0.995828	0	16.7037	0
20190521_GT2_ARRAY_92_B08_TPMI.CEL	100030468500	2	1	2	25	0	0	0	0|1	TC	0.435714	0	16.75	0
20190820_GT1_ARRAY_193_G08_TPMI.CEL	100000228513	2	1	2	65	0	0	0	0|1	TC	0.220478	0	16.875	0
20191028_GT21_ARRAY_566_H07_TPMI.CEL	100016231441	2	1	2	19	0	0	0	1|0	TC	0.3958	0	16.8824	0
20200728_GT2_ARRAY_4007_H05_TPMI.CEL	100000327668	2	1	2	58	0	0	0	1|0	TC	0.16	0	17	0
20190730_GT2_ARRAY_163_H07_TPMI.CEL	100012356118	2	1	2	47	0	0	0	1|0	TC	0.170952	0	17	0
20191028_GT25_ARRAY_554_D03_TPMI.CEL	100023320252	2	1	2	41	0	0	0	1|0	TC	0.3155	0	17	0
20191024_GT2_ARRAY_282_B11_TPMI.CEL	100024740495	2	1	2	38	0	0	0	0|1	TC	0.2858	0	17.1333	0
20200622_GT23_ARRAY_878_E01_TPMI.CEL	100013500678	2	1	2	71	0	0	0	1|0	TC	0.152143	0	17.2069	0
20200211_GT24_ARRAY_813_G04_TPMI.CEL	100033014577	2	1	2	26	0	0	0	0|1	TC	0.46875	0	17.3571	0
20190806_GT3_ARRAY_173_G05_TPMI.CEL	100019018486	2	1	2	35	0	0	0	1|0	TC	0.673571	0	17.4615	0
20200211_GT23_ARRAY_807_H06_TPMI.CEL	100010512078	2	1	2	72	0	0	0	1|0	TC	0.554	0	17.8333	0
20190530_GT2_ARRAY_99_A04_TPMI.CEL	100000219839	2	1	2	51	0	0	0	1|0	TC	0.897037	0	17.84	0
20190924_GT2_ARRAY_246_H01_TPMI.CEL	100011076580	2	1	2	53	0	0	0	0|1	TC	0.163	0	18.1481	0
20190703_GT3_ARRAY_135_F05_TPMI.CEL	100030859934	2	1	2	27	0	0	0	0|1	TC	0.96	0	18.3529	0
20200819_GT3_ARRAY_4085_C05_TPMI.CEL	100000436869	2	1	2	53	0	0	0	0|1	TC	0.085	0	18.5	0
20190723_GT3_ARRAY_153_D07_TPMI.CEL	100016875505	2	1	2	41	0	0	0	1|0	TC	0.13	0	18.5185	0
20191209_GT23_ARRAY_637_F07_TPMI.CEL	100021935315	2	1	2	35	0	0	0	0|1	TC	0.125471	0	18.5882	0
20191002_GT1_ARRAY_271_H09_TPMI.CEL	100000040937	2	1	2	66	0	0	0	1|0	TC	0.53325	0	18.6	0
20200526_GT8_ARRAY_2056_C06_TPMI.CEL	100027962658	2	1	2	56	0	0	0	1|0	TC	0.157647	0	18.9412	0
20200714_GT6_ARRAY_274_H07_TPMI.CEL	100000719322	2	1	2	55	0	0	0	1|0	TC	0.940909	0	19.1818	0
20200211_GT21_ARRAY_788_E01_TPMI.CEL	100025216300	2	1	2	51	0	0	0	0|1	TC	0.284286	0	19.6	0
20190917_GT2_ARRAY_230_H07_TPMI.CEL	100032116614	2	1	2	32	0	0	0	1|0	TC	0.796667	0	19.6667	0
20191107_GT2_ARRAY_306_C04_TPMI.CEL	100012830032	2	1	2	57	0	0	0	1|0	TC	0.2452	0	19.76	0
20190725_GT3_ARRAY_157_C06_TPMI.CEL	100000451619	2	1	2	47	0	0	0	0|1	TC	0.281135	0	19.7736	0
20200325_GT1_ARRAY_88_E10_TPMI.CEL	100026489253	2	1	2	28	0	0	0	0|1	TC	0.266844	0	19.8235	0
20200805_GT2_ARRAY_4045_G03_TPMI.CEL	100036120679	2	1	2	58	0	0	0	1|0	TC	0.356	0	20	1
20190529_GT1_ARRAY_105_E08_TPMI.CEL	100000861061	2	1	2	48	0	0	0	0|1	TC	0.484167	0	20.0571	1
20200806_GT2_ARRAY_4047_G08_TPMI.CEL	100000333218	2	1	2	53	0	0	0	0|1	TC	0.356296	0	20.0714	1
20200623_GT1_ARRAY_258_D07_TPMI.CEL	100036141717	2	1	2	41	0	0	0	0|1	TC	0.346	0	20.4	1
20191029_GT3_ARRAY_286_H02_TPMI.CEL	100021259335	2	1	2	38	0	0	0	1|0	TC	0.686897	0	20.4444	1
20200211_GT24_ARRAY_813_C06_TPMI.CEL	100028910909	2	1	2	37	0	0	0	1|0	TC	0.652197	0	20.5091	1
20200211_GT22_ARRAY_801_G05_TPMI.CEL	100000946586	2	1	2	34	0	0	0	0|1	TC	0.898091	0	20.7937	1
20191125_GT22_ARRAY_689_E08_TPMI.CEL	100023064858	2	1	2	62	0	0	0	1|0	TC	0.0397727	0	20.8571	1
20190521_GT2_ARRAY_92_C05_TPMI.CEL	100027586149	2	1	2	55	0	0	0	1|0	TC	0.103167	0	20.9211	1
20190723_GT3_ARRAY_153_C12_TPMI.CEL	100014324897	2	1	2	47	0	0	0	0|1	TC	0.541143	0	21.2143	1
20191007_GT25_ARRAY_501_E01_TPMI.CEL	100018103328	2	1	2	59	0	0	0	1|0	TC	0.572149	0	21.4651	1
20200706_GT3_ARRAY_263_F10_TPMI.CEL	100012117192	2	1	2	36	0	0	0	0|1	TC	0.442362	0	21.4857	1
20191030_GT3_ARRAY_287_G08_TPMI.CEL	100029320154	2	1	2	47	0	0	0	0|1	TC	0.1875	0	21.8235	1
20200908_GT7_ARRAY_4159_D01_TPMI.CEL	100034198958	2	1	2	69	0	0	0	0|1	TC	0.216667	0	22	1
20190130_GT1_ARRAY_51_A08_TPMI.CEL	100000098651	2	1	2	60	0	0	0	0|1	TC	0.885	0	22.2857	1
20200805_GT8_ARRAY_4028_C12_TPMI.CEL	100030387159	2	1	2	55	0	0	0	1|0	TC	0.055	0	23	1
20200805_GT6_ARRAY_4027_G11_TPMI.CEL	100018210336	2	1	2	37	0	0	0	0|1	TC	0.118182	0	23.1169	1
20191021_GT23_ARRAY_544_H06_TPMI.CEL	100032187948	2	1	2	62	0	0	0	0|1	TC	0.66	0	23.7143	1
20200831_GT4_ARRAY_400_A08_TPMI.CEL	100019421089	2	1	2	77	0	0	0	1|0	TC	0.1	0	23.75	1
20190520_GT2_ARRAY_90_H07_TPMI.CEL	100014379705	2	1	2	57	0	0	0	1|0	TC	0.259182	0	23.7941	1
20200527_GT8_ARRAY_2060_F06_TPMI.CEL	100018485728	2	1	2	66	0	0	0	0|1	TC	0.926737	0	23.8333	1
20210324_GT4_ARRAY_4213_G11_TPMI.CEL	100033963541	2	1	2	45	0	0	0	1|0	TC	0.0866667	0	24	1
20200806_GT2_ARRAY_4047_H10_TPMI.CEL	100036183691	2	1	2	69	0	0	0	1|0	TC	0.2875	0	24.1111	1
20191125_GT24_ARRAY_606_F10_TPMI.CEL	100022371790	2	1	2	62	0	0	0	1|0	TC	0.259348	0	24.1778	1
20191112_GT2_ARRAY_309_F01_TPMI.CEL	100016485295	2	1	2	47	0	0	0	0|1	TC	0.429118	0	24.2188	1
20200211_GT23_ARRAY_808_G01_TPMI.CEL	100021814797	2	1	2	67	0	0	0	0|1	TC	0.213214	0	24.2593	1
20191014_GT23_ARRAY_520_E08_TPMI.CEL	100019567263	2	1	2	65	0	0	0	1|0	TC	0.2854	0	24.3	1
20200518_GT25_ARRAY_853_F11_TPMI.CEL	100000718194	2	1	2	67	0	0	0	0|1	TC	0.56	0	25.125	1
20200414_GT4_ARRAY_125_G09_TPMI.CEL	100000149846	2	1	2	61	0	0	0	1|0	TC	0.672222	0	25.2222	1
20200217_GT1_ARRAY_13_G04_TPMI.CEL	100000659616	2	1	2	41	0	0	0	0|1	TC	0.37125	0	25.9167	1
20200325_GT6_ARRAY_150_F05_TPMI.CEL	100000813956	2	1	2	63	0	0	0	0|1	TC	0.773366	0	26.6154	1
20200518_GT21_ARRAY_854_B01_TPMI.CEL	100031615891	2	1	2	38	0	0	0	1|0	TC	0.484947	0	27	1
20200615_GT24_ARRAY_867_G10_TPMI.CEL	100029199488	2	1	2	29	0	0	0	0|1	TC	0.768	0	27.1	1
20191114_GT2_ARRAY_314_C04_TPMI.CEL	100033963152	2	1	2	51	0	0	0	1|0	TC	0.182222	0	27.125	1
20191216_GT23_ARRAY_705_D11_TPMI.CEL	100032275921	2	1	2	60	0	0	0	0|1	TC	0.322273	0	27.1818	1
20190902_GT1_ARRAY_200_C05_TPMI.CEL	100000829279	2	1	2	62	0	0	0	0|1	TC	0.395725	0	27.1915	1
20200406_GT1_ARRAY_101_C11_TPMI.CEL	100000908283	2	1	2	71	0	0	0	1|0	TC	0.266923	0	28.3846	1
20190930_GT3_ARRAY_260_B04_TPMI.CEL	100022883568	2	1	2	73	0	0	0	1|0	TC	0.0232308	0	29.2353	1
20191216_GT24_ARRAY_646_B11_TPMI.CEL	100000491248	2	1	2	65	0	0	0	1|0	TC	0.1475	0	29.4	1
20191028_GT23_ARRAY_572_B01_TPMI.CEL	100033727332	2	1	2	36	0	0	0	0|1	TC	0.15619	0	29.4167	1
20200211_GT24_ARRAY_811_E02_TPMI.CEL	100031645087	2	1	2	52	0	0	0	0|1	TC	0.235417	0	29.4583	1
20191021_GT21_ARRAY_530_H02_TPMI.CEL	100018092854	2	1	2	37	0	0	0	0|1	TC	0.905	0	29.7778	1
20191104_GT23_ARRAY_600_G09_TPMI.CEL	100016012661	2	1	2	39	0	0	0	1|0	TC	0.178677	0	30.1562	1
20191021_GT21_ARRAY_528_E03_TPMI.CEL	100012134205	2	1	2	60	0	0	0	0|1	TC	0.823571	0	30.3333	1
20191106_GT2_ARRAY_304_H09_TPMI.CEL	100031389805	2	1	2	37	0	0	0	1|0	TC	0.805	0	30.6364	1
20190909_GT2_ARRAY_215_B07_TPMI.CEL	100028406795	2	1	2	79	0	0	0	0|1	TC	0.402771	0	30.8571	1
20191024_GT2_ARRAY_281_H03_TPMI.CEL	100012875049	2	1	2	53	0	0	0	0|1	TC	0.261581	0	31	1
20190523_GT2_ARRAY_96_G04_TPMI.CEL	100031968983	2	1	2	55	0	0	0	0|1	TC	0.105714	0	31.0909	1
20190814_GT2_ARRAY_180_A07_TPMI.CEL	100010312469	2	1	2	65	0	0	0	1|0	TC	0.843929	0	31.274	1
20200730_GT5_ARRAY_340_G10_TPMI.CEL	100014082008	2	1	2	36	0	0	0	0|1	TC	0.991636	0	32.1667	1
20200623_GT1_ARRAY_258_A11_TPMI.CEL	100000646485	2	1	2	62	0	0	0	0|1	TC	0.4655	0	32.72	1
20190924_GT2_ARRAY_245_F07_TPMI.CEL	100000336630	2	1	2	45	0	0	0	1|0	TC	0.362308	0	34.4	1
20190617_GT3_ARRAY_122_G08_TPMI.CEL	100010981344	2	1	2	50	0	0	0	0|1	TC	0.464	0	34.8	1
20191216_GT21_ARRAY_639_C09_TPMI.CEL	100022805591	2	1	2	91	0	0	0	0|1	TC	0.61	0	35.5	1
20190905_GT2_ARRAY_213_A02_TPMI.CEL	100026779649	2	1	2	54	0	0	0	1|0	TC	0.472816	0	36.5238	1
20191104_GT21_ARRAY_583_A11_TPMI.CEL	100014981911	2	1	2	64	0	0	0	1|0	TC	0.438421	0	36.6111	1
20190306_GT3_ARRAY_62_F11_TPMI.CEL	100000122476	2	1	2	52	0	0	0	1|0	TC	0.287692	0	38.8947	1
20191118_GT1_ARRAY_331_B02_TPMI.CEL	100000174892	2	1	2	46	0	0	0	0|1	TC	0.903836	0	38.9211	1
20191202_GT21_ARRAY_610_E01_TPMI.CEL	100030655838	2	1	2	52	0	0	0	1|0	TC	0.0821463	0	39.0488	1
20200525_GT3_ARRAY_2069_A01_TPMI.CEL	100000915786	2	1	2	52	0	0	0	0|1	TC	0.025	0	43	1
20191021_GT21_ARRAY_529_F03_TPMI.CEL	100011645854	2	1	2	37	0	0	0	1|0	TC	0.0455	0	43.2143	1
20200113_GT24_ARRAY_748_A08_TPMI.CEL	100032456178	2	1	2	52	0	0	0	1|0	TC	0.54381	0	43.5238	1
20200528_GT8_ARRAY_2064_B08_TPMI.CEL	100014328957	2	1	2	32	0	0	0	1|0	TC	0.342308	0	43.5833	1
20200427_GT25_ARRAY_848_G02_TPMI.CEL	100011115960	2	1	2	45	0	0	0	1|0	TC	0.376875	0	45.6667	1
20200622_GT22_ARRAY_874_D01_TPMI.CEL	100021288254	2	1	2	62	0	0	0	0|1	TC	0.248429	0	48.359	1
20190814_GT3_ARRAY_179_D01_TPMI.CEL	100034379716	2	1	2	58	0	0	0	1|0	TC	0.562727	0	52.7273	1
20191105_GT2_ARRAY_301_H10_TPMI.CEL	100000505702	2	1	2	70	0	0	0	0|1	TC	0.62	0	55.7541	1
20190530_GT2_ARRAY_99_D02_TPMI.CEL	100016396549	2	1	2	55	0	0	0	0|1	TC	0.186219	0	57.7556	1
20191007_GT23_ARRAY_505_E03_TPMI.CEL	100000188190	2	1	2	55	0	0	0	0|1	TC	0.628667	0	63.8	1
20190903_GT2_ARRAY_210_G06_TPMI.CEL	100014854892	2	1	2	65	0	0	0	0|1	TC	0.471118	0	70.5	1
20200709_GT2_ARRAY_261_G06_TPMI.CEL	100014522237	2	1	2	78	0	0	0	1|0	TC	0.7175	0	79.375	1
20191028_GT21_ARRAY_550_A03_TPMI.CEL	100011354646	2	1	2	56	0	0	0	1|0	TC	1.80426	1	4.46667	0
20200318_GT2_ARRAY_71_A04_TPMI.CEL	100027674660	2	1	2	50	0	0	0	0|1	TC	1.01	1	8.33333	0
20191210_GT1_ARRAY_381_H08_TPMI.CEL	100031656380	2	1	2	52	0	0	0	1|0	TC	1.15971	1	9.17143	0
20191125_GT24_ARRAY_607_B02_TPMI.CEL	100026821362	2	1	2	31	0	0	0	1|0	TC	1.26333	1	11.2222	0
20191014_GT24_ARRAY_524_C01_TPMI.CEL	100015729429	2	1	2	22	0	0	0	1|0	TC	1.25143	1	11.3333	0
20191104_GT21_ARRAY_581_C12_TPMI.CEL	100019920569	2	1	2	46	0	0	0	1|0	TC	1.1355	1	11.8493	0
20191120_GT1_ARRAY_336_B03_TPMI.CEL	100000431293	2	1	2	53	0	0	0	1|0	TC	1.33561	1	12.0588	0
20190121_GT3_ARRAY_42_B09_TPMI.CEL	100000571898	2	1	2	64	0	0	0	1|0	TC	1.16667	1	13.2	0
20191030_GT3_ARRAY_288_F02_TPMI.CEL	100000318189	2	1	2	53	0	0	0	0|1	TC	1.28367	1	13.7222	0
20191211_GT2_ARRAY_356_C01_TPMI.CEL	100023601083	2	1	2	58	0	0	0	1|0	TC	3.42	1	14	0
20200706_GT22_ARRAY_896_G02_TPMI.CEL	100010897001	2	1	2	40	0	0	0	1|0	TC	1.04161	1	15.4516	0
20191202_GT24_ARRAY_626_H08_TPMI.CEL	100021877615	2	1	2	33	0	0	0	1|0	TC	1.17133	1	16.7143	0
20191007_GT23_ARRAY_505_H05_TPMI.CEL	100032996876	2	1	2	66	0	0	0	1|0	TC	1.01286	1	17.0769	0
20191028_GT25_ARRAY_554_A11_TPMI.CEL	100011993880	2	1	2	55	0	0	0	1|0	TC	1.02967	1	18.2889	0
20190327_GT1_ARRAY_67_A04_TPMI.CEL	100000472648	2	1	2	48	0	0	0	1|0	TC	1.76029	1	18.8857	0
20190523_GT3_ARRAY_98_G12_TPMI.CEL	100028655216	2	1	2	56	0	0	0	1|0	TC	1.90721	1	19.375	0
20190311_GT1_ARRAY_63_B09_TPMI.CEL	100013301145	2	1	2	62	0	0	0	1|0	TC	1.85	1	19.5	0
20211201_GT8_ARRAY_4503_B01_TPMI.CEL	100000561160	2	1	2	55	0	0	0	1|0	TC	1.46333	1	20.75	1
20190313_GT3_ARRAY_65_D04_TPMI.CEL	100025654182	2	1	2	67	0	0	0	1|0	TC	1.32609	1	20.8182	1
20191202_GT3_ARRAY_363_A07_TPMI.CEL	100032109575	2	1	2	62	0	0	0	1|0	TC	1.03571	1	21.0238	1
20190530_GT2_ARRAY_99_A08_TPMI.CEL	100010254110	2	1	2	46	0	0	0	0|1	TC	1.91941	1	21.3409	1
20191021_GT24_ARRAY_547_H08_TPMI.CEL	100013653811	2	1	2	59	0	0	0	1|0	TC	1.461	1	21.5172	1
20200615_GT3_ARRAY_2163_C01_TPMI.CEL	100024232423	2	1	2	33	0	0	0	0|1	TC	1.745	1	22.4	1
20191121_GT1_ARRAY_337_F12_TPMI.CEL	100015015286	2	1	2	57	0	0	0	0|1	TC	1.41509	1	22.5472	1
20191111_GT23_ARRAY_665_D06_TPMI.CEL	100000904636	2	1	2	57	0	0	0	0|1	TC	1.14091	1	22.8182	1
20191014_GT23_ARRAY_517_B07_TPMI.CEL	100032912018	2	1	2	60	0	0	0	0|1	TC	1.09833	1	22.9333	1
20191021_GT24_ARRAY_545_E05_TPMI.CEL	100035210146	2	1	2	32	0	0	0	1|0	TC	1.395	1	24	1
20190916_GT2_ARRAY_228_C08_TPMI.CEL	100014566453	2	1	2	19	0	0	0	0|1	TC	1.6865	1	24	1
20200213_GT2_ARRAY_4_F06_TPMI.CEL	100000956235	2	1	2	58	0	0	0	0|1	TC	1.9925	1	24.4	1
20191111_GT3_ARRAY_315_E07_TPMI.CEL	100000243241	2	1	2	59	0	0	0	0|1	TC	1.19206	1	24.4262	1
20191104_GT2_ARRAY_300_B04_TPMI.CEL	100028290418	2	1	2	42	0	0	0	1|0	TC	1.31273	1	24.7273	1
20190905_GT2_ARRAY_213_B10_TPMI.CEL	100000028314	2	1	2	59	0	0	0	0|1	TC	1.42469	1	24.8125	1
20191014_GT25_ARRAY_516_E02_TPMI.CEL	100025713482	2	1	2	60	0	0	0	1|0	TC	1.2369	1	24.9138	1
20191114_GT3_ARRAY_321_B12_TPMI.CEL	100016387960	2	1	2	72	0	0	0	1|0	TC	1.1425	1	24.9167	1
20190130_GT2_ARRAY_52_F01_TPMI.CEL	100015912215	2	1	2	53	0	0	0	0|1	TC	2.1834	1	25.4255	1
20200615_GT25_ARRAY_869_D03_TPMI.CEL	100010827568	2	1	2	77	0	0	0	0|1	TC	1.26125	1	26.1429	1
20200806_GT8_ARRAY_4034_B04_TPMI.CEL	100032121244	2	1	2	40	0	0	0	0|1	TC	1.572	1	26.2	1
20191223_GT22_ARRAY_716_B06_TPMI.CEL	100019924792	2	1	2	56	0	0	0	0|1	TC	1.989	1	26.303	1
20190909_GT3_ARRAY_222_H06_TPMI.CEL	100030088820	2	1	2	63	0	0	0	1|0	TC	1.02792	1	27	1
20191014_GT25_ARRAY_515_E01_TPMI.CEL	100000788511	2	1	2	41	0	0	0	1|0	TC	1.47722	1	27.0714	1
20191022_GT2_ARRAY_278_G09_TPMI.CEL	100017734280	2	1	2	58	0	0	0	0|1	TC	1.411	1	27.7333	1
20191014_GT25_ARRAY_515_C11_TPMI.CEL	100015442390	2	1	2	66	0	0	0	0|1	TC	2.05214	1	28.2857	1
20190917_GT2_ARRAY_229_E03_TPMI.CEL	100034457485	2	1	2	57	0	0	0	1|0	TC	2.12091	1	28.4545	1
20191028_GT23_ARRAY_559_F10_TPMI.CEL	100033909950	2	1	2	70	0	0	0	1|0	TC	1.27222	1	28.5556	1
20191118_GT1_ARRAY_331_C07_TPMI.CEL	100011967063	2	1	2	44	0	0	0	1|0	TC	1.275	1	30.2542	1
20190814_GT2_ARRAY_180_H04_TPMI.CEL	100018012663	2	1	2	65	0	0	0	1|0	TC	2.19333	1	30.6667	1
20200304_GT4_ARRAY_49_C01_TPMI.CEL	100016503419	2	1	2	64	0	0	0	0|1	TC	3.93075	1	31.7879	1
20200518_GT4_ARRAY_222_E10_TPMI.CEL	100000181379	2	1	2	48	0	0	0	0|1	TC	3.50625	1	31.8393	1
20200211_GT25_ARRAY_804_G02_TPMI.CEL	100023645358	2	1	2	53	0	0	0	1|0	TC	2.1725	1	32.4211	1
20190627_GT3_ARRAY_130_G07_TPMI.CEL	100012939450	2	1	2	79	0	0	0	0|1	TC	2.39875	1	33.4138	1
20200217_GT24_ARRAY_835_H10_TPMI.CEL	100000662729	2	1	2	74	0	0	0	1|0	TC	2.62667	1	34	1
20200805_GT6_ARRAY_4029_A05_TPMI.CEL	100000344898	2	1	2	49	0	0	0	0|1	TC	2.12035	1	34.4667	1
20200827_GT1_ARRAY_4111_E05_TPMI.CEL	100000851808	2	1	2	54	0	0	0	0|1	TC	4.35	1	37	1
20191021_GT21_ARRAY_532_A10_TPMI.CEL	100023918599	2	1	2	27	0	0	0	1|0	TC	5.83706	1	37.2857	1
20200813_GT4_ARRAY_368_B12_TPMI.CEL	100032820128	2	1	2	64	0	0	0	1|0	TC	1	1	38	1
20191202_GT21_ARRAY_632_F01_TPMI.CEL	100025721461	2	1	2	81	0	0	0	0|1	TC	2.64964	1	38.1111	1
20200211_GT3_ARRAY_8_B04_TPMI.CEL	100013222390	2	1	2	63	0	0	0	1|0	TC	4.54333	1	38.8519	1
20191202_GT22_ARRAY_615_A06_TPMI.CEL	100000952580	2	1	2	48	0	0	0	0|1	TC	1.1075	1	39.8824	1
20190530_GT2_ARRAY_99_C03_TPMI.CEL	100010025946	2	1	2	77	0	0	0	0|1	TC	2.38	1	40.6	1
20190930_GT2_ARRAY_251_D04_TPMI.CEL	100017251435	2	1	2	38	0	0	0	1|0	TC	3.30181	1	41.3014	1
20190605_GT1_ARRAY_115_G03_TPMI.CEL	100033843189	2	1	2	56	0	0	0	1|0	TC	5.87356	1	41.32	1
20191209_GT23_ARRAY_636_H08_TPMI.CEL	100029494862	2	1	2	57	0	0	0	0|1	TC	1.33556	1	41.4444	1
20191014_GT23_ARRAY_517_B09_TPMI.CEL	100026674596	2	1	2	72	0	0	0	1|0	TC	3.36926	1	42.1889	1
20190905_GT1_ARRAY_206_E10_TPMI.CEL	100019111322	2	1	2	57	0	0	0	0|1	TC	2.50021	1	42.3214	1
20190722_GT3_ARRAY_152_F10_TPMI.CEL	100027277822	2	1	2	41	0	0	0	0|1	TC	1.46312	1	42.3333	1
20200630_GT4_ARRAY_2036_H01_TPMI.CEL	100014003271	2	1	2	65	0	0	0	1|0	TC	2.66222	1	42.5385	1
20191021_GT23_ARRAY_542_C07_TPMI.CEL	100000994725	2	1	2	50	0	0	0	0|1	TC	5.40143	1	42.8333	1
20190806_GT3_ARRAY_174_G05_TPMI.CEL	100000541946	2	1	2	81	0	0	0	1|0	TC	1.52385	1	42.8889	1
20191202_GT25_ARRAY_628_C01_TPMI.CEL	100017729532	2	1	2	53	0	0	0	0|1	TC	1.48974	1	42.8919	1
20190702_GT3_ARRAY_133_D04_TPMI.CEL	100012716770	2	1	2	52	0	0	0	0|1	TC	2.61583	1	43.0217	1
20191118_GT21_ARRAY_678_F01_TPMI.CEL	100030072510	2	1	2	38	0	0	0	0|1	TC	1.8883	1	43.2826	1
20191014_GT1_ARRAY_272_H06_TPMI.CEL	100023875271	2	1	2	46	0	0	0	1|0	TC	3.27389	1	43.5179	1
20190819_GT3_ARRAY_190_C11_TPMI.CEL	100000296361	2	1	2	60	0	0	0	0|1	TC	5.38944	1	44.56	1
20200810_GT5_ARRAY_2201_B06_TPMI.CEL	100025260712	2	1	2	35	0	0	0	0|1	TC	4.43846	1	45.0588	1
20191105_GT1_ARRAY_293_B06_TPMI.CEL	100000323908	2	1	2	47	0	0	0	0|1	TC	1.76667	1	45.3158	1
20200824_GT2_ARRAY_4116_G04_TPMI.CEL	100000179207	2	1	2	55	0	0	0	1|0	TC	9.892	1	47.2	1
20190704_GT1_ARRAY_145_G12_TPMI.CEL	100025955319	2	1	2	53	0	0	0	1|0	TC	1.21452	1	48.0263	1
20190930_GT3_ARRAY_260_G09_TPMI.CEL	100018447657	2	1	2	66	0	0	0	1|0	TC	1.83808	1	48.963	1
20200513_GT8_ARRAY_195_D10_TPMI.CEL	100024648562	2	1	2	47	0	0	0	1|0	TC	3.38571	1	49.1429	1
20190327_GT3_ARRAY_68_B04_TPMI.CEL	100030274478	2	1	2	55	0	0	0	1|0	TC	2.18154	1	50.8947	1
20191014_GT23_ARRAY_518_F04_TPMI.CEL	100028984151	2	1	2	31	0	0	0	1|0	TC	1.26652	1	52.4	1
20190220_GT3_ARRAY_55_B11_TPMI.CEL	100011594064	2	1	2	70	0	0	0	1|0	TC	6.336	1	52.6667	1
20190909_GT3_ARRAY_222_C02_TPMI.CEL	100023130506	2	1	2	82	0	0	0	1|0	TC	2.95132	1	53.0312	1
20181205_GT2_ARRAY_21_F01_TPMI.CEL	100032053612	2	1	2	71	0	0	0	0|1	TC	12.9764	1	54.2308	1
20191223_GT23_ARRAY_727_F04_TPMI.CEL	100020996136	2	1	2	42	0	0	0	0|1	TC	1.47538	1	58.4304	1
20191030_GT3_ARRAY_288_B07_TPMI.CEL	100000827904	2	1	2	53	0	0	0	1|0	TC	8.24222	1	60.5	1
20200211_GT25_ARRAY_790_E09_TPMI.CEL	100000110725	2	1	2	59	0	0	0	1|0	TC	1.53586	1	61.25	1
20191104_GT1_ARRAY_292_F01_TPMI.CEL	100022301615	2	1	2	67	0	0	0	0|1	TC	3.50645	1	62.4074	1
20190725_GT1_ARRAY_149_A08_TPMI.CEL	100016752485	2	1	2	51	0	0	0	0|1	TC	1.71167	1	63.8333	1
20191125_GT22_ARRAY_694_A05_TPMI.CEL	100000061088	2	1	2	79	0	0	0	1|0	TC	6.10588	1	63.95	1
20190725_GT3_ARRAY_157_B12_TPMI.CEL	100000476467	2	1	2	71	0	0	0	1|0	TC	17.98	1	65.7333	1
20200513_GT1_ARRAY_232_E02_TPMI.CEL	100035584789	2	1	2	58	0	0	0	1|0	TC	5.984	1	76.25	1
20200622_GT23_ARRAY_878_E10_TPMI.CEL	100016987280	2	1	2	82	0	0	0	0|1	TC	5.42815	1	77.6	1
20191014_GT21_ARRAY_510_A01_TPMI.CEL	100026635394	2	1	2	84	0	0	0	0|1	TC	4.01111	1	81.5	1
20200309_GT3_ARRAY_59_D06_TPMI.CEL	100010131965	2	1	2	82	0	0	0	0|1	TC	5.15875	1	86.32	1
20190716_GT1_ARRAY_143_F12_TPMI.CEL	100000049605	2	1	2	74	0	0	0	1|0	TC	4.79096	1	87.7206	1
20200513_GT3_ARRAY_207_F09_TPMI.CEL	100027306561	2	1	2	78	0	0	0	0|1	TC	8.575	1	114.8	1
20200707_GT4_ARRAY_2192_F10_TPMI.CEL	100023514148	2	1	2	38	0	0	0	0|0	TT	0.019	0	2.5	0
20200427_GT7_ARRAY_154_E03_TPMI.CEL	100035733953	2	1	2	24	0	0	0	0|0	TT	0.28	0	4	0
20190715_GT1_ARRAY_142_E11_TPMI.CEL	100000698863	2	1	2	48	0	0	0	0|0	TT	0.0221304	0	4.5	0
20191121_GT3_ARRAY_330_H08_TPMI.CEL	100000007039	2	1	2	56	0	0	0	0|0	TT	0.0451176	0	4.55556	0
20191007_GT1_ARRAY_268_C02_TPMI.CEL	100034508904	2	1	2	59	0	0	0	0|0	TT	0.0782308	0	4.84615	0
20191223_GT21_ARRAY_712_F03_TPMI.CEL	100014141544	2	1	2	41	0	0	0	0|0	TT	0.151583	0	5.4	0
20190909_GT3_ARRAY_222_H09_TPMI.CEL	100000898273	2	1	2	26	0	0	0	0|0	TT	0.367571	0	5.65714	0
20191119_GT3_ARRAY_325_G03_TPMI.CEL	100035172786	2	1	2	53	0	0	0	0|0	TT	0.08	0	5.66667	0
20191202_GT22_ARRAY_613_A03_TPMI.CEL	100027539697	2	1	2	57	0	0	0	0|0	TT	0.627941	0	5.76471	0
20200211_GT22_ARRAY_794_H11_TPMI.CEL	100034951649	2	1	2	52	0	0	0	0|0	TT	0.231	0	6.2	0
20200817_GT7_ARRAY_2203_G09_TPMI.CEL	100024881266	2	1	2	41	0	0	0	0|0	TT	0.0522222	0	6.5	0
20191111_GT2_ARRAY_308_E09_TPMI.CEL	100033911839	2	1	2	78	0	0	0	0|0	TT	0.20885	0	6.54167	0
20190925_GT3_ARRAY_240_G02_TPMI.CEL	100000356991	2	1	2	50	0	0	0	0|0	TT	0.222391	0	6.61905	0
20191028_GT21_ARRAY_565_B10_TPMI.CEL	100000706554	2	1	2	54	0	0	0	0|0	TT	0.0548333	0	6.66667	0
20191104_GT23_ARRAY_595_E07_TPMI.CEL	100015851451	2	1	2	34	0	0	0	0|0	TT	0.203353	0	6.85417	0
20200330_GT2_ARRAY_99_B10_TPMI.CEL	100018398789	2	1	2	45	0	0	0	0|0	TT	0.20345	0	6.95	0
20200310_GT1_ARRAY_53_A11_TPMI.CEL	100000481012	2	1	2	30	0	0	0	0|0	TT	0.0696667	0	7	0
20191223_GT21_ARRAY_715_F09_TPMI.CEL	100027983203	2	1	2	59	0	0	0	0|0	TT	0.320377	0	7.7551	0
20200706_GT23_ARRAY_897_G04_TPMI.CEL	100012734976	2	1	2	68	0	0	0	0|0	TT	0.0741667	0	7.91667	0
20191118_GT21_ARRAY_678_D01_TPMI.CEL	100031679208	2	1	2	22	0	0	0	0|0	TT	0.482632	0	8.10526	0
20191104_GT1_ARRAY_292_E10_TPMI.CEL	100000411926	2	1	2	44	0	0	0	0|0	TT	0.957727	0	8.11765	0
20200217_GT21_ARRAY_819_G03_TPMI.CEL	100019491973	2	1	2	30	0	0	0	0|0	TT	0.07	0	8.22222	0
20200212_GT3_ARRAY_10_G06_TPMI.CEL	100019946732	2	1	2	37	0	0	0	0|0	TT	0.0444839	0	8.48276	0
20191104_GT23_ARRAY_597_E09_TPMI.CEL	100020008366	2	1	2	67	0	0	0	0|0	TT	0.318519	0	8.52083	0
20191104_GT1_ARRAY_292_B09_TPMI.CEL	100033078526	2	1	2	35	0	0	0	0|0	TT	0.229059	0	8.55882	0
20190624_GT2_ARRAY_125_D07_TPMI.CEL	100022297049	2	1	2	54	0	0	0	0|0	TT	0.166733	0	8.66667	0
20200525_GT22_ARRAY_856_H11_TPMI.CEL	100030741562	2	1	2	37	0	0	0	0|0	TT	0.1825	0	8.8	0
20191205_GT1_ARRAY_361_E06_TPMI.CEL	100000411603	2	1	2	61	0	0	0	0|0	TT	0.587143	0	8.83333	0
20191014_GT24_ARRAY_522_C04_TPMI.CEL	100015113306	2	1	2	49	0	0	0	0|0	TT	0.1485	0	8.95	0
20191126_GT1_ARRAY_342_G11_TPMI.CEL	100028776605	2	1	2	58	0	0	0	0|0	TT	0.34125	0	8.95833	0
20191125_GT2_ARRAY_348_C02_TPMI.CEL	100020766362	2	1	2	59	0	0	0	0|0	TT	0.371429	0	9	0
20191128_GT1_ARRAY_345_F11_TPMI.CEL	100031238928	2	1	2	36	0	0	0	0|0	TT	0.1985	0	9.05882	0
20200217_GT21_ARRAY_819_C03_TPMI.CEL	100034116321	2	1	2	35	0	0	0	0|0	TT	0.162786	0	9.42857	0
20190827_GT1_ARRAY_197_G02_TPMI.CEL	100018928559	2	1	2	41	0	0	0	0|0	TT	0.26575	0	9.66667	0
20190516_GT2_ARRAY_88_A03_TPMI.CEL	100025474740	2	1	2	47	0	0	0	0|0	TT	0.19	0	9.7	0
20191028_GT25_ARRAY_568_D06_TPMI.CEL	100011750735	2	1	2	44	0	0	0	0|0	TT	0.0425333	0	9.73333	0
20191202_GT21_ARRAY_612_F12_TPMI.CEL	100034169404	2	1	2	60	0	0	0	0|0	TT	0.128333	0	9.93333	0
20190902_GT2_ARRAY_208_E11_TPMI.CEL	100023229370	2	1	2	43	0	0	0	0|0	TT	0.501892	0	10.0222	0
20200622_GT24_ARRAY_885_A08_TPMI.CEL	100035335379	2	1	2	22	0	0	0	0|0	TT	0.265556	0	10.1111	0
20191028_GT25_ARRAY_557_A06_TPMI.CEL	100031207538	2	1	2	42	0	0	0	0|0	TT	0.629512	0	10.25	0
20190724_GT3_ARRAY_155_G12_TPMI.CEL	100000324068	2	1	2	79	0	0	0	0|0	TT	0.4335	0	10.3636	0
20200615_GT25_ARRAY_868_B08_TPMI.CEL	100023941634	2	1	2	29	0	0	0	0|0	TT	0.117588	0	10.3939	0
20191216_GT24_ARRAY_708_D05_TPMI.CEL	100018720775	2	1	2	85	0	0	0	0|0	TT	0.359884	0	10.4412	0
20191223_GT24_ARRAY_733_B07_TPMI.CEL	100027189023	2	1	2	27	0	0	0	0|0	TT	0.242292	0	10.4444	0
20200406_GT21_ARRAY_842_G06_TPMI.CEL	100024335265	2	1	2	39	0	0	0	0|0	TT	0.052	0	10.5385	0
20190617_GT3_ARRAY_122_D04_TPMI.CEL	100031956504	2	1	2	63	0	0	0	0|0	TT	0.0875	0	10.75	0
20200113_GT23_ARRAY_747_A03_TPMI.CEL	100015167732	2	1	2	36	0	0	0	0|0	TT	0.814187	0	10.875	0
20200311_GT1_ARRAY_55_F04_TPMI.CEL	100000226726	2	1	2	57	0	0	0	0|0	TT	0.0644737	0	10.8947	0
20210304_GT7_ARRAY_4021_D10_TPMI.CEL	100013466823	2	1	2	45	0	0	0	0|0	TT	0.755	0	11	0
20191021_GT25_ARRAY_536_H10_TPMI.CEL	100000764144	2	1	2	53	0	0	0	0|0	TT	0.1	0	11.125	0
20190930_GT3_ARRAY_259_F03_TPMI.CEL	100033586901	2	1	2	25	0	0	0	0|0	TT	0.1805	0	11.25	0
20200616_GT4_ARRAY_2168_D11_TPMI.CEL	100033083385	2	1	2	55	0	0	0	0|0	TT	0.304	0	11.3333	0
20190916_GT1_ARRAY_231_D10_TPMI.CEL	100000086688	2	1	2	69	0	0	0	0|0	TT	0.613966	0	11.3966	0
20191125_GT24_ARRAY_607_C10_TPMI.CEL	100012915154	2	1	2	20	0	0	0	0|0	TT	0.493621	0	11.4098	0
20191028_GT25_ARRAY_557_G10_TPMI.CEL	100033687005	2	1	2	34	0	0	0	0|0	TT	0.356	0	11.4737	0
20210707_GT2_ARRAY_4349_C10_TPMI.CEL	100000890998	2	1	2	44	0	0	0	0|0	TT	0.543636	0	11.9	0
20191202_GT25_ARRAY_630_D02_TPMI.CEL	100034178274	2	1	2	27	0	0	0	0|0	TT	0.203158	0	11.9474	0
20200805_GT8_ARRAY_4030_A08_TPMI.CEL	100022636421	2	1	2	52	0	0	0	0|0	TT	0.1175	0	12	0
20191118_GT23_ARRAY_680_C12_TPMI.CEL	100026076105	2	1	2	33	0	0	0	0|0	TT	0.326863	0	12.0784	0
20190916_GT2_ARRAY_228_G07_TPMI.CEL	100031294139	2	1	2	31	0	0	0	0|0	TT	0.0581818	0	12.1	0
20191028_GT21_ARRAY_549_E07_TPMI.CEL	100035002916	2	1	2	28	0	0	0	0|0	TT	0.326667	0	12.1111	0
20191113_GT2_ARRAY_312_F01_TPMI.CEL	100014191570	2	1	2	35	0	0	0	0|0	TT	0.163357	0	12.6	0
20200610_GT3_ARRAY_2135_A06_TPMI.CEL	100031077122	2	1	2	31	0	0	0	0|0	TT	0.236786	0	12.6071	0
20200213_GT2_ARRAY_3_H03_TPMI.CEL	100000746770	2	1	2	56	0	0	0	0|0	TT	0.198333	0	12.6818	0
20191119_GT1_ARRAY_333_E04_TPMI.CEL	100000964453	2	1	2	46	0	0	0	0|0	TT	0.119	0	12.75	0
20191121_GT1_ARRAY_338_A09_TPMI.CEL	100026513218	2	1	2	41	0	0	0	0|0	TT	0.0327465	0	12.8243	0
20200810_GT4_ARRAY_358_H08_TPMI.CEL	100036292972	2	1	2	54	0	0	0	0|0	TT	0.045	0	13	0
20200511_GT21_ARRAY_851_A02_TPMI.CEL	100020350938	2	1	2	51	0	0	0	0|0	TT	0.0809091	0	13.1818	0
20191104_GT21_ARRAY_580_H01_TPMI.CEL	100012560073	2	1	2	47	0	0	0	0|0	TT	0.155455	0	13.3636	0
20190926_GT2_ARRAY_249_C04_TPMI.CEL	100010385844	2	1	2	25	0	0	0	0|0	TT	0.283077	0	13.6923	0
20191107_GT1_ARRAY_297_D03_TPMI.CEL	100027562089	2	1	2	39	0	0	0	0|0	TT	0.343043	0	14.2353	0
20200819_GT3_ARRAY_4085_G06_TPMI.CEL	100000968369	2	1	2	38	0	0	0	0|0	TT	0.636667	0	14.3333	0
20191014_GT24_ARRAY_525_G06_TPMI.CEL	100022289015	2	1	2	46	0	0	0	0|0	TT	0.6824	0	14.4	0
20200723_GT5_ARRAY_332_A09_TPMI.CEL	100029110359	2	1	2	57	0	0	0	0|0	TT	0.095	0	14.6667	0
20190924_GT3_ARRAY_237_A07_TPMI.CEL	100030563917	2	1	2	25	0	0	0	0|0	TT	0.649286	0	15.1154	0
20190909_GT3_ARRAY_221_H11_TPMI.CEL	100020835278	2	1	2	40	0	0	0	0|0	TT	0.695273	0	15.1818	0
20191111_GT3_ARRAY_315_B10_TPMI.CEL	100032918014	2	1	2	28	0	0	0	0|0	TT	0.689286	0	15.2143	0
20191028_GT23_ARRAY_571_H02_TPMI.CEL	100013266047	2	1	2	44	0	0	0	0|0	TT	0.115	0	15.4286	0
20200518_GT3_ARRAY_219_C08_TPMI.CEL	100035489414	2	1	2	23	0	0	0	0|0	TT	0.313571	0	15.4286	0
20191120_GT3_ARRAY_327_B06_TPMI.CEL	100014823919	2	1	2	35	0	0	0	0|0	TT	0.944902	0	15.7288	0
20190530_GT1_ARRAY_107_B09_TPMI.CEL	100027990533	2	1	2	65	0	0	0	0|0	TT	0.255652	0	15.7879	0
20191209_GT23_ARRAY_637_E02_TPMI.CEL	100030783613	2	1	2	41	0	0	0	0|0	TT	0.03975	0	15.875	0
20200723_GT7_ARRAY_309_B12_TPMI.CEL	100014356349	2	1	2	37	0	0	0	0|0	TT	0.809783	0	16.4762	0
20191003_GT3_ARRAY_265_C04_TPMI.CEL	100028707897	2	1	2	59	0	0	0	0|0	TT	0.941667	0	16.7692	0
20190509_GT1_ARRAY_78_F11_TPMI.CEL	100019068387	2	1	2	41	0	0	0	0|0	TT	0.688929	0	16.8519	0
20191028_GT23_ARRAY_571_D07_TPMI.CEL	100000764120	2	1	2	27	0	0	0	0|0	TT	0.84225	0	17	0
20191125_GT22_ARRAY_689_B07_TPMI.CEL	100034122124	2	1	2	21	0	0	0	0|0	TT	0.522	0	17.4667	0
20191023_GT2_ARRAY_279_C11_TPMI.CEL	100034828475	2	1	2	45	0	0	0	0|0	TT	0.346533	0	17.6429	0
20191021_GT23_ARRAY_543_C12_TPMI.CEL	100000563341	2	1	2	50	0	0	0	0|0	TT	0.911667	0	17.7273	0
20200414_GT4_ARRAY_126_F05_TPMI.CEL	100028766693	2	1	2	29	0	0	0	0|0	TT	0.285	0	18	0
20190924_GT2_ARRAY_245_E09_TPMI.CEL	100020668495	2	1	2	36	0	0	0	0|0	TT	0.909276	0	18	0
20191111_GT2_ARRAY_307_D01_TPMI.CEL	100000658274	2	1	2	55	0	0	0	0|0	TT	0.515789	0	18.1053	0
20191014_GT24_ARRAY_523_E06_TPMI.CEL	100022674363	2	1	2	47	0	0	0	0|0	TT	0.275937	0	18.1167	0
20200706_GT22_ARRAY_895_C01_TPMI.CEL	100033949509	2	1	2	29	0	0	0	0|0	TT	0.848462	0	18.2857	0
20191120_GT3_ARRAY_328_F01_TPMI.CEL	100000993343	2	1	2	68	0	0	0	0|0	TT	0.221	0	18.3	0
20200311_GT3_ARRAY_63_E03_TPMI.CEL	100000576190	2	1	2	56	0	0	0	0|0	TT	0.365	0	18.75	0
20200203_GT21_ARRAY_759_F08_TPMI.CEL	100000942603	2	1	2	50	0	0	0	0|0	TT	0.507037	0	18.9231	0
20200813_GT6_ARRAY_4074_E06_TPMI.CEL	100000695183	2	1	2	55	0	0	0	0|0	TT	0.405	0	19	0
20200723_GT3_ARRAY_323_A11_TPMI.CEL	100000809671	2	1	2	38	0	0	0	0|0	TT	0.504	0	19.4	0
20191021_GT21_ARRAY_532_E01_TPMI.CEL	100025923763	2	1	2	41	0	0	0	0|0	TT	0.148333	0	19.5385	0
20191028_GT23_ARRAY_559_F06_TPMI.CEL	100014785820	2	1	2	39	0	0	0	0|0	TT	0.113889	0	19.9	0
20190814_GT3_ARRAY_179_D09_TPMI.CEL	100012297825	2	1	2	57	0	0	0	0|0	TT	0.194306	0	20.0182	1
20191001_GT2_ARRAY_254_F06_TPMI.CEL	100028774689	2	1	2	60	0	0	0	0|0	TT	0.764179	0	20.0943	1
20191107_GT2_ARRAY_306_F02_TPMI.CEL	100033909929	2	1	2	65	0	0	0	0|0	TT	0.0994737	0	20.1111	1
20190905_GT2_ARRAY_214_B02_TPMI.CEL	100033058422	2	1	2	59	0	0	0	0|0	TT	0.236111	0	20.3889	1
20191021_GT24_ARRAY_546_H08_TPMI.CEL	100000043837	2	1	2	60	0	0	0	0|0	TT	0.739529	0	20.4651	1
20191209_GT22_ARRAY_635_A10_TPMI.CEL	100000339163	2	1	2	66	0	0	0	0|0	TT	0.899444	0	20.6111	1
20200406_GT21_ARRAY_842_D01_TPMI.CEL	100000958268	2	1	2	50	0	0	0	0|0	TT	0.19359	0	20.878	1
20191106_GT2_ARRAY_304_C07_TPMI.CEL	100034159270	2	1	2	54	0	0	0	0|0	TT	0.46803	0	20.8966	1
20200421_GT3_ARRAY_151_H05_TPMI.CEL	100014498161	2	1	2	27	0	0	0	0|0	TT	0.114636	0	20.9333	1
20200527_GT7_ARRAY_2059_D10_TPMI.CEL	100035679691	2	1	2	59	0	0	0	0|0	TT	0.374286	0	21.1429	1
20191104_GT24_ARRAY_663_C09_TPMI.CEL	100010053647	2	1	2	78	0	0	0	0|0	TT	0.739091	0	21.2727	1
20190627_GT3_ARRAY_130_E11_TPMI.CEL	100020076036	2	1	2	32	0	0	0	0|0	TT	0.395828	0	21.4138	1
20190515_GT3_ARRAY_84_G12_TPMI.CEL	100022711574	2	1	2	65	0	0	0	0|0	TT	0.579935	0	21.6552	1
20191021_GT24_ARRAY_546_F02_TPMI.CEL	100012688339	2	1	2	60	0	0	0	0|0	TT	0.590882	0	21.6562	1
20191126_GT1_ARRAY_342_G07_TPMI.CEL	100035427696	2	1	2	64	0	0	0	0|0	TT	0.81	0	22.0588	1
20191202_GT3_ARRAY_364_E07_TPMI.CEL	100027920194	2	1	2	29	0	0	0	0|0	TT	0.503784	0	22.3421	1
20191014_GT25_ARRAY_513_B06_TPMI.CEL	100018317214	2	1	2	63	0	0	0	0|0	TT	0.829091	0	22.7273	1
20190917_GT1_ARRAY_233_B07_TPMI.CEL	100034426217	2	1	2	65	0	0	0	0|0	TT	0.937826	0	22.9333	1
20190516_GT1_ARRAY_87_G12_TPMI.CEL	100000480007	2	1	2	48	0	0	0	0|0	TT	0.719412	0	23.0476	1
20191223_GT23_ARRAY_728_D03_TPMI.CEL	100013185127	2	1	2	23	0	0	0	0|0	TT	0.876897	0	23.4737	1
20200211_GT23_ARRAY_806_C09_TPMI.CEL	100000645057	2	1	2	59	0	0	0	0|0	TT	0.632	0	24.0909	1
20190701_GT3_ARRAY_131_C01_TPMI.CEL	100033572426	2	1	2	65	0	0	0	0|0	TT	0.113765	0	24.2593	1
20190306_GT3_ARRAY_62_C12_TPMI.CEL	100027957924	2	1	2	26	0	0	0	0|0	TT	0.641429	0	24.8462	1
20200113_GT22_ARRAY_741_A09_TPMI.CEL	100000886870	2	1	2	58	0	0	0	0|0	TT	0.600909	0	24.95	1
20191223_GT21_ARRAY_714_A06_TPMI.CEL	100018417718	2	1	2	37	0	0	0	0|0	TT	0.743579	0	25.2632	1
20190731_GT2_ARRAY_165_E04_TPMI.CEL	100029389745	2	1	2	63	0	0	0	0|0	TT	0.561905	0	25.3333	1
20191105_GT2_ARRAY_302_A12_TPMI.CEL	100000022690	2	1	2	54	0	0	0	0|0	TT	0.696742	0	25.4375	1
20200211_GT23_ARRAY_809_D03_TPMI.CEL	100030026217	2	1	2	46	0	0	0	0|0	TT	0.349667	0	25.5484	1
20190926_GT3_ARRAY_241_D08_TPMI.CEL	100012925024	2	1	2	66	0	0	0	0|0	TT	0.0788889	0	25.8333	1
20190130_GT2_ARRAY_52_G07_TPMI.CEL	100032429206	2	1	2	56	0	0	0	0|0	TT	0.190833	0	26.05	1
20190819_GT1_ARRAY_191_A10_TPMI.CEL	100000693671	2	1	2	56	0	0	0	0|0	TT	0.0682857	0	26.2857	1
20191205_GT2_ARRAY_362_F04_TPMI.CEL	100000257240	2	1	2	63	0	0	0	0|0	TT	0.566154	0	26.7857	1
20191209_GT23_ARRAY_636_G03_TPMI.CEL	100000491600	2	1	2	43	0	0	0	0|0	TT	0.502493	0	27.3939	1
20191023_GT2_ARRAY_280_F09_TPMI.CEL	100000092941	2	1	2	62	0	0	0	0|0	TT	0.112647	0	27.4118	1
20200603_GT8_ARRAY_2092_C10_TPMI.CEL	100000916000	2	1	2	80	0	0	0	0|0	TT	0.815556	0	28.1111	1
20200623_GT5_ARRAY_256_G03_TPMI.CEL	100014073894	2	1	2	80	0	0	0	0|0	TT	0.176	0	28.1667	1
20200617_GT4_ARRAY_2170_H11_TPMI.CEL	100025999820	2	1	2	39	0	0	0	0|0	TT	0.586667	0	28.5714	1
20200219_GT1_ARRAY_17_A06_TPMI.CEL	100000653081	2	1	2	55	0	0	0	0|0	TT	0.218667	0	29.2	1
20190923_GT3_ARRAY_236_D05_TPMI.CEL	100027177279	2	1	2	37	0	0	0	0|0	TT	0.0845455	0	29.439	1
20190711_GT2_ARRAY_139_F09_TPMI.CEL	100022985724	2	1	2	48	0	0	0	0|0	TT	0.549167	0	29.5652	1
20200713_GT4_ARRAY_286_D12_TPMI.CEL	100019601716	2	1	2	39	0	0	0	0|0	TT	0.686	0	30	1
20200513_GT4_ARRAY_208_F10_TPMI.CEL	100010006119	2	1	2	73	0	0	0	0|0	TT	0.205	0	30.3333	1
20181205_GT2_ARRAY_21_H01_TPMI.CEL	100013633828	2	1	2	45	0	0	0	0|0	TT	0.341667	0	30.7273	1
20191014_GT24_ARRAY_523_F06_TPMI.CEL	100000429535	2	1	2	56	0	0	0	0|0	TT	0.23	0	31.1081	1
20200309_GT21_ARRAY_837_C10_TPMI.CEL	100000615105	2	1	2	53	0	0	0	0|0	TT	0.693824	0	31.254	1
20200204_GT3_ARRAY_358_A05_TPMI.CEL	100000080441	2	1	2	51	0	0	0	0|0	TT	0.66125	0	31.4444	1
20190121_GT3_ARRAY_42_C06_TPMI.CEL	100000967162	2	1	2	42	0	0	0	0|0	TT	0.770594	0	31.9444	1
20191223_GT23_ARRAY_724_H10_TPMI.CEL	100023928810	2	1	2	40	0	0	0	0|0	TT	0.616154	0	32.4127	1
20200203_GT23_ARRAY_774_E12_TPMI.CEL	100013212499	2	1	2	80	0	0	0	0|0	TT	0.105714	0	33	1
20200813_GT7_ARRAY_4073_H10_TPMI.CEL	100031811340	2	1	2	66	0	0	0	0|0	TT	0.798571	0	33.4286	1
20190902_GT2_ARRAY_207_A10_TPMI.CEL	100000048421	2	1	2	53	0	0	0	0|0	TT	0.715714	0	34.2609	1
20190925_GT2_ARRAY_248_G08_TPMI.CEL	100000817597	2	1	2	60	0	0	0	0|0	TT	0.109333	0	34.6	1
20191111_GT3_ARRAY_315_B06_TPMI.CEL	100000623449	2	1	2	52	0	0	0	0|0	TT	0.605238	0	35.45	1
20200210_GT3_ARRAY_5_B04_TPMI.CEL	100034139485	2	1	2	69	0	0	0	0|0	TT	0.832667	0	39.3333	1
20200526_GT3_ARRAY_2073_E01_TPMI.CEL	100016171152	2	1	2	69	0	0	0	0|0	TT	0.0685714	0	39.4	1
20190123_GT2_ARRAY_46_B10_TPMI.CEL	100000359985	2	1	2	55	0	0	0	0|0	TT	0.644545	0	40.9412	1
20191125_GT23_ARRAY_696_D05_TPMI.CEL	100021616364	2	1	2	58	0	0	0	0|0	TT	0.459474	0	43.6579	1
20191028_GT25_ARRAY_556_H07_TPMI.CEL	100024434058	2	1	2	68	0	0	0	0|0	TT	0.7875	0	44	1
20190128_GT2_ARRAY_48_A01_TPMI.CEL	100025186370	2	1	2	37	0	0	0	0|0	TT	0.295308	0	49.6364	1
20191003_GT3_ARRAY_265_E03_TPMI.CEL	100013467430	2	1	2	61	0	0	0	0|0	TT	0.595556	0	52.4118	1
20191204_GT2_ARRAY_359_G10_TPMI.CEL	100029011955	2	1	2	53	0	0	0	0|0	TT	0.235806	0	57.1143	1
20200706_GT24_ARRAY_900_C03_TPMI.CEL	100000886856	2	1	2	58	0	0	0	0|0	TT	0.734444	0	65.3333	1
20190128_GT2_ARRAY_48_C03_TPMI.CEL	100015160327	2	1	2	50	0	0	0	0|0	TT	2.343	1	6.94118	0
20190923_GT2_ARRAY_243_C09_TPMI.CEL	100000409829	2	1	2	49	0	0	0	0|0	TT	2.23129	1	7.12903	0
20200826_GT4_ARRAY_396_D03_TPMI.CEL	100000762078	2	1	2	63	0	0	0	0|0	TT	1.07	1	10	0
20190909_GT2_ARRAY_215_A09_TPMI.CEL	100019856431	2	1	2	45	0	0	0	0|0	TT	1.15	1	11.875	0
20191202_GT22_ARRAY_615_F03_TPMI.CEL	100019958128	2	1	2	40	0	0	0	0|0	TT	1.0325	1	12.3333	0
20191014_GT24_ARRAY_522_G08_TPMI.CEL	100011885734	2	1	2	41	0	0	0	0|0	TT	1.022	1	12.6	0
20191028_GT21_ARRAY_567_H07_TPMI.CEL	100000040733	2	1	2	60	0	0	0	0|0	TT	1.67008	1	13.0571	0
20200325_GT3_ARRAY_95_E12_TPMI.CEL	100019608763	2	1	2	36	0	0	0	0|0	TT	1.40125	1	13.375	0
20190516_GT3_ARRAY_85_E12_TPMI.CEL	100032171374	2	1	2	58	0	0	0	0|0	TT	1.05318	1	14.3158	0
20191121_GT1_ARRAY_338_D12_TPMI.CEL	100024084835	2	1	2	24	0	0	0	0|0	TT	1.16012	1	16.3214	0
20191104_GT1_ARRAY_292_C09_TPMI.CEL	100017869581	2	1	2	58	0	0	0	0|0	TT	1.1771	1	19.0323	0
20190904_GT1_ARRAY_203_H07_TPMI.CEL	100000526809	2	1	2	60	0	0	0	0|0	TT	1.49697	1	19.5926	0
20191014_GT1_ARRAY_272_F12_TPMI.CEL	100033869876	2	1	2	45	0	0	0	0|0	TT	2.08357	1	21	1
20191202_GT21_ARRAY_612_B06_TPMI.CEL	100023098611	2	1	2	55	0	0	0	0|0	TT	1.57588	1	21.5833	1
20190627_GT3_ARRAY_130_F04_TPMI.CEL	100027231680	2	1	2	24	0	0	0	0|0	TT	1.22246	1	21.7544	1
20200616_GT3_ARRAY_2165_A04_TPMI.CEL	100017920970	2	1	2	42	0	0	0	0|0	TT	2.68467	1	22.4286	1
20200827_GT4_ARRAY_4104_A05_TPMI.CEL	100033511000	2	1	2	80	0	0	0	0|0	TT	1.43333	1	23	1
20200805_GT4_ARRAY_4046_F12_TPMI.CEL	100010112256	2	1	2	71	0	0	0	0|0	TT	1.093	1	23.2857	1
20191216_GT23_ARRAY_705_C11_TPMI.CEL	100033403607	2	1	2	55	0	0	0	0|0	TT	2.96632	1	23.8571	1
20191028_GT25_ARRAY_570_A08_TPMI.CEL	100033448121	2	1	2	38	0	0	0	0|0	TT	2.75661	1	24.2903	1
20200824_GT3_ARRAY_387_A12_TPMI.CEL	100036378052	2	1	2	59	0	0	0	0|0	TT	2.75	1	25	1
20191021_GT21_ARRAY_528_H06_TPMI.CEL	100027299855	2	1	2	54	0	0	0	0|0	TT	1.70154	1	25.1471	1
20200825_GT4_ARRAY_390_D12_TPMI.CEL	100027943369	2	1	2	52	0	0	0	0|0	TT	1.55261	1	25.1905	1
20191007_GT25_ARRAY_502_F04_TPMI.CEL	100013141390	2	1	2	41	0	0	0	0|0	TT	3.45118	1	25.9149	1
20200113_GT25_ARRAY_736_B11_TPMI.CEL	100010152121	2	1	2	47	0	0	0	0|0	TT	1.0285	1	27.0179	1
20191120_GT3_ARRAY_327_F03_TPMI.CEL	100010066053	2	1	2	52	0	0	0	0|0	TT	1.14218	1	27.087	1
20190311_GT2_ARRAY_64_F09_TPMI.CEL	100025110879	2	1	2	39	0	0	0	0|0	TT	1.23818	1	27.5	1
20200713_GT6_ARRAY_268_F08_TPMI.CEL	100035696308	2	1	2	68	0	0	0	0|0	TT	1.1775	1	29	1
20191003_GT2_ARRAY_258_D10_TPMI.CEL	100031246001	2	1	2	73	0	0	0	0|0	TT	1.48909	1	30.2759	1
20200120_GT22_ARRAY_757_H03_TPMI.CEL	100012615270	2	1	2	46	0	0	0	0|0	TT	1.97221	1	32.0175	1
20200413_GT21_ARRAY_845_G09_TPMI.CEL	100029138451	2	1	2	70	0	0	0	0|0	TT	2.455	1	32.3143	1
20200907_GT1_ARRAY_4170_D07_TPMI.CEL	100000963267	2	1	2	62	0	0	0	0|0	TT	1.04	1	33	1
20190313_GT3_ARRAY_65_F10_TPMI.CEL	100022572669	2	1	2	39	0	0	0	0|0	TT	3.67359	1	33.2857	1
20200325_GT6_ARRAY_150_A11_TPMI.CEL	100035984070	2	1	2	64	0	0	0	0|0	TT	3.44333	1	33.4444	1
20191223_GT24_ARRAY_733_C04_TPMI.CEL	100020123235	2	1	2	55	0	0	0	0|0	TT	1.79773	1	33.6429	1
20191121_GT3_ARRAY_330_H04_TPMI.CEL	100032153678	2	1	2	48	0	0	0	0|0	TT	1.02032	1	34.9032	1
20191111_GT2_ARRAY_308_D04_TPMI.CEL	100033976075	2	1	2	54	0	0	0	0|0	TT	2.92	1	35.3333	1
20190904_GT2_ARRAY_212_D03_TPMI.CEL	100000871139	2	1	2	62	0	0	0	0|0	TT	3.91172	1	36.32	1
20200706_GT24_ARRAY_899_B07_TPMI.CEL	100000788432	2	1	2	46	0	0	0	0|0	TT	1.7307	1	36.7907	1
20190311_GT1_ARRAY_63_A01_TPMI.CEL	100000596590	2	1	2	53	0	0	0	0|0	TT	1.19057	1	37.087	1
20200610_GT7_ARRAY_2119_E03_TPMI.CEL	100010786124	2	1	2	55	0	0	0	0|0	TT	1.43923	1	37.5172	1
20190911_GT2_ARRAY_220_G05_TPMI.CEL	100026503140	2	1	2	54	0	0	0	0|0	TT	1.94176	1	38.0208	1
20191014_GT21_ARRAY_510_G06_TPMI.CEL	100011276453	2	1	2	65	0	0	0	0|0	TT	1.93792	1	38.2778	1
20190313_GT1_ARRAY_66_H09_TPMI.CEL	100029365074	2	1	2	72	0	0	0	0|0	TT	1.13077	1	39.303	1
20191121_GT3_ARRAY_330_F06_TPMI.CEL	100035151131	2	1	2	45	0	0	0	0|0	TT	2.52579	1	39.5789	1
20200803_GT7_ARRAY_4019_E03_TPMI.CEL	100012667277	2	1	2	73	0	0	0	0|0	TT	1.11056	1	39.8108	1
20191001_GT2_ARRAY_254_H01_TPMI.CEL	100034926859	2	1	2	63	0	0	0	0|0	TT	1.88842	1	39.8571	1
20190521_GT2_ARRAY_91_D11_TPMI.CEL	100032168111	2	1	2	57	0	0	0	0|0	TT	2.745	1	40.9512	1
20190123_GT2_ARRAY_46_B11_TPMI.CEL	100023836291	2	1	2	61	0	0	0	0|0	TT	2.91935	1	43.6757	1
20191007_GT23_ARRAY_506_C04_TPMI.CEL	100000716561	2	1	2	62	0	0	0	0|0	TT	1.51389	1	43.9375	1
20190903_GT1_ARRAY_202_A10_TPMI.CEL	100031639406	2	1	2	59	0	0	0	0|0	TT	1.6637	1	46	1
20200211_GT22_ARRAY_799_F03_TPMI.CEL	100020624755	2	1	2	50	0	0	0	0|0	TT	1.80838	1	46.6316	1
20190910_GT3_ARRAY_224_B04_TPMI.CEL	100035002145	2	1	2	60	0	0	0	0|0	TT	2.7675	1	46.75	1
20191118_GT3_ARRAY_324_H11_TPMI.CEL	100016502628	2	1	2	52	0	0	0	0|0	TT	1.0589	1	47.7937	1
20191030_GT3_ARRAY_287_D09_TPMI.CEL	100000927709	2	1	2	44	0	0	0	0|0	TT	1.114	1	48.9663	1
20190902_GT2_ARRAY_207_C02_TPMI.CEL	100031601878	2	1	2	57	0	0	0	0|0	TT	2.7	1	49.9688	1
20200819_GT7_ARRAY_4095_H08_TPMI.CEL	100000669975	2	1	2	65	0	0	0	0|0	TT	2.04618	1	52.6	1
20190819_GT3_ARRAY_190_G05_TPMI.CEL	100028057127	2	1	2	70	0	0	0	0|0	TT	1.73112	1	53.2353	1
20200414_GT2_ARRAY_121_C01_TPMI.CEL	100035985670	2	1	2	70	0	0	0	0|0	TT	1.4225	1	55	1
20200916_GT8_ARRAY_4190_C09_TPMI.CEL	100000495187	2	1	2	43	0	0	0	0|0	TT	3.526	1	55.6	1
20190509_GT2_ARRAY_77_C03_TPMI.CEL	100000509849	2	1	2	69	0	0	0	0|0	TT	3.30548	1	56.8	1
20190617_GT3_ARRAY_122_H09_TPMI.CEL	100017148629	2	1	2	59	0	0	0	0|0	TT	1.89279	1	59.0938	1
20190820_GT1_ARRAY_194_E05_TPMI.CEL	100020690183	2	1	2	58	0	0	0	0|0	TT	3.9945	1	59.359	1
20200106_GT22_ARRAY_735_F12_TPMI.CEL	100013909383	2	1	2	39	0	0	0	0|0	TT	1.20304	1	60.3214	1
20190911_GT3_ARRAY_226_C08_TPMI.CEL	100011781410	2	1	2	62	0	0	0	0|0	TT	1.51959	1	62.8657	1
20190304_GT2_ARRAY_60_C07_TPMI.CEL	100000499091	2	1	2	81	0	0	0	0|0	TT	5.38091	1	64.5455	1
20200304_GT4_ARRAY_50_C10_TPMI.CEL	100032092692	2	1	2	53	0	0	0	0|0	TT	4.56176	1	66.0625	1
20191120_GT3_ARRAY_327_B07_TPMI.CEL	100000647916	2	1	2	75	0	0	0	0|0	TT	2.4775	1	71.5	1
20200818_GT7_ARRAY_4091_F04_TPMI.CEL	100000567527	2	1	2	50	0	0	0	0|0	TT	4.63636	1	72.625	1
20200819_GT4_ARRAY_4084_F04_TPMI.CEL	100035331622	2	1	2	83	0	0	0	0|0	TT	5.545	1	77.5	1
20190722_GT3_ARRAY_152_A03_TPMI.CEL	100000894732	2	1	2	66	0	0	0	0|0	TT	3.88565	1	77.96	1
20200615_GT23_ARRAY_864_F01_TPMI.CEL	100000870683	2	1	2	78	0	0	0	0|0	TT	4.86188	1	82.7273	1
20191111_GT2_ARRAY_307_G03_TPMI.CEL	100000632931	2	1	2	49	0	0	0	0|0	TT	4.896	1	86.0357	1
20200618_GT5_ARRAY_253_H03_TPMI.CEL	100000584033	2	1	2	40	0	0	0	0|0	TT	8.67357	1	88.2727	1
20191118_GT21_ARRAY_678_G10_TPMI.CEL	100035267001	2	1	2	71	0	0	0	0|0	TT	1.53	1	90	1
20200611_GT3_ARRAY_2141_E09_TPMI.CEL	100000832919	2	1	2	64	0	0	0	0|0	TT	6.73	1	92	1
20191202_GT22_ARRAY_613_F01_TPMI.CEL	100011884936	2	2	1	64	2	2	4	1|1	CC	0.06	0	2	0
20190624_GT2_ARRAY_125_A09_TPMI.CEL	100019106025	2	2	1	46	2	2	4	1|1	CC	0.199667	0	2	0
20190620_GT2_ARRAY_127_B10_TPMI.CEL	100011261694	2	2	1	44	2	2	4	1|1	CC	0.1155	0	3	0
20191028_GT25_ARRAY_554_B01_TPMI.CEL	100026810347	2	2	1	37	2	2	4	1|1	CC	0.06	0	3.5	0
20200706_GT22_ARRAY_895_A01_TPMI.CEL	100030383600	2	2	1	34	2	2	4	1|1	CC	0.656667	0	3.5	0
20190827_GT1_ARRAY_197_E03_TPMI.CEL	100000861709	2	2	1	43	2	2	4	1|1	CC	0.0596667	0	3.71429	0
20190128_GT3_ARRAY_49_B05_TPMI.CEL	100017290002	2	2	1	38	2	2	4	1|1	CC	0.245	0	3.75	0
20191021_GT24_ARRAY_545_G03_TPMI.CEL	100010522639	2	2	1	27	2	2	4	1|1	CC	0.415	0	4	0
20190509_GT1_ARRAY_78_E02_TPMI.CEL	100026139607	2	2	1	37	2	2	4	1|1	CC	0.727692	0	4	0
20200406_GT1_ARRAY_101_F09_TPMI.CEL	100029497686	2	2	1	58	2	2	4	1|1	CC	0.0598571	0	4.66667	0
20200622_GT25_ARRAY_882_H05_TPMI.CEL	100020214698	2	2	1	46	2	2	4	1|1	CC	0.51	0	5	0
20190812_GT1_ARRAY_182_D11_TPMI.CEL	100000322642	2	2	1	73	2	2	4	1|1	CC	0.235758	0	5.24242	0
20190521_GT2_ARRAY_91_H03_TPMI.CEL	100033909967	2	2	1	55	2	2	4	1|1	CC	0.246667	0	5.375	0
20191216_GT23_ARRAY_707_G06_TPMI.CEL	100000304222	2	2	1	54	2	2	4	1|1	CC	0.2575	0	6	0
20200813_GT4_ARRAY_370_H03_TPMI.CEL	100000921476	2	2	1	36	2	2	4	1|1	CC	0.404	0	6	0
20200217_GT24_ARRAY_834_G04_TPMI.CEL	100011284314	2	2	1	42	2	2	4	1|1	CC	0.936857	0	6.75	0
20191223_GT23_ARRAY_729_C10_TPMI.CEL	100032976852	2	2	1	45	2	2	4	1|1	CC	0.792	0	6.81818	0
20200908_GT3_ARRAY_419_F08_TPMI.CEL	100000291861	2	2	1	61	2	2	4	1|1	CC	0.07	0	7	0
20191223_GT22_ARRAY_721_G02_TPMI.CEL	100015984489	2	2	1	56	2	2	4	1|1	CC	0.716695	0	7.96226	0
20200722_GT5_ARRAY_330_H09_TPMI.CEL	100000228542	2	2	1	76	2	2	4	1|1	CC	0.16	0	9	0
20200203_GT24_ARRAY_783_B05_TPMI.CEL	100016866988	2	2	1	37	2	2	4	1|1	CC	0.502727	0	11	0
20200812_GT3_ARRAY_365_A02_TPMI.CEL	100022434483	2	2	1	34	2	2	4	1|1	CC	0.213333	0	12.3571	0
20200629_GT3_ARRAY_2031_G08_TPMI.CEL	100000905716	2	2	1	55	2	2	4	1|1	CC	0.247143	0	14.4	0
20200203_GT25_ARRAY_776_E05_TPMI.CEL	100011602214	2	2	1	70	2	2	4	1|1	CC	0.733333	0	16	1
20190123_GT1_ARRAY_45_H01_TPMI.CEL	100034542644	2	2	1	58	2	2	4	1|1	CC	0.978333	0	17	1
20190618_GT3_ARRAY_123_B07_TPMI.CEL	100033658297	2	2	1	61	2	2	4	1|1	CC	0.06	0	19	1
20200630_GT8_ARRAY_2024_A10_TPMI.CEL	100035617217	2	2	1	56	2	2	4	1|1	CC	0.345	0	20.5	1
20210428_GT7_ARRAY_109_C04_TPMI.CEL	100000120010	2	2	1	67	2	2	4	1|1	CC	0.87	0	23.5	1
20200325_GT3_ARRAY_95_E05_TPMI.CEL	100000054412	2	2	1	57	2	2	4	1|1	CC	0.899231	0	31.3846	1
20190820_GT1_ARRAY_194_C02_TPMI.CEL	100000894393	2	2	1	46	2	2	4	1|1	CC	1.43286	1	6.89744	0
20190704_GT1_ARRAY_145_C04_TPMI.CEL	100033926827	2	2	1	48	2	2	4	1|1	CC	1.34733	1	8.8	0
20191107_GT2_ARRAY_305_E05_TPMI.CEL	100010069179	2	2	1	53	2	2	4	1|1	CC	1.06	1	9.75	0
20190902_GT2_ARRAY_208_F04_TPMI.CEL	100017807478	2	2	1	62	2	2	4	1|1	CC	1.89481	1	20.0769	1
20200316_GT21_ARRAY_839_C08_TPMI.CEL	100000458616	2	2	1	87	2	2	4	1|1	CC	1.35494	1	22.9444	1
20200707_GT7_ARRAY_2177_B04_TPMI.CEL	100035897180	2	2	1	36	2	2	4	1|1	CC	1.49	1	23	1
20191104_GT21_ARRAY_580_G05_TPMI.CEL	100014797445	2	2	1	65	2	2	4	1|1	CC	3.03083	1	26.6667	1
20200902_GT1_ARRAY_4151_E09_TPMI.CEL	100000882579	2	2	1	22	2	2	4	1|1	CC	4.65	1	29	1
20200525_GT22_ARRAY_856_D05_TPMI.CEL	100029035688	2	2	1	70	2	2	4	1|1	CC	9.41857	1	69.1667	1
20191125_GT21_ARRAY_683_G04_TPMI.CEL	100024069762	2	2	1	80	2	2	4	1|1	CC	1.99023	1	74.3333	1
20200810_GT5_ARRAY_2202_E08_TPMI.CEL	100027003356	2	2	1	72	2	2	4	1|1	CC	6.08	1	101.778	1
20200224_GT2_ARRAY_27_C10_TPMI.CEL	100011342434	2	2	1	24	2	2	4	1|0	TC	0.19	0	1	0
20200311_GT1_ARRAY_55_B09_TPMI.CEL	100011520836	2	2	1	31	2	2	4	1|0	TC	0.285789	0	1.88889	0
20190926_GT3_ARRAY_241_H07_TPMI.CEL	100018024757	2	2	1	48	2	2	4	0|1	TC	0.019	0	2	0
20191216_GT23_ARRAY_705_B11_TPMI.CEL	100025991186	2	2	1	60	2	2	4	0|1	TC	0.02	0	2	0
20200608_GT8_ARRAY_2112_D01_TPMI.CEL	100031969354	2	2	1	56	2	2	4	0|1	TC	0.04	0	2	0
20200729_GT4_ARRAY_4014_D02_TPMI.CEL	100035473406	2	2	1	47	2	2	4	1|0	TC	0.0433333	0	2	0
20200420_GT3_ARRAY_147_A05_TPMI.CEL	100010309102	2	2	1	24	2	2	4	1|0	TC	0.146667	0	2.2	0
20191125_GT23_ARRAY_699_A01_TPMI.CEL	100029190793	2	2	1	41	2	2	4	0|1	TC	0.17	0	2.33333	0
20190502_GT2_ARRAY_75_E03_TPMI.CEL	100000372196	2	2	1	38	2	2	4	1|0	TC	0.315	0	2.5	0
20200714_GT4_ARRAY_288_D08_TPMI.CEL	100000408829	2	2	1	56	2	2	4	1|0	TC	0.488846	0	2.75	0
20190624_GT2_ARRAY_125_H05_TPMI.CEL	100024264451	2	2	1	58	2	2	4	1|0	TC	0.058625	0	3	0
20200811_GT5_ARRAY_372_A02_TPMI.CEL	100011631626	2	2	1	47	2	2	4	1|0	TC	0.08	0	3	0
20191007_GT1_ARRAY_268_H07_TPMI.CEL	100012428997	2	2	1	40	2	2	4	0|1	TC	0.64275	0	3	0
20191112_GT2_ARRAY_310_C12_TPMI.CEL	100015566916	2	2	1	40	2	2	4	0|1	TC	0.777437	0	3.83784	0
20200319_GT2_ARRAY_73_D04_TPMI.CEL	100016417094	2	2	1	52	2	2	4	0|1	TC	0.0375556	0	4	0
20191014_GT25_ARRAY_514_H08_TPMI.CEL	100000341536	2	2	1	55	2	2	4	0|1	TC	0.13	0	4	0
20200601_GT21_ARRAY_861_D09_TPMI.CEL	100000451764	2	2	1	48	2	2	4	1|0	TC	0.3325	0	4	0
20191104_GT21_ARRAY_580_D09_TPMI.CEL	100014652194	2	2	1	42	2	2	4	0|1	TC	0.346667	0	4	0
20191030_GT3_ARRAY_287_F09_TPMI.CEL	100019267605	2	2	1	55	2	2	4	1|0	TC	0.166667	0	4.4	0
20190917_GT2_ARRAY_229_A05_TPMI.CEL	100031267694	2	2	1	50	2	2	4	1|0	TC	0.0295882	0	4.41176	0
20210622_GT7_ARRAY_4194_G10_TPMI.CEL	100022368839	2	2	1	34	2	2	4	1|0	TC	0.425731	0	4.75	0
[truncated: 946 more rows]

## Sheet: New Table 2
				Male + Female 1802 (100), n (%)							Male 376 (20.87), n (%)							Female 1426 (79.13), n (%)
[truncated: 6 more rows]
