# Supplementary material for: Effects of Human Leukocyte Antigen DRB1 Genetic Polymorphism on Anti-Cyclic Citrullinated Peptide (ANTI-CCP) and Rheumatoid Factor (RF) Expression in Rheumatoid Arthritis (RA) Patients
Source: Int J Mol Sci. 2023 Jul 27;24(15):12036. doi: 10.3390/ijms241512036 (PMC10418683; doi:10.3390/ijms241512036)
Supplement: Supplementary file 1 [file ijms-24-12036-s001.zip › S5_Table for Figure 3a.xls]

## Sheet: Sheet0
© 2000-2023 QIAGEN. All rights reserved.
Symbol	Synonym(s)	Entrez Gene Name	Location	Family	Drugs	Entrez Gene ID for Human	Entrez Gene ID for Mouse	Entrez Gene ID for Rat
CIITA	C2TA10, C2TA, Ciita Type 4, CIITAIV, class II major histocompatibility complex transactivator, class II transactivator, class II, major histocompatibility complex, transactivator, EG669998, Gm9475, LOC100503847, MHC2TA, NLRA	class II major histocompatibility complex transactivator	Nucleus	transcription regulator		4261	12265	85483
CSF	Colony Stimulating Factor, Gm-CSF, haematopoietic Colony Stimulating Factor, Hematopoietic Colony Stimulating Factor		Other	group	lenzilumab, TJ003234
CTCF	CCCTC-binding factor, CFAP108, FAP108, MRD21, Transcription Repressor	CCCTC-binding factor	Nucleus	transcription regulator		10664	13018	83726
GRN	acrogranin, CLN11, epithelin, GEP, GP88, Granulin, granulin precursor, PCDGF, PEPI, PGRN, Proepithelin, Progranulin	granulin precursor	Extracellular Space	growth factor		2896	14824	29143
HLA-DRA	AI323765, DA1, E α chain, E α mhc class ii, E-alpha-f, E-α-f, H2-Ea, H2-Ea-ps, Histocompatibility 2, class II antigen E alpha, Histocompatibility 2, class II antigen E α, HLA CLASS II, HLA CLASS II HISTOCOMPATIBILITY ANTIGEN alpha CHAIN precursor, HLA CLASS II HISTOCOMPATIBILITY ANTIGEN α CHAIN precursor, HLA-DR alpha, HLA-DR ANTIGEN alpha CHAIN, HLA-DR ANTIGEN α CHAIN, HLA-DR α, HLA-DRA1, I-Ealp…	major histocompatibility complex, class II, DR alpha	Plasma Membrane	transmembrane receptor		3122	100504404	294269
HLA-DRB1	DR1, DR8, DR-7, DR-9, DR1 beta CHAIN, DR1 β CHAIN, DRB1, hCG 1998957, HLA-DR1 beta, HLA-DR1 β, HLA-DR1B, HLA-DR2(DW2), HLA-DRB, LOC730415, LOC100294036, LOC100294161, LOC100294189, LOC100507709, LOC100507714, LOC100996708, LOC105369230, LYMPHOCYTE ANTIGEN, major histocompatibility complex, class II, DR beta 1, major histocompatibility complex, class II, DR β 1, MHC Class I DR7, MHC Class I IIDR2,…	major histocompatibility complex, class II, DR beta 1	Plasma Membrane	transmembrane receptor	apolizumab	3123
HMGB1	Ac2-008, high mobility group box 1, HMG3, HMG-1, p30, SBP-1	high mobility group box 1	Nucleus	transcription regulator		3146
Immunoglobulin	Ab, Antibodies, Antibody, Ig, monoclonal immunoglobulin, M-protein		Extracellular Space	complex
RAD21	CDLS4, hHR21, HR21, HRAD21, MCD1, MGS, mHR21, mKIAA0078, NXP1, Pw29, RAD21 cohesin complex component, SCC1	RAD21 cohesin complex component	Nucleus	transcription regulator		5885	19357	314949
RFX5	regulatory factor X5	regulatory factor X5	Nucleus	transcription regulator		5993		310659
SMC3	BAM, Bamacan, BMH, CDLS3, CSPG6, HCAP, MMIP1, SMC3L1, SmcD, structural maintenance of chromosomes 3	structural maintenance of chromosomes 3	Nucleus	other		9126	13006	29486
SNCA	AD AMYLOID, alphaSYN, alpha SYNUCLEIN, ASYN, NACP, PARK1, PARK4, PD1, synuclein alpha, synuclein, alpha, Synuclein-α, synuclein, α, α-Syn, α SYNUCLEIN	synuclein alpha	Cytoplasm	enzyme		6622	20617	29219
TCR	T-cell receptor, TCR protein		Plasma Membrane	complex	naptumomab estafenatox, enterotoxin B
TREX1	AGS1, ATRIP, CRV, Dnase 3, DRN3, HERNS, RGD1309596, RVCLS, three prime repair exonuclease 1	three prime repair exonuclease 1	Nucleus	enzyme		11277	22040	100049583

## Sheet: 工作表1
© 2000-2023 QIAGEN. All rights reserved. USE OF THIS CONTENT IS SUBJECT TO THE TERMS OF YOUR IPA END USER LICENSE AGREEMENT
From Molecule(s)	Relationship Type	To Molecule(s)	Catalyst(s)
CIITA	expression	HLA-DRB1
CIITA	protein-DNA interactions	HLA-DRB1
CSF	expression	HLA-DRB1
CTCF	expression	HLA-DRB1
CTCF	protein-DNA interactions	HLA-DRB1
GRN	expression	HLA-DRB1
HLA-DRB1	expression	Immunoglobulin
HLA-DRB1	expression	SNCA
HLA-DRB1	protein-protein interactions	HLA-DRA
HMGB1	expression	HLA-DRB1
RAD21	expression	HLA-DRB1
RAD21	protein-DNA interactions	HLA-DRB1
RAD21	regulation of binding	HLA-DRB1
RFX5	protein-DNA interactions	HLA-DRB1
SMC3	expression	HLA-DRB1
SMC3	protein-DNA interactions	HLA-DRB1
TCR	protein-protein interactions	HLA-DRB1
TREX1	expression	HLA-DRB1
