# Supplementary material for: Effects of Human Leukocyte Antigen DRB1 Genetic Polymorphism on Anti-Cyclic Citrullinated Peptide (ANTI-CCP) and Rheumatoid Factor (RF) Expression in Rheumatoid Arthritis (RA) Patients
Source: Int J Mol Sci. 2023 Jul 27;24(15):12036. doi: 10.3390/ijms241512036 (PMC10418683; doi:10.3390/ijms241512036)
Supplement: Supplementary file 1 [file ijms-24-12036-s001.zip › S6_Table for Figure 3b.xls]

## Sheet: Sheet0
Name	Pathway Category	Type	Location
Allograft Rejection Signaling	Disease-Specific Pathways, Cellular Immune Response	Signaling pathway	Libraries > Ingenuity Canonical Pathways > Signaling Pathways > Cellular Immune Response > Allograft Rejection Signaling, Libraries > Ingenuity Canonical Pathways > Signaling Pathways > Disease-Specific Pathways > Allograft Rejection Signaling
Altered T Cell and B Cell Signaling in Rheumatoid Arthritis	Disease-Specific Pathways, Cellular Immune Response	Signaling pathway	Libraries > Ingenuity Canonical Pathways > Signaling Pathways > Cellular Immune Response > Altered T Cell and B Cell Signaling in Rheumatoid Arthritis, Libraries > Ingenuity Canonical Pathways > Signaling Pathways > Disease-Specific Pathways > Altered T Cell and B Cell Signaling in Rheumatoid Arthritis
Antigen Presentation Pathway	Humoral Immune Response, Cellular Immune Response	Signaling pathway	Libraries > Ingenuity Canonical Pathways > Signaling Pathways > Cellular Immune Response > Antigen Presentation Pathway, Libraries > Ingenuity Canonical Pathways > Signaling Pathways > Humoral Immune Response > Antigen Presentation Pathway
Autoimmune Thyroid Disease Signaling	Disease-Specific Pathways, Humoral Immune Response, Cellular Immune Response	Signaling pathway	Libraries > Ingenuity Canonical Pathways > Signaling Pathways > Cellular Immune Response > Autoimmune Thyroid Disease Signaling, Libraries > Ingenuity Canonical Pathways > Signaling Pathways > Disease-Specific Pathways > Autoimmune Thyroid Disease Signaling, Libraries > Ingenuity Canonical Pathways > Signaling Pathways > Humoral Immune Response > Autoimmune Thyroid Disease Signaling
B Cell Development	Cellular Growth, Proliferation and Development, Humoral Immune Response	Signaling pathway	Libraries > Ingenuity Canonical Pathways > Signaling Pathways > Cellular Growth, Proliferation and Development > B Cell Development, Libraries > Ingenuity Canonical Pathways > Signaling Pathways > Humoral Immune Response > B Cell Development
Calcium-induced T Lymphocyte Apoptosis	Cellular Immune Response, Apoptosis	Signaling pathway	Libraries > Ingenuity Canonical Pathways > Signaling Pathways > Apoptosis > Calcium-induced T Lymphocyte Apoptosis, Libraries > Ingenuity Canonical Pathways > Signaling Pathways > Cellular Immune Response > Calcium-induced T Lymphocyte Apoptosis
Caveolar-mediated Endocytosis Signaling	Pathogen-Influenced Signaling, Cellular Immune Response, Organismal Growth and Development	Signaling pathway	Libraries > Ingenuity Canonical Pathways > Signaling Pathways > Cellular Immune Response > Caveolar-mediated Endocytosis Signaling, Libraries > Ingenuity Canonical Pathways > Signaling Pathways > Organismal Growth and Development > Caveolar-mediated Endocytosis Signaling, Libraries > Ingenuity Canonical Pathways > Signaling Pathways > Pathogen-Influenced Signaling > Caveolar-mediated Endocytosis …
CD28 Signaling in T Helper Cells	Cellular Immune Response	Signaling pathway	Libraries > Ingenuity Canonical Pathways > Signaling Pathways > Cellular Immune Response > CD28 Signaling in T Helper Cells
CDC42 Signaling	Cellular Growth, Proliferation and Development	Signaling pathway	Libraries > Ingenuity Canonical Pathways > Signaling Pathways > Cellular Growth, Proliferation and Development > CDC42 Signaling
Communication between Innate and Adaptive Immune Cells	Cellular Immune Response	Signaling pathway	Libraries > Ingenuity Canonical Pathways > Signaling Pathways > Cellular Immune Response > Communication between Innate and Adaptive Immune Cells
Crosstalk between Dendritic Cells and Natural Killer Cells	Cellular Immune Response	Signaling pathway	Libraries > Ingenuity Canonical Pathways > Signaling Pathways > Cellular Immune Response > Crosstalk between Dendritic Cells and Natural Killer Cells
CTLA4 Signaling in Cytotoxic T Lymphocytes	Cellular Immune Response	Signaling pathway	Libraries > Ingenuity Canonical Pathways > Signaling Pathways > Cellular Immune Response > CTLA4 Signaling in Cytotoxic T Lymphocytes
Cytotoxic T Lymphocyte-mediated Apoptosis of Target Cells	Cellular Immune Response, Apoptosis	Signaling pathway	Libraries > Ingenuity Canonical Pathways > Signaling Pathways > Apoptosis > Cytotoxic T Lymphocyte-mediated Apoptosis of Target Cells, Libraries > Ingenuity Canonical Pathways > Signaling Pathways > Cellular Immune Response > Cytotoxic T Lymphocyte-mediated Apoptosis of Target Cells
Dendritic Cell Maturation	Pathogen-Influenced Signaling, Cytokine Signaling, Cellular Immune Response	Signaling pathway	Libraries > Ingenuity Canonical Pathways > Signaling Pathways > Cellular Immune Response > Dendritic Cell Maturation, Libraries > Ingenuity Canonical Pathways > Signaling Pathways > Cytokine Signaling > Dendritic Cell Maturation, Libraries > Ingenuity Canonical Pathways > Signaling Pathways > Pathogen-Influenced Signaling > Dendritic Cell Maturation
Glucocorticoid Receptor Signaling	Intracellular and Second Messenger Signaling	Signaling pathway	Libraries > Ingenuity Canonical Pathways > Signaling Pathways > Intracellular and Second Messenger Signaling > Glucocorticoid Receptor Signaling
Graft-versus-Host Disease Signaling	Disease-Specific Pathways, Cellular Immune Response	Signaling pathway	Libraries > Ingenuity Canonical Pathways > Signaling Pathways > Cellular Immune Response > Graft-versus-Host Disease Signaling, Libraries > Ingenuity Canonical Pathways > Signaling Pathways > Disease-Specific Pathways > Graft-versus-Host Disease Signaling
ICOS-ICOSL Signaling in T Helper Cells	Cellular Immune Response	Signaling pathway	Libraries > Ingenuity Canonical Pathways > Signaling Pathways > Cellular Immune Response > ICOS-ICOSL Signaling in T Helper Cells
IL-4 Signaling	Humoral Immune Response, Cytokine Signaling, Cellular Immune Response	Signaling pathway	Libraries > Ingenuity Canonical Pathways > Signaling Pathways > Cellular Immune Response > IL-4 Signaling, Libraries > Ingenuity Canonical Pathways > Signaling Pathways > Cytokine Signaling > IL-4 Signaling, Libraries > Ingenuity Canonical Pathways > Signaling Pathways > Humoral Immune Response > IL-4 Signaling
Macrophage Classical Activation Signaling Pathway	Cellular Stress and Injury, Cellular Immune Response	Signaling pathway	Libraries > Ingenuity Canonical Pathways > Signaling Pathways > Cellular Immune Response > Macrophage Classical Activation Signaling Pathway, Libraries > Ingenuity Canonical Pathways > Signaling Pathways > Cellular Stress and Injury > Macrophage Classical Activation Signaling Pathway
MSP-RON Signaling In Macrophages Pathway	Pathogen-Influenced Signaling, Cellular Stress and Injury, Cellular Immune Response	Signaling pathway	Libraries > Ingenuity Canonical Pathways > Signaling Pathways > Cellular Immune Response > MSP-RON Signaling In Macrophages Pathway, Libraries > Ingenuity Canonical Pathways > Signaling Pathways > Cellular Stress and Injury > MSP-RON Signaling In Macrophages Pathway, Libraries > Ingenuity Canonical Pathways > Signaling Pathways > Pathogen-Influenced Signaling > MSP-RON Signaling In Macrophages Pa…
Multiple Sclerosis Signaling Pathway	Disease-Specific Pathways	Signaling pathway	Libraries > Ingenuity Canonical Pathways > Signaling Pathways > Disease-Specific Pathways > Multiple Sclerosis Signaling Pathway
Natural Killer Cell Signaling	Cellular Immune Response	Signaling pathway	Libraries > Ingenuity Canonical Pathways > Signaling Pathways > Cellular Immune Response > Natural Killer Cell Signaling
Neuroinflammation Signaling Pathway	Neurotransmitters and Other Nervous System Signaling, Disease-Specific Pathways, Cellular Immune Response	Signaling pathway	Libraries > Ingenuity Canonical Pathways > Signaling Pathways > Cellular Immune Response > Neuroinflammation Signaling Pathway, Libraries > Ingenuity Canonical Pathways > Signaling Pathways > Disease-Specific Pathways > Neuroinflammation Signaling Pathway, Libraries > Ingenuity Canonical Pathways > Signaling Pathways > Neurotransmitters and Other Nervous System Signaling > Neuroinflammation Signa…
Neuroprotective Role of THOP1 in Alzheimer's Disease	Disease-Specific Pathways	Signaling pathway	Libraries > Ingenuity Canonical Pathways > Signaling Pathways > Disease-Specific Pathways > Neuroprotective Role of THOP1 in Alzheimer's Disease
NUR77 Signaling in T Lymphocytes	Cellular Immune Response, Apoptosis, Nuclear Receptor Signaling	Signaling pathway	Libraries > Ingenuity Canonical Pathways > Signaling Pathways > Apoptosis > NUR77 Signaling in T Lymphocytes, Libraries > Ingenuity Canonical Pathways > Signaling Pathways > Cellular Immune Response > NUR77 Signaling in T Lymphocytes, Libraries > Ingenuity Canonical Pathways > Signaling Pathways > Nuclear Receptor Signaling > NUR77 Signaling in T Lymphocytes
OX40 Signaling Pathway	Cellular Immune Response	Signaling pathway	Libraries > Ingenuity Canonical Pathways > Signaling Pathways > Cellular Immune Response > OX40 Signaling Pathway
Pathogen Induced Cytokine Storm Signaling Pathway	Disease-Specific Pathways	Signaling pathway	Libraries > Ingenuity Canonical Pathways > Signaling Pathways > Disease-Specific Pathways > Pathogen Induced Cytokine Storm Signaling Pathway
PD-1, PD-L1 cancer immunotherapy pathway	Cellular Immune Response, Cancer	Signaling pathway	Libraries > Ingenuity Canonical Pathways > Signaling Pathways > Cancer > PD-1, PD-L1 cancer immunotherapy pathway, Libraries > Ingenuity Canonical Pathways > Signaling Pathways > Cellular Immune Response > PD-1, PD-L1 cancer immunotherapy pathway
Phagosome Maturation	Pathogen-Influenced Signaling, Cellular Immune Response	Signaling pathway	Libraries > Ingenuity Canonical Pathways > Signaling Pathways > Cellular Immune Response > Phagosome Maturation, Libraries > Ingenuity Canonical Pathways > Signaling Pathways > Pathogen-Influenced Signaling > Phagosome Maturation
PKCθ Signaling in T Lymphocytes	Cellular Immune Response	Signaling pathway	Libraries > Ingenuity Canonical Pathways > Signaling Pathways > Cellular Immune Response > PKCθ Signaling in T Lymphocytes
Protein Ubiquitination Pathway	Intracellular and Second Messenger Signaling	Signaling pathway	Libraries > Ingenuity Canonical Pathways > Signaling Pathways > Intracellular and Second Messenger Signaling > Protein Ubiquitination Pathway
Role of NFAT in Regulation of the Immune Response	Humoral Immune Response, Intracellular and Second Messenger Signaling, Cellular Immune Response	Signaling pathway	Libraries > Ingenuity Canonical Pathways > Signaling Pathways > Cellular Immune Response > Role of NFAT in Regulation of the Immune Response, Libraries > Ingenuity Canonical Pathways > Signaling Pathways > Humoral Immune Response > Role of NFAT in Regulation of the Immune Response, Libraries > Ingenuity Canonical Pathways > Signaling Pathways > Intracellular and Second Messenger Signaling > Role …
Systemic Lupus Erythematosus In T Cell Signaling Pathway	Disease-Specific Pathways, Cellular Immune Response	Signaling pathway	Libraries > Ingenuity Canonical Pathways > Signaling Pathways > Cellular Immune Response > Systemic Lupus Erythematosus In T Cell Signaling Pathway, Libraries > Ingenuity Canonical Pathways > Signaling Pathways > Disease-Specific Pathways > Systemic Lupus Erythematosus In T Cell Signaling Pathway
Systemic Lupus Erythematosus Signaling	Disease-Specific Pathways	Signaling pathway	Libraries > Ingenuity Canonical Pathways > Signaling Pathways > Disease-Specific Pathways > Systemic Lupus Erythematosus Signaling
T Cell Exhaustion Signaling Pathway	Cellular Stress and Injury, Cellular Immune Response	Signaling pathway	Libraries > Ingenuity Canonical Pathways > Signaling Pathways > Cellular Immune Response > T Cell Exhaustion Signaling Pathway, Libraries > Ingenuity Canonical Pathways > Signaling Pathways > Cellular Stress and Injury > T Cell Exhaustion Signaling Pathway
T Cell Receptor Signaling	Cellular Immune Response	Signaling pathway	Libraries > Ingenuity Canonical Pathways > Signaling Pathways > Cellular Immune Response > T Cell Receptor Signaling
T Helper Cell Differentiation	Cytokine Signaling, Cellular Immune Response	Signaling pathway	Libraries > Ingenuity Canonical Pathways > Signaling Pathways > Cellular Immune Response > T Helper Cell Differentiation, Libraries > Ingenuity Canonical Pathways > Signaling Pathways > Cytokine Signaling > T Helper Cell Differentiation
Th1 and Th2 Activation Pathway	Cellular Immune Response, Pathogen-Influenced Signaling, Humoral Immune Response, Cytokine Signaling	Signaling pathway	Libraries > Ingenuity Canonical Pathways > Signaling Pathways > Cellular Immune Response > Th1 and Th2 Activation Pathway, Libraries > Ingenuity Canonical Pathways > Signaling Pathways > Cytokine Signaling > Th1 and Th2 Activation Pathway, Libraries > Ingenuity Canonical Pathways > Signaling Pathways > Humoral Immune Response > Th1 and Th2 Activation Pathway, Libraries > Ingenuity Canonical Pathw…
Th1 Pathway	Cellular Growth, Proliferation and Development, Cellular Immune Response, Pathogen-Influenced Signaling, Cytokine Signaling	Signaling pathway	Libraries > Ingenuity Canonical Pathways > Signaling Pathways > Cellular Growth, Proliferation and Development > Th1 Pathway, Libraries > Ingenuity Canonical Pathways > Signaling Pathways > Cellular Immune Response > Th1 Pathway, Libraries > Ingenuity Canonical Pathways > Signaling Pathways > Cytokine Signaling > Th1 Pathway, Libraries > Ingenuity Canonical Pathways > Signaling Pathways > Pathoge…
Th2 Pathway	Cellular Growth, Proliferation and Development, Cellular Immune Response, Pathogen-Influenced Signaling, Humoral Immune Response, Cytokine Signaling	Signaling pathway	Libraries > Ingenuity Canonical Pathways > Signaling Pathways > Cellular Growth, Proliferation and Development > Th2 Pathway, Libraries > Ingenuity Canonical Pathways > Signaling Pathways > Cellular Immune Response > Th2 Pathway, Libraries > Ingenuity Canonical Pathways > Signaling Pathways > Cytokine Signaling > Th2 Pathway, Libraries > Ingenuity Canonical Pathways > Signaling Pathways > Humoral…
Tumor Microenvironment Pathway	Cancer	Signaling pathway	Libraries > Ingenuity Canonical Pathways > Signaling Pathways > Cancer > Tumor Microenvironment Pathway
Type I Diabetes Mellitus Signaling	Disease-Specific Pathways, Apoptosis	Signaling pathway	Libraries > Ingenuity Canonical Pathways > Signaling Pathways > Apoptosis > Type I Diabetes Mellitus Signaling, Libraries > Ingenuity Canonical Pathways > Signaling Pathways > Disease-Specific Pathways > Type I Diabetes Mellitus Signaling
Virus Entry via Endocytic Pathways	Pathogen-Influenced Signaling	Signaling pathway	Libraries > Ingenuity Canonical Pathways > Signaling Pathways > Pathogen-Influenced Signaling > Virus Entry via Endocytic Pathways
