# Supplementary material for: Effects of Human Leukocyte Antigen DRB1 Genetic Polymorphism on Anti-Cyclic Citrullinated Peptide (ANTI-CCP) and Rheumatoid Factor (RF) Expression in Rheumatoid Arthritis (RA) Patients
Source: Int J Mol Sci. 2023 Jul 27;24(15):12036. doi: 10.3390/ijms241512036 (PMC10418683; doi:10.3390/ijms241512036)
Supplement: Supplementary file 1 [file ijms-24-12036-s001.zip › S8_Table for Figure S1.xlsx]

## Sheet: 工作表1
PatID	RA_pheno	RAexam_pheno	Sex	Age	RF	CCP
1	2	2	2	18	2	2
2	2	2	2	19	2	2
3	2	2	1	19	2	2
4	2	2	2	22	2	2
5	2	2	1	25	2	2
6	2	2	2	25	2	2
7	2	2	2	25	2	2
8	2	2	1	25	2	2
9	2	2	2	28	2	2
10	2	2	2	30	2	2
11	2	2	2	30	2	2
12	2	2	1	31	2	2
13	2	2	2	31	2	2
14	2	2	2	32	2	2
15	2	2	2	32	2	2
16	2	2	1	33	2	2
17	2	2	2	33	2	2
18	2	2	2	33	2	2
19	2	2	1	34	2	2
20	2	2	2	35	2	2
21	2	2	1	36	2	2
22	2	2	2	36	2	2
23	2	2	2	37	2	2
24	2	2	2	38	2	2
25	2	2	2	38	2	2
26	2	2	2	38	2	2
27	2	2	2	39	2	2
28	2	2	2	40	2	2
29	2	2	2	40	2	2
30	2	2	2	40	2	2
31	2	2	2	40	2	2
32	2	2	1	40	2	2
33	2	2	2	40	2	2
34	2	2	1	40	2	2
35	2	2	1	40	2	2
36	2	2	2	41	2	2
37	2	2	2	41	2	2
38	2	2	2	41	2	2
39	2	2	2	42	2	2
40	2	2	2	42	2	2
41	2	2	2	43	2	2
42	2	2	2	43	2	2
43	2	2	1	43	2	2
44	2	2	1	44	2	2
45	2	2	1	44	2	2
46	2	2	2	45	2	2
47	2	2	2	46	2	2
48	2	2	2	46	2	2
49	2	2	2	46	2	2
50	2	2	2	46	2	2
51	2	2	2	47	2	2
52	2	2	2	47	2	2
53	2	2	2	47	2	2
54	2	2	2	47	2	2
55	2	2	2	47	2	2
56	2	2	2	47	2	2
57	2	2	2	48	2	2
58	2	2	2	49	2	2
59	2	2	2	49	2	2
60	2	2	1	49	2	2
61	2	2	2	49	2	2
62	2	2	1	49	2	2
63	2	2	2	50	2	2
64	2	2	2	50	2	2
65	2	2	2	50	2	2
66	2	2	2	50	2	2
67	2	2	2	51	2	2
68	2	2	2	51	2	2
69	2	2	2	51	2	2
70	2	2	2	52	2	2
71	2	2	2	53	2	2
72	2	2	2	53	2	2
73	2	2	2	53	2	2
74	2	2	1	53	2	2
75	2	2	2	53	2	2
76	2	2	2	53	2	2
77	2	2	2	53	2	2
78	2	2	2	53	2	2
79	2	2	1	53	2	2
80	2	2	2	54	2	2
81	2	2	2	55	2	2
82	2	2	2	55	2	2
83	2	2	2	56	2	2
84	2	2	2	56	2	2
85	2	2	1	56	2	2
86	2	2	2	56	2	2
87	2	2	2	56	2	2
88	2	2	2	56	2	2
89	2	2	1	56	2	2
90	2	2	2	56	2	2
91	2	2	1	56	2	2
92	2	2	2	57	2	2
93	2	2	2	57	2	2
94	2	2	1	57	2	2
95	2	2	2	57	2	2
96	2	2	2	57	2	2
97	2	2	1	57	2	2
98	2	2	2	58	2	2
99	2	2	2	58	2	2
100	2	2	2	58	2	2
101	2	2	2	59	2	2
102	2	2	2	60	2	2
103	2	2	2	60	2	2
104	2	2	2	61	2	2
105	2	2	2	61	2	2
106	2	2	2	62	2	2
107	2	2	2	62	2	2
108	2	2	2	63	2	2
109	2	2	2	63	2	2
110	2	2	2	63	2	2
111	2	2	2	64	2	2
112	2	2	2	65	2	2
113	2	2	2	65	2	2
114	2	2	2	65	2	2
115	2	2	1	66	2	2
116	2	2	2	68	2	2
117	2	2	2	68	2	2
118	2	2	2	68	2	2
119	2	2	2	68	2	2
120	2	2	2	68	2	2
121	2	2	2	69	2	2
122	2	2	2	69	2	2
123	2	2	1	70	2	2
124	2	2	2	71	2	2
125	2	2	2	71	2	2
126	2	2	2	73	2	2
127	2	2	2	79	2	2
128	2	2	2	18	2	2
129	2	2	1	18	2	2
130	2	2	1	18	2	2
131	2	2	2	18	2	2
132	2	2	2	19	2	2
133	2	2	2	19	2	2
134	2	2	2	19	2	2
135	2	2	2	19	2	2
136	2	2	2	19	2	2
137	2	2	2	19	2	2
138	2	2	2	20	2	2
139	2	2	1	20	2	2
140	2	2	2	20	2	2
141	2	2	1	20	2	2
142	2	2	2	20	2	2
143	2	2	2	20	2	2
144	2	2	2	20	2	2
145	2	2	1	20	2	2
146	2	2	2	21	2	2
147	2	2	1	21	2	2
148	2	2	1	21	2	2
149	2	2	2	21	2	2
150	2	2	1	22	2	2
151	2	2	1	22	2	2
152	2	2	1	22	2	2
153	2	2	2	22	2	2
154	2	2	2	22	2	2
155	2	2	2	22	2	2
156	2	2	1	22	2	2
157	2	2	2	23	2	2
158	2	2	2	23	2	2
159	2	2	1	24	2	2
160	2	2	1	24	2	2
161	2	2	2	24	2	2
162	2	2	1	24	2	2
163	2	2	2	24	2	2
164	2	2	2	24	2	2
165	2	2	2	24	2	2
166	2	2	2	24	2	2
167	2	2	2	24	2	2
168	2	2	2	24	2	2
169	2	2	2	24	2	2
170	2	2	2	24	2	2
171	2	2	1	25	2	2
172	2	2	1	25	2	2
173	2	2	2	25	2	2
174	2	2	2	25	2	2
175	2	2	2	25	2	2
176	2	2	2	26	2	2
177	2	2	1	26	2	2
178	2	2	1	26	2	2
179	2	2	2	26	2	2
180	2	2	2	26	2	2
181	2	2	2	26	2	2
182	2	2	1	26	2	2
183	2	2	2	26	2	2
184	2	2	2	26	2	2
185	2	2	2	26	2	2
186	2	2	1	26	2	2
187	2	2	2	27	2	2
188	2	2	1	27	2	2
189	2	2	2	27	2	2
190	2	2	2	27	2	2
191	2	2	2	27	2	2
192	2	2	2	27	2	2
193	2	2	2	27	2	2
194	2	2	2	28	2	2
195	2	2	2	28	2	2
196	2	2	1	28	2	2
197	2	2	1	28	2	2
198	2	2	2	28	2	2
199	2	2	2	28	2	2
200	2	2	2	28	2	2
201	2	2	2	28	2	2
202	2	2	2	28	2	2
203	2	2	1	28	2	2
204	2	2	1	28	2	2
205	2	2	2	28	2	2
206	2	2	1	28	2	2
207	2	2	1	29	2	2
208	2	2	2	29	2	2
209	2	2	2	29	2	2
210	2	2	2	29	2	2
211	2	2	2	29	2	2
212	2	2	2	29	2	2
213	2	2	2	29	2	2
214	2	2	2	29	2	2
215	2	2	2	29	2	2
216	2	2	2	30	2	2
217	2	2	2	30	2	2
218	2	2	2	30	2	2
219	2	2	2	30	2	2
220	2	2	2	30	2	2
221	2	2	2	30	2	2
222	2	2	2	30	2	2
223	2	2	2	30	2	2
224	2	2	1	30	2	2
225	2	2	1	30	2	2
226	2	2	2	30	2	2
227	2	2	2	30	2	2
228	2	2	1	30	2	2
229	2	2	2	31	2	2
230	2	2	2	31	2	2
231	2	2	2	31	2	2
232	2	2	1	31	2	2
233	2	2	2	31	2	2
234	2	2	2	31	2	2
235	2	2	2	31	2	2
236	2	2	2	31	2	2
237	2	2	2	31	2	2
238	2	2	2	31	2	2
239	2	2	2	31	2	2
240	2	2	2	31	2	2
241	2	2	1	31	2	2
242	2	2	2	32	2	2
243	2	2	2	32	2	2
244	2	2	2	32	2	2
245	2	2	2	32	2	2
246	2	2	1	32	2	2
247	2	2	2	32	2	2
248	2	2	2	32	2	2
249	2	2	2	32	2	2
250	2	2	1	33	2	2
251	2	2	2	33	2	2
252	2	2	2	33	2	2
253	2	2	1	33	2	2
254	2	2	2	33	2	2
255	2	2	2	33	2	2
256	2	2	2	33	2	2
257	2	2	2	33	2	2
258	2	2	2	33	2	2
259	2	2	2	33	2	2
260	2	2	2	33	2	2
261	2	2	1	33	2	2
262	2	2	1	34	2	2
263	2	2	2	34	2	2
264	2	2	2	34	2	2
265	2	2	2	34	2	2
266	2	2	2	34	2	2
267	2	2	1	34	2	2
268	2	2	1	34	2	2
269	2	2	1	34	2	2
270	2	2	2	34	2	2
271	2	2	2	34	2	2
272	2	2	2	34	2	2
273	2	2	2	34	2	2
274	2	2	2	34	2	2
275	2	2	2	34	2	2
276	2	2	1	34	2	2
277	2	2	1	34	2	2
278	2	2	1	34	2	2
279	2	2	2	34	2	2
280	2	2	2	35	2	2
281	2	2	2	35	2	2
282	2	2	2	35	2	2
283	2	2	2	35	2	2
284	2	2	2	35	2	2
285	2	2	2	35	2	2
286	2	2	2	35	2	2
287	2	2	1	35	2	2
288	2	2	1	35	2	2
289	2	2	2	35	2	2
290	2	2	2	35	2	2
291	2	2	2	35	2	2
292	2	2	2	35	2	2
293	2	2	2	35	2	2
294	2	2	1	36	2	2
295	2	2	2	36	2	2
296	2	2	1	36	2	2
297	2	2	2	36	2	2
298	2	2	2	36	2	2
299	2	2	2	36	2	2
300	2	2	2	36	2	2
301	2	2	2	36	2	2
302	2	2	1	36	2	2
303	2	2	2	36	2	2
304	2	2	1	36	2	2
305	2	2	2	36	2	2
306	2	2	2	36	2	2
307	2	2	1	36	2	2
308	2	2	2	37	2	2
309	2	2	2	37	2	2
310	2	2	2	37	2	2
311	2	2	2	37	2	2
312	2	2	2	37	2	2
313	2	2	2	37	2	2
314	2	2	2	37	2	2
315	2	2	2	37	2	2
316	2	2	2	37	2	2
317	2	2	1	37	2	2
318	2	2	1	37	2	2
319	2	2	2	37	2	2
320	2	2	2	37	2	2
321	2	2	2	37	2	2
322	2	2	1	37	2	2
323	2	2	1	37	2	2
324	2	2	2	37	2	2
325	2	2	1	37	2	2
326	2	2	2	37	2	2
327	2	2	2	37	2	2
328	2	2	2	37	2	2
329	2	2	1	38	2	2
330	2	2	2	38	2	2
331	2	2	2	38	2	2
332	2	2	2	38	2	2
333	2	2	2	38	2	2
334	2	2	2	38	2	2
335	2	2	1	38	2	2
336	2	2	1	38	2	2
337	2	2	2	38	2	2
338	2	2	2	38	2	2
339	2	2	2	38	2	2
340	2	2	2	38	2	2
341	2	2	2	38	2	2
342	2	2	1	38	2	2
343	2	2	1	38	2	2
344	2	2	1	38	2	2
345	2	2	1	38	2	2
346	2	2	1	39	2	2
347	2	2	2	39	2	2
348	2	2	2	39	2	2
349	2	2	2	39	2	2
350	2	2	2	39	2	2
351	2	2	1	39	2	2
352	2	2	2	39	2	2
353	2	2	2	39	2	2
354	2	2	2	39	2	2
355	2	2	2	39	2	2
356	2	2	2	39	2	2
357	2	2	2	39	2	2
358	2	2	2	39	2	2
359	2	2	2	39	2	2
360	2	2	2	39	2	2
361	2	2	2	39	2	2
362	2	2	1	39	2	2
363	2	2	1	39	2	2
364	2	2	2	39	2	2
365	2	2	2	39	2	2
366	2	2	2	39	2	2
367	2	2	2	39	2	2
368	2	2	2	39	2	2
369	2	2	2	39	2	2
370	2	2	2	39	2	2
371	2	2	2	39	2	2
372	2	2	2	40	2	2
373	2	2	2	40	2	2
374	2	2	2	40	2	2
375	2	2	2	40	2	2
376	2	2	2	40	2	2
377	2	2	2	40	2	2
378	2	2	1	40	2	2
379	2	2	1	40	2	2
380	2	2	2	40	2	2
381	2	2	1	40	2	2
382	2	2	2	41	2	2
383	2	2	2	41	2	2
384	2	2	2	41	2	2
385	2	2	2	41	2	2
386	2	2	2	41	2	2
387	2	2	2	41	2	2
388	2	2	2	41	2	2
389	2	2	2	41	2	2
390	2	2	2	41	2	2
391	2	2	1	41	2	2
392	2	2	2	41	2	2
393	2	2	2	41	2	2
394	2	2	1	41	2	2
395	2	2	2	41	2	2
396	2	2	2	41	2	2
397	2	2	1	41	2	2
398	2	2	2	41	2	2
399	2	2	2	41	2	2
400	2	2	2	41	2	2
401	2	2	2	42	2	2
402	2	2	2	42	2	2
403	2	2	2	42	2	2
404	2	2	2	42	2	2
405	2	2	2	42	2	2
406	2	2	1	42	2	2
407	2	2	2	42	2	2
408	2	2	2	42	2	2
409	2	2	1	42	2	2
410	2	2	2	42	2	2
411	2	2	1	42	2	2
412	2	2	2	42	2	2
413	2	2	2	42	2	2
414	2	2	2	42	2	2
415	2	2	2	42	2	2
416	2	2	2	42	2	2
417	2	2	2	42	2	2
418	2	2	2	42	2	2
419	2	2	2	42	2	2
420	2	2	2	42	2	2
421	2	2	2	42	2	2
422	2	2	2	42	2	2
423	2	2	2	42	2	2
424	2	2	2	42	2	2
425	2	2	2	42	2	2
426	2	2	1	42	2	2
427	2	2	2	42	2	2
428	2	2	2	43	2	2
429	2	2	2	43	2	2
430	2	2	2	43	2	2
431	2	2	2	43	2	2
432	2	2	2	43	2	2
433	2	2	2	43	2	2
434	2	2	2	43	2	2
435	2	2	2	43	2	2
436	2	2	2	43	2	2
437	2	2	2	43	2	2
438	2	2	2	43	2	2
439	2	2	2	43	2	2
440	2	2	1	43	2	2
441	2	2	2	44	2	2
442	2	2	2	44	2	2
443	2	2	2	44	2	2
444	2	2	2	44	2	2
445	2	2	2	44	2	2
446	2	2	2	44	2	2
447	2	2	2	44	2	2
448	2	2	2	44	2	2
449	2	2	2	44	2	2
450	2	2	2	44	2	2
451	2	2	2	44	2	2
452	2	2	1	44	2	2
453	2	2	2	44	2	2
454	2	2	1	44	2	2
455	2	2	2	44	2	2
456	2	2	2	44	2	2
457	2	2	2	44	2	2
458	2	2	2	45	2	2
459	2	2	2	45	2	2
460	2	2	2	45	2	2
461	2	2	1	45	2	2
462	2	2	1	45	2	2
463	2	2	1	45	2	2
464	2	2	2	45	2	2
465	2	2	2	45	2	2
466	2	2	1	45	2	2
467	2	2	2	45	2	2
468	2	2	2	45	2	2
469	2	2	2	45	2	2
470	2	2	2	45	2	2
471	2	2	2	45	2	2
472	2	2	2	45	2	2
473	2	2	2	45	2	2
474	2	2	2	45	2	2
475	2	2	1	45	2	2
476	2	2	2	45	2	2
477	2	2	2	45	2	2
478	2	2	1	45	2	2
479	2	2	1	45	2	2
480	2	2	2	46	2	2
481	2	2	2	46	2	2
482	2	2	2	46	2	2
483	2	2	2	46	2	2
484	2	2	2	46	2	2
485	2	2	1	46	2	2
486	2	2	2	46	2	2
487	2	2	2	46	2	2
488	2	2	2	46	2	2
489	2	2	2	46	2	2
490	2	2	2	46	2	2
491	2	2	2	46	2	2
492	2	2	2	46	2	2
493	2	2	1	46	2	2
494	2	2	2	46	2	2
495	2	2	1	46	2	2
496	2	2	2	46	2	2
497	2	2	1	46	2	2
498	2	2	2	47	2	2
499	2	2	2	47	2	2
500	2	2	2	47	2	2
501	2	2	2	47	2	2
502	2	2	1	47	2	2
503	2	2	2	47	2	2
504	2	2	2	47	2	2
505	2	2	2	47	2	2
506	2	2	2	47	2	2
507	2	2	2	47	2	2
508	2	2	1	47	2	2
509	2	2	2	47	2	2
510	2	2	2	47	2	2
511	2	2	2	47	2	2
512	2	2	2	47	2	2
513	2	2	2	47	2	2
514	2	2	2	47	2	2
515	2	2	2	47	2	2
516	2	2	2	47	2	2
517	2	2	2	47	2	2
518	2	2	2	47	2	2
519	2	2	2	47	2	2
520	2	2	2	47	2	2
521	2	2	2	47	2	2
522	2	2	1	47	2	2
523	2	2	2	47	2	2
524	2	2	1	48	2	2
525	2	2	2	48	2	2
526	2	2	2	48	2	2
527	2	2	1	48	2	2
528	2	2	2	48	2	2
529	2	2	1	48	2	2
530	2	2	2	48	2	2
531	2	2	2	48	2	2
532	2	2	2	48	2	2
533	2	2	2	48	2	2
534	2	2	2	48	2	2
535	2	2	2	48	2	2
536	2	2	2	48	2	2
537	2	2	1	48	2	2
538	2	2	2	48	2	2
539	2	2	2	48	2	2
540	2	2	2	48	2	2
541	2	2	2	48	2	2
542	2	2	2	48	2	2
543	2	2	2	48	2	2
544	2	2	2	48	2	2
545	2	2	2	48	2	2
546	2	2	1	48	2	2
547	2	2	2	48	2	2
548	2	2	2	48	2	2
549	2	2	2	48	2	2
550	2	2	2	49	2	2
551	2	2	2	49	2	2
552	2	2	2	49	2	2
553	2	2	2	49	2	2
554	2	2	2	49	2	2
555	2	2	2	49	2	2
556	2	2	2	49	2	2
557	2	2	2	49	2	2
558	2	2	2	49	2	2
559	2	2	2	49	2	2
560	2	2	2	49	2	2
561	2	2	2	49	2	2
562	2	2	2	49	2	2
563	2	2	2	49	2	2
564	2	2	2	49	2	2
565	2	2	2	49	2	2
566	2	2	2	49	2	2
567	2	2	2	49	2	2
568	2	2	2	49	2	2
569	2	2	2	49	2	2
570	2	2	2	50	2	2
571	2	2	2	50	2	2
572	2	2	2	50	2	2
573	2	2	2	50	2	2
574	2	2	2	50	2	2
575	2	2	2	50	2	2
576	2	2	2	50	2	2
577	2	2	1	50	2	2
578	2	2	2	50	2	2
579	2	2	2	50	2	2
580	2	2	2	50	2	2
581	2	2	2	50	2	2
582	2	2	2	50	2	2
583	2	2	2	50	2	2
584	2	2	1	50	2	2
585	2	2	2	50	2	2
586	2	2	2	50	2	2
587	2	2	2	50	2	2
588	2	2	1	51	2	2
589	2	2	2	51	2	2
590	2	2	2	51	2	2
591	2	2	2	51	2	2
592	2	2	2	51	2	2
593	2	2	2	51	2	2
594	2	2	2	51	2	2
595	2	2	2	51	2	2
596	2	2	2	51	2	2
597	2	2	2	51	2	2
598	2	2	2	51	2	2
599	2	2	2	51	2	2
600	2	2	2	51	2	2
601	2	2	2	51	2	2
602	2	2	2	51	2	2
603	2	2	2	51	2	2
604	2	2	2	51	2	2
605	2	2	2	51	2	2
606	2	2	2	51	2	2
607	2	2	2	51	2	2
608	2	2	2	51	2	2
609	2	2	2	51	2	2
610	2	2	2	51	2	2
611	2	2	2	51	2	2
612	2	2	2	51	2	2
613	2	2	2	51	2	2
614	2	2	2	51	2	2
615	2	2	2	51	2	2
616	2	2	2	51	2	2
617	2	2	2	51	2	2
618	2	2	2	51	2	2
619	2	2	1	51	2	2
620	2	2	2	51	2	2
621	2	2	2	51	2	2
622	2	2	1	51	2	2
623	2	2	1	51	2	2
624	2	2	2	52	2	2
625	2	2	2	52	2	2
626	2	2	2	52	2	2
627	2	2	2	52	2	2
628	2	2	2	52	2	2
629	2	2	2	52	2	2
630	2	2	2	52	2	2
631	2	2	2	52	2	2
632	2	2	2	52	2	2
633	2	2	2	52	2	2
634	2	2	2	52	2	2
635	2	2	2	52	2	2
636	2	2	2	52	2	2
637	2	2	2	52	2	2
638	2	2	2	52	2	2
639	2	2	2	52	2	2
640	2	2	2	52	2	2
641	2	2	2	52	2	2
642	2	2	2	52	2	2
643	2	2	2	52	2	2
644	2	2	2	52	2	2
645	2	2	2	52	2	2
646	2	2	2	52	2	2
647	2	2	2	52	2	2
648	2	2	2	52	2	2
649	2	2	1	52	2	2
650	2	2	2	52	2	2
651	2	2	2	52	2	2
652	2	2	2	52	2	2
653	2	2	1	52	2	2
654	2	2	1	52	2	2
655	2	2	2	52	2	2
656	2	2	2	52	2	2
657	2	2	1	52	2	2
658	2	2	2	52	2	2
659	2	2	1	52	2	2
660	2	2	2	52	2	2
661	2	2	2	52	2	2
662	2	2	2	52	2	2
663	2	2	2	53	2	2
664	2	2	2	53	2	2
665	2	2	2	53	2	2
666	2	2	2	53	2	2
667	2	2	1	53	2	2
668	2	2	2	53	2	2
669	2	2	2	53	2	2
670	2	2	1	53	2	2
671	2	2	2	53	2	2
672	2	2	2	53	2	2
673	2	2	1	53	2	2
674	2	2	2	53	2	2
675	2	2	2	53	2	2
676	2	2	2	53	2	2
677	2	2	2	53	2	2
678	2	2	2	53	2	2
679	2	2	2	53	2	2
680	2	2	2	53	2	2
681	2	2	2	53	2	2
682	2	2	2	53	2	2
683	2	2	2	53	2	2
684	2	2	2	53	2	2
685	2	2	2	54	2	2
686	2	2	1	54	2	2
687	2	2	2	54	2	2
688	2	2	2	54	2	2
689	2	2	2	54	2	2
690	2	2	2	54	2	2
691	2	2	2	54	2	2
692	2	2	2	54	2	2
693	2	2	2	54	2	2
694	2	2	2	54	2	2
695	2	2	2	54	2	2
696	2	2	2	54	2	2
697	2	2	2	54	2	2
698	2	2	2	54	2	2
699	2	2	2	54	2	2
700	2	2	2	54	2	2
701	2	2	1	54	2	2
702	2	2	1	54	2	2
703	2	2	1	54	2	2
704	2	2	1	54	2	2
705	2	2	2	54	2	2
706	2	2	2	54	2	2
707	2	2	2	54	2	2
708	2	2	2	54	2	2
709	2	2	2	54	2	2
710	2	2	2	54	2	2
711	2	2	2	54	2	2
712	2	2	2	54	2	2
713	2	2	2	54	2	2
714	2	2	2	54	2	2
715	2	2	2	55	2	2
716	2	2	2	55	2	2
717	2	2	1	55	2	2
718	2	2	2	55	2	2
719	2	2	2	55	2	2
720	2	2	2	55	2	2
721	2	2	1	55	2	2
722	2	2	2	55	2	2
723	2	2	2	55	2	2
724	2	2	2	55	2	2
725	2	2	2	55	2	2
726	2	2	2	55	2	2
727	2	2	1	55	2	2
728	2	2	2	55	2	2
729	2	2	2	55	2	2
730	2	2	2	55	2	2
731	2	2	2	55	2	2
732	2	2	2	55	2	2
733	2	2	2	55	2	2
734	2	2	1	55	2	2
735	2	2	1	55	2	2
736	2	2	2	55	2	2
737	2	2	2	55	2	2
738	2	2	2	55	2	2
739	2	2	2	55	2	2
740	2	2	1	55	2	2
741	2	2	2	55	2	2
742	2	2	2	55	2	2
743	2	2	2	55	2	2
744	2	2	2	55	2	2
745	2	2	2	56	2	2
746	2	2	2	56	2	2
747	2	2	2	56	2	2
748	2	2	2	56	2	2
749	2	2	2	56	2	2
750	2	2	1	56	2	2
751	2	2	2	56	2	2
752	2	2	1	56	2	2
753	2	2	2	56	2	2
754	2	2	1	56	2	2
755	2	2	2	56	2	2
756	2	2	2	56	2	2
757	2	2	2	56	2	2
758	2	2	2	56	2	2
759	2	2	2	56	2	2
760	2	2	1	56	2	2
761	2	2	2	56	2	2
762	2	2	1	56	2	2
763	2	2	2	56	2	2
764	2	2	2	56	2	2
765	2	2	2	56	2	2
766	2	2	1	56	2	2
767	2	2	2	56	2	2
768	2	2	2	56	2	2
769	2	2	2	56	2	2
770	2	2	2	56	2	2
771	2	2	2	56	2	2
772	2	2	2	56	2	2
773	2	2	1	56	2	2
774	2	2	1	57	2	2
775	2	2	2	57	2	2
776	2	2	2	57	2	2
777	2	2	2	57	2	2
778	2	2	2	57	2	2
779	2	2	2	57	2	2
780	2	2	1	57	2	2
781	2	2	2	57	2	2
782	2	2	2	57	2	2
783	2	2	2	57	2	2
784	2	2	2	57	2	2
785	2	2	2	57	2	2
786	2	2	2	57	2	2
787	2	2	2	57	2	2
788	2	2	2	57	2	2
789	2	2	1	57	2	2
790	2	2	2	57	2	2
791	2	2	2	58	2	2
792	2	2	2	58	2	2
793	2	2	2	58	2	2
794	2	2	2	58	2	2
795	2	2	2	58	2	2
796	2	2	2	58	2	2
797	2	2	2	58	2	2
798	2	2	2	58	2	2
799	2	2	2	58	2	2
800	2	2	2	58	2	2
801	2	2	1	58	2	2
802	2	2	1	58	2	2
803	2	2	2	58	2	2
804	2	2	1	58	2	2
805	2	2	1	58	2	2
806	2	2	1	58	2	2
807	2	2	2	58	2	2
808	2	2	2	58	2	2
809	2	2	2	58	2	2
810	2	2	1	58	2	2
811	2	2	2	58	2	2
812	2	2	2	59	2	2
813	2	2	2	59	2	2
814	2	2	2	59	2	2
815	2	2	2	59	2	2
816	2	2	2	59	2	2
817	2	2	1	59	2	2
818	2	2	2	59	2	2
819	2	2	2	59	2	2
820	2	2	2	59	2	2
821	2	2	2	59	2	2
822	2	2	2	59	2	2
823	2	2	2	59	2	2
824	2	2	1	59	2	2
825	2	2	2	59	2	2
826	2	2	2	59	2	2
827	2	2	1	59	2	2
828	2	2	2	59	2	2
829	2	2	2	59	2	2
830	2	2	2	59	2	2
831	2	2	2	60	2	2
832	2	2	2	60	2	2
833	2	2	2	60	2	2
834	2	2	2	60	2	2
835	2	2	2	60	2	2
836	2	2	1	60	2	2
837	2	2	2	60	2	2
838	2	2	1	60	2	2
839	2	2	2	60	2	2
840	2	2	2	60	2	2
841	2	2	2	60	2	2
842	2	2	2	61	2	2
843	2	2	1	61	2	2
844	2	2	2	61	2	2
845	2	2	2	61	2	2
846	2	2	2	61	2	2
847	2	2	2	61	2	2
848	2	2	2	61	2	2
849	2	2	2	61	2	2
850	2	2	2	61	2	2
851	2	2	1	61	2	2
852	2	2	2	61	2	2
853	2	2	2	61	2	2
854	2	2	1	61	2	2
855	2	2	2	61	2	2
856	2	2	2	61	2	2
857	2	2	1	61	2	2
858	2	2	2	61	2	2
859	2	2	1	62	2	2
860	2	2	2	62	2	2
861	2	2	2	62	2	2
862	2	2	2	62	2	2
863	2	2	2	62	2	2
864	2	2	2	62	2	2
865	2	2	1	62	2	2
866	2	2	2	62	2	2
867	2	2	2	62	2	2
868	2	2	1	62	2	2
869	2	2	1	62	2	2
870	2	2	2	62	2	2
871	2	2	2	62	2	2
872	2	2	1	62	2	2
873	2	2	2	62	2	2
874	2	2	2	62	2	2
875	2	2	2	62	2	2
876	2	2	2	62	2	2
877	2	2	1	62	2	2
878	2	2	2	62	2	2
879	2	2	2	63	2	2
880	2	2	2	63	2	2
881	2	2	2	63	2	2
882	2	2	2	63	2	2
883	2	2	2	63	2	2
884	2	2	2	63	2	2
885	2	2	1	63	2	2
886	2	2	2	63	2	2
887	2	2	1	63	2	2
888	2	2	2	63	2	2
889	2	2	1	64	2	2
890	2	2	2	64	2	2
891	2	2	2	64	2	2
892	2	2	2	64	2	2
893	2	2	2	64	2	2
894	2	2	2	64	2	2
895	2	2	2	64	2	2
896	2	2	1	64	2	2
897	2	2	2	64	2	2
898	2	2	2	64	2	2
899	2	2	2	64	2	2
900	2	2	2	64	2	2
901	2	2	2	64	2	2
902	2	2	1	65	2	2
903	2	2	2	65	2	2
904	2	2	1	65	2	2
905	2	2	2	65	2	2
906	2	2	2	65	2	2
907	2	2	2	65	2	2
908	2	2	2	65	2	2
909	2	2	1	65	2	2
910	2	2	2	65	2	2
911	2	2	2	65	2	2
912	2	2	2	65	2	2
913	2	2	2	65	2	2
914	2	2	2	65	2	2
915	2	2	2	65	2	2
916	2	2	2	65	2	2
917	2	2	1	66	2	2
918	2	2	2	66	2	2
919	2	2	2	66	2	2
920	2	2	1	66	2	2
921	2	2	1	66	2	2
922	2	2	1	66	2	2
923	2	2	2	66	2	2
924	2	2	2	66	2	2
925	2	2	2	66	2	2
926	2	2	2	66	2	2
927	2	2	2	66	2	2
928	2	2	2	66	2	2
929	2	2	1	67	2	2
930	2	2	1	67	2	2
931	2	2	2	67	2	2
932	2	2	2	67	2	2
933	2	2	2	67	2	2
934	2	2	2	67	2	2
935	2	2	2	67	2	2
936	2	2	2	67	2	2
937	2	2	2	67	2	2
938	2	2	1	67	2	2
939	2	2	1	67	2	2
940	2	2	2	68	2	2
941	2	2	2	68	2	2
942	2	2	2	68	2	2
943	2	2	2	68	2	2
944	2	2	2	68	2	2
945	2	2	2	68	2	2
946	2	2	2	68	2	2
947	2	2	2	68	2	2
948	2	2	2	69	2	2
949	2	2	2	69	2	2
950	2	2	2	69	2	2
951	2	2	2	69	2	2
952	2	2	2	69	2	2
953	2	2	2	69	2	2
954	2	2	2	69	2	2
955	2	2	2	69	2	2
956	2	2	1	69	2	2
957	2	2	2	69	2	2
958	2	2	2	69	2	2
959	2	2	2	69	2	2
960	2	2	2	69	2	2
961	2	2	1	69	2	2
962	2	2	2	69	2	2
963	2	2	2	69	2	2
964	2	2	2	69	2	2
965	2	2	2	69	2	2
966	2	2	1	69	2	2
967	2	2	2	69	2	2
968	2	2	2	70	2	2
969	2	2	2	70	2	2
970	2	2	2	70	2	2
971	2	2	1	70	2	2
972	2	2	1	70	2	2
973	2	2	1	70	2	2
974	2	2	2	70	2	2
975	2	2	2	70	2	2
976	2	2	2	71	2	2
977	2	2	2	71	2	2
978	2	2	2	71	2	2
979	2	2	2	71	2	2
980	2	2	2	71	2	2
981	2	2	2	71	2	2
982	2	2	2	71	2	2
983	2	2	2	72	2	2
984	2	2	1	72	2	2
985	2	2	1	72	2	2
986	2	2	1	73	2	2
987	2	2	2	73	2	2
988	2	2	2	73	2	2
989	2	2	2	73	2	2
990	2	2	2	73	2	2
991	2	2	2	73	2	2
992	2	2	2	73	2	2
993	2	2	2	73	2	2
994	2	2	2	73	2	2
995	2	2	2	73	2	2
996	2	2	2	74	2	2
997	2	2	2	74	2	2
998	2	2	2	75	2	2
999	2	2	2	75	2	2
1000	2	2	2	75	2	2
1001	2	2	2	75	2	2
1002	2	2	2	75	2	2
1003	2	2	1	76	2	2
1004	2	2	2	76	2	2
1005	2	2	2	76	2	2
1006	2	2	2	76	2	2
1007	2	2	2	76	2	2
1008	2	2	2	77	2	2
1009	2	2	2	77	2	2
1010	2	2	2	77	2	2
1011	2	2	2	77	2	2
1012	2	2	2	77	2	2
1013	2	2	2	78	2	2
1014	2	2	2	78	2	2
1015	2	2	2	78	2	2
1016	2	2	2	78	2	2
1017	2	2	1	78	2	2
1018	2	2	2	78	2	2
1019	2	2	1	78	2	2
1020	2	2	2	79	2	2
1021	2	2	2	79	2	2
1022	2	2	2	79	2	2
1023	2	2	2	79	2	2
1024	2	2	2	80	2	2
1025	2	2	2	80	2	2
1026	2	2	2	80	2	2
1027	2	2	1	80	2	2
1028	2	2	2	81	2	2
1029	2	2	2	81	2	2
1030	2	2	2	81	2	2
1031	2	2	2	82	2	2
1032	2	2	1	83	2	2
1033	2	2	2	84	2	2
1034	2	2	1	84	2	2
1035	2	2	1	85	2	2
1036	2	2	2	86	2	2
1037	2	2	2	87	2	2
1038	2	2	1	87	2	2
1039	2	2	2	88	2	2
1040	2	2	1	89	2	2
1041	2	2	2	90	2	2
1042	2	2	1	90	2	2
1043	2	2	2	91	2	2
1044	2	1	2	20	0	0
1045	2	1	2	24	0	0
1046	2	1	2	25	0	0
1047	2	1	2	26	0	0
1048	2	1	2	27	0	0
1049	2	1	1	27	0	0
1050	2	1	1	28	0	0
1051	2	1	2	28	0	0
1052	2	1	2	29	0	0
1053	2	1	2	31	0	0
1054	2	1	2	31	0	0
1055	2	1	2	31	0	0
1056	2	1	2	32	0	0
1057	2	1	2	33	0	0
1058	2	1	2	35	0	0
1059	2	1	2	35	0	0
1060	2	1	2	35	0	0
1061	2	1	2	36	0	0
1062	2	1	2	36	0	0
1063	2	1	2	37	0	0
1064	2	1	2	37	0	0
1065	2	1	2	38	0	0
1066	2	1	2	39	0	0
1067	2	1	1	39	0	0
1068	2	1	2	39	0	0
1069	2	1	1	39	0	0
1070	2	1	2	39	0	0
1071	2	1	2	40	0	0
1072	2	1	2	40	0	0
1073	2	1	2	41	0	0
1074	2	1	2	41	0	0
1075	2	1	2	41	0	0
1076	2	1	2	41	0	0
1077	2	1	2	42	0	0
1078	2	1	2	42	0	0
1079	2	1	1	43	0	0
1080	2	1	2	43	0	0
1081	2	1	2	43	0	0
1082	2	1	2	44	0	0
1083	2	1	2	45	0	0
1084	2	1	1	45	0	0
1085	2	1	2	46	0	0
1086	2	1	2	46	0	0
1087	2	1	2	46	0	0
1088	2	1	2	46	0	0
1089	2	1	2	47	0	0
1090	2	1	2	47	0	0
1091	2	1	1	47	0	0
1092	2	1	2	47	0	0
1093	2	1	2	47	0	0
1094	2	1	2	47	0	0
1095	2	1	2	48	0	0
1096	2	1	2	48	0	0
1097	2	1	1	48	0	0
1098	2	1	1	48	0	0
1099	2	1	2	49	0	0
1100	2	1	1	49	0	0
1101	2	1	2	49	0	0
1102	2	1	1	49	0	0
1103	2	1	2	50	0	0
1104	2	1	2	50	0	0
1105	2	1	2	50	0	0
1106	2	1	2	50	0	0
1107	2	1	2	50	0	0
1108	2	1	2	51	0	0
1109	2	1	1	51	0	0
1110	2	1	1	51	0	0
1111	2	1	2	52	0	0
1112	2	1	2	52	0	0
1113	2	1	1	52	0	0
1114	2	1	2	52	0	0
1115	2	1	1	52	0	0
1116	2	1	2	53	0	0
1117	2	1	2	53	0	0
1118	2	1	1	53	0	0
1119	2	1	2	53	0	0
1120	2	1	2	53	0	0
1121	2	1	2	53	0	0
1122	2	1	2	53	0	0
1123	2	1	2	53	0	0
1124	2	1	2	54	0	0
1125	2	1	2	54	0	0
1126	2	1	2	54	0	0
1127	2	1	2	55	0	0
1128	2	1	2	55	0	0
1129	2	1	2	55	0	0
1130	2	1	2	55	0	0
1131	2	1	2	55	0	0
1132	2	1	2	55	0	0
1133	2	1	2	55	0	0
1134	2	1	1	56	0	0
1135	2	1	2	56	0	0
1136	2	1	2	56	0	0
1137	2	1	1	57	0	0
1138	2	1	2	57	0	0
1139	2	1	2	57	0	0
1140	2	1	1	57	0	0
1141	2	1	2	57	0	0
1142	2	1	2	58	0	0
1143	2	1	2	58	0	0
1144	2	1	1	58	0	0
1145	2	1	2	58	0	0
1146	2	1	1	58	0	0
1147	2	1	2	59	0	0
1148	2	1	1	59	0	0
1149	2	1	2	59	0	0
1150	2	1	2	59	0	0
1151	2	1	2	59	0	0
1152	2	1	2	59	0	0
1153	2	1	2	60	0	0
1154	2	1	2	60	0	0
1155	2	1	2	60	0	0
1156	2	1	2	60	0	0
1157	2	1	2	60	0	0
1158	2	1	2	60	0	0
1159	2	1	2	61	0	0
1160	2	1	1	61	0	0
1161	2	1	1	61	0	0
1162	2	1	2	62	0	0
1163	2	1	1	62	0	0
1164	2	1	2	62	0	0
1165	2	1	2	62	0	0
1166	2	1	2	62	0	0
1167	2	1	1	63	0	0
1168	2	1	2	63	0	0
1169	2	1	2	65	0	0
1170	2	1	2	65	0	0
1171	2	1	2	65	0	0
1172	2	1	2	65	0	0
1173	2	1	2	65	0	0
1174	2	1	2	65	0	0
1175	2	1	2	66	0	0
1176	2	1	2	66	0	0
1177	2	1	2	66	0	0
1178	2	1	1	68	0	0
1179	2	1	2	69	0	0
1180	2	1	2	69	0	0
1181	2	1	2	70	0	0
1182	2	1	2	70	0	0
1183	2	1	1	70	0	0
1184	2	1	1	70	0	0
1185	2	1	2	70	0	0
1186	2	1	1	71	0	0
1187	2	1	2	72	0	0
1188	2	1	1	72	0	0
1189	2	1	1	73	0	0
1190	2	1	1	73	0	0
1191	2	1	2	74	0	0
1192	2	1	2	77	0	0
1193	2	1	2	79	0	0
1194	2	1	2	81	0	0
1195	2	1	2	19	0	0
1196	2	1	2	19	0	0
1197	2	1	2	19	0	0
1198	2	1	2	19	0	0
1199	2	1	2	21	0	0
1200	2	1	2	21	0	0
1201	2	1	2	22	0	0
1202	2	1	2	22	0	0
1203	2	1	2	22	0	0
1204	2	1	2	23	0	0
1205	2	1	2	23	0	0
1206	2	1	2	23	0	0
1207	2	1	2	24	0	0
1208	2	1	2	24	0	0
1209	2	1	2	24	0	0
1210	2	1	1	24	0	0
1211	2	1	1	24	0	0
1212	2	1	2	24	0	0
1213	2	1	2	25	0	0
1214	2	1	2	25	0	0
1215	2	1	2	25	0	0
1216	2	1	1	26	0	0
1217	2	1	2	26	0	0
1218	2	1	1	26	0	0
1219	2	1	2	26	0	0
1220	2	1	2	26	0	0
1221	2	1	2	26	0	0
1222	2	1	2	26	0	0
1223	2	1	2	26	0	0
1224	2	1	2	27	0	0
1225	2	1	2	27	0	0
1226	2	1	2	27	0	0
1227	2	1	2	27	0	0
1228	2	1	2	27	0	0
1229	2	1	2	27	0	0
1230	2	1	2	27	0	0
1231	2	1	2	28	0	0
1232	2	1	2	28	0	0
1233	2	1	2	28	0	0
1234	2	1	2	28	0	0
1235	2	1	2	29	0	0
1236	2	1	2	29	0	0
1237	2	1	2	29	0	0
1238	2	1	2	29	0	0
1239	2	1	2	29	0	0
1240	2	1	1	29	0	0
1241	2	1	2	30	0	0
1242	2	1	2	30	0	0
1243	2	1	2	30	0	0
1244	2	1	2	30	0	0
1245	2	1	1	31	0	0
1246	2	1	2	31	0	0
1247	2	1	2	31	0	0
1248	2	1	1	31	0	0
1249	2	1	2	31	0	0
1250	2	1	2	31	0	0
1251	2	1	2	32	0	0
1252	2	1	2	32	0	0
1253	2	1	2	32	0	0
1254	2	1	2	32	0	0
1255	2	1	2	32	0	0
1256	2	1	2	32	0	0
1257	2	1	2	32	0	0
1258	2	1	1	33	0	0
1259	2	1	2	33	0	0
1260	2	1	2	33	0	0
1261	2	1	1	33	0	0
1262	2	1	2	33	0	0
1263	2	1	1	34	0	0
1264	2	1	2	34	0	0
1265	2	1	1	34	0	0
1266	2	1	2	34	0	0
1267	2	1	1	34	0	0
1268	2	1	2	34	0	0
1269	2	1	2	34	0	0
1270	2	1	2	35	0	0
1271	2	1	2	35	0	0
1272	2	1	2	35	0	0
1273	2	1	2	35	0	0
1274	2	1	2	35	0	0
1275	2	1	2	35	0	0
1276	2	1	2	35	0	0
1277	2	1	2	35	0	0
1278	2	1	2	36	0	0
1279	2	1	2	36	0	0
1280	2	1	2	36	0	0
1281	2	1	2	36	0	0
1282	2	1	2	36	0	0
1283	2	1	2	36	0	0
1284	2	1	2	36	0	0
1285	2	1	2	36	0	0
1286	2	1	2	36	0	0
1287	2	1	2	36	0	0
1288	2	1	2	37	0	0
1289	2	1	2	37	0	0
1290	2	1	2	37	0	0
1291	2	1	2	37	0	0
1292	2	1	2	37	0	0
1293	2	1	2	37	0	0
1294	2	1	2	37	0	0
1295	2	1	2	37	0	0
1296	2	1	1	37	0	0
1297	2	1	2	37	0	0
1298	2	1	2	37	0	0
1299	2	1	2	37	0	0
1300	2	1	2	38	0	0
1301	2	1	1	38	0	0
1302	2	1	2	38	0	0
1303	2	1	2	38	0	0
1304	2	1	2	38	0	0
1305	2	1	2	38	0	0
1306	2	1	2	38	0	0
1307	2	1	2	38	0	0
1308	2	1	2	38	0	0
1309	2	1	2	38	0	0
1310	2	1	2	38	0	0
1311	2	1	2	38	0	0
1312	2	1	2	38	0	0
1313	2	1	1	39	0	0
1314	2	1	2	39	0	0
1315	2	1	2	39	0	0
1316	2	1	2	39	0	0
1317	2	1	2	39	0	0
1318	2	1	2	39	0	0
1319	2	1	2	39	0	0
1320	2	1	2	39	0	0
1321	2	1	2	39	0	0
1322	2	1	1	39	0	0
1323	2	1	1	39	0	0
1324	2	1	2	40	0	0
1325	2	1	2	40	0	0
1326	2	1	2	40	0	0
1327	2	1	1	40	0	0
1328	2	1	2	40	0	0
1329	2	1	2	40	0	0
1330	2	1	2	40	0	0
1331	2	1	2	40	0	0
1332	2	1	1	40	0	0
1333	2	1	1	40	0	0
1334	2	1	2	40	0	0
1335	2	1	2	40	0	0
1336	2	1	2	41	0	0
1337	2	1	2	41	0	0
1338	2	1	2	41	0	0
1339	2	1	2	41	0	0
1340	2	1	2	41	0	0
1341	2	1	2	41	0	0
1342	2	1	2	41	0	0
1343	2	1	2	41	0	0
1344	2	1	2	41	0	0
1345	2	1	2	41	0	0
1346	2	1	2	41	0	0
1347	2	1	2	41	0	0
1348	2	1	2	41	0	0
1349	2	1	1	41	0	0
1350	2	1	2	41	0	0
1351	2	1	2	41	0	0
1352	2	1	2	42	0	0
1353	2	1	2	42	0	0
1354	2	1	2	42	0	0
1355	2	1	2	42	0	0
1356	2	1	2	42	0	0
1357	2	1	2	42	0	0
1358	2	1	1	42	0	0
1359	2	1	2	42	0	0
1360	2	1	2	42	0	0
1361	2	1	1	42	0	0
1362	2	1	2	43	0	0
1363	2	1	2	43	0	0
1364	2	1	2	43	0	0
1365	2	1	2	43	0	0
1366	2	1	2	43	0	0
1367	2	1	1	43	0	0
1368	2	1	2	43	0	0
1369	2	1	1	43	0	0
1370	2	1	1	43	0	0
1371	2	1	2	44	0	0
1372	2	1	2	44	0	0
1373	2	1	2	44	0	0
1374	2	1	2	44	0	0
1375	2	1	2	44	0	0
1376	2	1	2	44	0	0
1377	2	1	2	44	0	0
1378	2	1	2	44	0	0
1379	2	1	2	44	0	0
1380	2	1	1	44	0	0
1381	2	1	1	44	0	0
1382	2	1	2	45	0	0
1383	2	1	2	45	0	0
1384	2	1	2	45	0	0
1385	2	1	2	45	0	0
1386	2	1	2	45	0	0
1387	2	1	2	45	0	0
1388	2	1	2	45	0	0
1389	2	1	2	45	0	0
1390	2	1	1	45	0	0
1391	2	1	2	45	0	0
1392	2	1	1	45	0	0
1393	2	1	1	45	0	0
1394	2	1	2	45	0	0
1395	2	1	2	45	0	0
1396	2	1	2	45	0	0
1397	2	1	2	45	0	0
1398	2	1	2	45	0	0
1399	2	1	1	45	0	0
1400	2	1	2	46	0	0
1401	2	1	1	46	0	0
1402	2	1	2	46	0	0
1403	2	1	1	46	0	0
1404	2	1	2	46	0	0
1405	2	1	2	46	0	0
1406	2	1	2	46	0	0
1407	2	1	1	46	0	0
1408	2	1	2	46	0	0
1409	2	1	1	46	0	0
1410	2	1	1	46	0	0
1411	2	1	2	46	0	0
1412	2	1	1	46	0	0
1413	2	1	1	46	0	0
1414	2	1	2	46	0	0
1415	2	1	2	46	0	0
1416	2	1	2	46	0	0
1417	2	1	2	47	0	0
1418	2	1	2	47	0	0
1419	2	1	2	47	0	0
1420	2	1	2	47	0	0
1421	2	1	2	47	0	0
1422	2	1	1	47	0	0
1423	2	1	2	47	0	0
1424	2	1	2	47	0	0
1425	2	1	1	47	0	0
1426	2	1	1	47	0	0
1427	2	1	2	47	0	0
1428	2	1	2	47	0	0
1429	2	1	2	47	0	0
1430	2	1	1	47	0	0
1431	2	1	2	47	0	0
1432	2	1	1	47	0	0
1433	2	1	2	48	0	0
1434	2	1	2	48	0	0
1435	2	1	2	48	0	0
1436	2	1	2	48	0	0
1437	2	1	2	48	0	0
1438	2	1	1	48	0	0
1439	2	1	1	48	0	0
1440	2	1	1	48	0	0
1441	2	1	2	48	0	0
1442	2	1	1	48	0	0
1443	2	1	1	48	0	0
1444	2	1	2	48	0	0
1445	2	1	2	48	0	0
1446	2	1	2	48	0	0
1447	2	1	2	48	0	0
1448	2	1	2	48	0	0
1449	2	1	1	48	0	0
1450	2	1	1	48	0	0
1451	2	1	2	49	0	0
1452	2	1	2	49	0	0
1453	2	1	2	49	0	0
1454	2	1	2	49	0	0
1455	2	1	2	49	0	0
1456	2	1	1	49	0	0
1457	2	1	2	49	0	0
1458	2	1	2	49	0	0
1459	2	1	2	49	0	0
1460	2	1	2	49	0	0
1461	2	1	1	49	0	0
1462	2	1	1	49	0	0
1463	2	1	2	50	0	0
1464	2	1	2	50	0	0
1465	2	1	2	50	0	0
1466	2	1	2	50	0	0
1467	2	1	2	50	0	0
1468	2	1	2	50	0	0
1469	2	1	2	50	0	0
1470	2	1	2	50	0	0
1471	2	1	2	50	0	0
1472	2	1	2	50	0	0
1473	2	1	1	50	0	0
1474	2	1	2	50	0	0
1475	2	1	1	50	0	0
1476	2	1	2	50	0	0
1477	2	1	2	50	0	0
1478	2	1	1	50	0	0
1479	2	1	2	50	0	0
1480	2	1	2	50	0	0
1481	2	1	1	50	0	0
1482	2	1	1	50	0	0
1483	2	1	2	50	0	0
1484	2	1	2	51	0	0
1485	2	1	2	51	0	0
1486	2	1	2	51	0	0
1487	2	1	1	51	0	0
1488	2	1	2	51	0	0
1489	2	1	2	51	0	0
1490	2	1	1	51	0	0
1491	2	1	2	51	0	0
1492	2	1	2	51	0	0
1493	2	1	2	51	0	0
1494	2	1	1	51	0	0
1495	2	1	2	51	0	0
1496	2	1	1	51	0	0
1497	2	1	2	52	0	0
1498	2	1	2	52	0	0
1499	2	1	1	52	0	0
1500	2	1	2	52	0	0
1501	2	1	2	52	0	0
1502	2	1	2	52	0	0
1503	2	1	1	52	0	0
1504	2	1	2	52	0	0
1505	2	1	2	52	0	0
1506	2	1	1	52	0	0
1507	2	1	1	52	0	0
1508	2	1	1	52	0	0
1509	2	1	1	52	0	0
1510	2	1	2	52	0	0
1511	2	1	2	52	0	0
1512	2	1	2	52	0	0
1513	2	1	2	52	0	0
1514	2	1	2	52	0	0
1515	2	1	2	52	0	0
1516	2	1	2	52	0	0
1517	2	1	2	52	0	0
1518	2	1	2	53	0	0
1519	2	1	2	53	0	0
1520	2	1	2	53	0	0
1521	2	1	2	53	0	0
1522	2	1	2	53	0	0
1523	2	1	2	53	0	0
1524	2	1	2	53	0	0
1525	2	1	2	53	0	0
1526	2	1	2	53	0	0
1527	2	1	2	53	0	0
1528	2	1	2	53	0	0
1529	2	1	1	53	0	0
1530	2	1	2	53	0	0
1531	2	1	2	53	0	0
1532	2	1	1	53	0	0
1533	2	1	2	53	0	0
1534	2	1	2	53	0	0
1535	2	1	2	53	0	0
1536	2	1	1	53	0	0
1537	2	1	2	53	0	0
1538	2	1	2	54	0	0
1539	2	1	2	54	0	0
1540	2	1	1	54	0	0
1541	2	1	2	54	0	0
1542	2	1	2	54	0	0
1543	2	1	2	54	0	0
1544	2	1	1	54	0	0
1545	2	1	2	54	0	0
1546	2	1	2	54	0	0
1547	2	1	2	54	0	0
1548	2	1	2	54	0	0
1549	2	1	2	54	0	0
1550	2	1	1	54	0	0
1551	2	1	2	54	0	0
1552	2	1	2	54	0	0
1553	2	1	2	54	0	0
1554	2	1	2	55	0	0
1555	2	1	2	55	0	0
1556	2	1	2	55	0	0
1557	2	1	2	55	0	0
1558	2	1	2	55	0	0
1559	2	1	1	55	0	0
1560	2	1	2	55	0	0
1561	2	1	2	55	0	0
1562	2	1	1	55	0	0
1563	2	1	2	55	0	0
1564	2	1	2	55	0	0
1565	2	1	2	55	0	0
1566	2	1	1	55	0	0
1567	2	1	2	55	0	0
1568	2	1	2	55	0	0
1569	2	1	2	55	0	0
1570	2	1	2	55	0	0
1571	2	1	2	55	0	0
1572	2	1	2	55	0	0
1573	2	1	2	56	0	0
1574	2	1	2	56	0	0
1575	2	1	2	56	0	0
1576	2	1	2	56	0	0
1577	2	1	2	56	0	0
1578	2	1	2	56	0	0
1579	2	1	2	56	0	0
1580	2	1	2	56	0	0
1581	2	1	1	56	0	0
1582	2	1	1	56	0	0
1583	2	1	2	56	0	0
1584	2	1	2	56	0	0
1585	2	1	2	56	0	0
1586	2	1	2	56	0	0
1587	2	1	1	56	0	0
1588	2	1	1	56	0	0
1589	2	1	2	56	0	0
1590	2	1	2	57	0	0
1591	2	1	2	57	0	0
1592	2	1	2	57	0	0
1593	2	1	2	57	0	0
1594	2	1	2	57	0	0
1595	2	1	2	57	0	0
1596	2	1	2	57	0	0
1597	2	1	1	57	0	0
1598	2	1	2	57	0	0
1599	2	1	2	57	0	0
1600	2	1	2	57	0	0
1601	2	1	2	57	0	0
1602	2	1	2	57	0	0
1603	2	1	2	57	0	0
1604	2	1	2	57	0	0
1605	2	1	2	57	0	0
1606	2	1	2	57	0	0
1607	2	1	1	57	0	0
1608	2	1	2	57	0	0
1609	2	1	2	57	0	0
1610	2	1	2	57	0	0
1611	2	1	2	57	0	0
1612	2	1	1	57	0	0
1613	2	1	1	57	0	0
1614	2	1	2	58	0	0
1615	2	1	1	58	0	0
1616	2	1	2	58	0	0
1617	2	1	2	58	0	0
1618	2	1	2	58	0	0
1619	2	1	1	58	0	0
1620	2	1	2	58	0	0
1621	2	1	2	58	0	0
1622	2	1	2	58	0	0
1623	2	1	1	58	0	0
1624	2	1	1	58	0	0
1625	2	1	1	58	0	0
1626	2	1	2	58	0	0
1627	2	1	2	58	0	0
1628	2	1	1	58	0	0
1629	2	1	2	58	0	0
1630	2	1	2	58	0	0
1631	2	1	2	58	0	0
1632	2	1	2	58	0	0
1633	2	1	2	58	0	0
1634	2	1	2	58	0	0
1635	2	1	2	58	0	0
1636	2	1	2	58	0	0
1637	2	1	2	58	0	0
1638	2	1	2	58	0	0
1639	2	1	1	58	0	0
1640	2	1	1	58	0	0
1641	2	1	2	58	0	0
1642	2	1	1	58	0	0
1643	2	1	2	58	0	0
1644	2	1	1	58	0	0
1645	2	1	2	59	0	0
1646	2	1	1	59	0	0
1647	2	1	2	59	0	0
1648	2	1	2	59	0	0
1649	2	1	1	59	0	0
1650	2	1	1	59	0	0
1651	2	1	2	59	0	0
1652	2	1	2	59	0	0
1653	2	1	2	59	0	0
1654	2	1	2	59	0	0
1655	2	1	2	59	0	0
1656	2	1	2	59	0	0
1657	2	1	1	59	0	0
1658	2	1	2	59	0	0
1659	2	1	2	59	0	0
1660	2	1	2	59	0	0
1661	2	1	2	59	0	0
1662	2	1	1	59	0	0
1663	2	1	2	59	0	0
1664	2	1	2	60	0	0
1665	2	1	2	60	0	0
1666	2	1	1	60	0	0
1667	2	1	2	60	0	0
1668	2	1	2	60	0	0
1669	2	1	1	60	0	0
1670	2	1	2	60	0	0
1671	2	1	2	60	0	0
1672	2	1	2	60	0	0
1673	2	1	2	60	0	0
1674	2	1	2	60	0	0
1675	2	1	2	60	0	0
1676	2	1	2	60	0	0
1677	2	1	2	60	0	0
1678	2	1	1	60	0	0
1679	2	1	2	60	0	0
1680	2	1	2	60	0	0
1681	2	1	1	60	0	0
1682	2	1	2	60	0	0
1683	2	1	2	61	0	0
1684	2	1	2	61	0	0
1685	2	1	1	61	0	0
1686	2	1	2	61	0	0
1687	2	1	2	61	0	0
1688	2	1	1	61	0	0
1689	2	1	1	61	0	0
1690	2	1	2	61	0	0
1691	2	1	2	61	0	0
1692	2	1	1	61	0	0
1693	2	1	2	62	0	0
1694	2	1	2	62	0	0
1695	2	1	2	62	0	0
1696	2	1	2	62	0	0
1697	2	1	2	62	0	0
1698	2	1	2	62	0	0
1699	2	1	2	62	0	0
1700	2	1	2	62	0	0
1701	2	1	2	62	0	0
1702	2	1	1	62	0	0
1703	2	1	1	62	0	0
1704	2	1	2	62	0	0
1705	2	1	2	62	0	0
1706	2	1	2	62	0	0
1707	2	1	2	63	0	0
1708	2	1	2	63	0	0
1709	2	1	2	63	0	0
1710	2	1	2	63	0	0
1711	2	1	2	63	0	0
1712	2	1	2	63	0	0
1713	2	1	2	63	0	0
1714	2	1	1	63	0	0
1715	2	1	2	63	0	0
1716	2	1	2	63	0	0
1717	2	1	2	63	0	0
1718	2	1	2	63	0	0
1719	2	1	2	63	0	0
1720	2	1	2	64	0	0
1721	2	1	2	64	0	0
1722	2	1	1	64	0	0
1723	2	1	2	64	0	0
1724	2	1	2	64	0	0
1725	2	1	1	64	0	0
1726	2	1	2	64	0	0
1727	2	1	2	64	0	0
1728	2	1	2	64	0	0
1729	2	1	2	64	0	0
1730	2	1	2	64	0	0
1731	2	1	2	65	0	0
1732	2	1	2	65	0	0
1733	2	1	2	65	0	0
1734	2	1	2	65	0	0
1735	2	1	2	65	0	0
1736	2	1	2	65	0	0
1737	2	1	1	65	0	0
1738	2	1	2	65	0	0
1739	2	1	2	65	0	0
1740	2	1	2	65	0	0
1741	2	1	1	65	0	0
1742	2	1	2	65	0	0
1743	2	1	2	65	0	0
1744	2	1	2	65	0	0
1745	2	1	2	65	0	0
1746	2	1	2	65	0	0
1747	2	1	2	66	0	0
1748	2	1	2	66	0	0
1749	2	1	1	66	0	0
1750	2	1	2	66	0	0
1751	2	1	2	66	0	0
1752	2	1	2	66	0	0
1753	2	1	1	66	0	0
1754	2	1	2	66	0	0
1755	2	1	1	66	0	0
1756	2	1	1	66	0	0
1757	2	1	2	67	0	0
1758	2	1	2	67	0	0
1759	2	1	1	67	0	0
1760	2	1	2	67	0	0
1761	2	1	2	67	0	0
1762	2	1	2	67	0	0
1763	2	1	2	67	0	0
1764	2	1	2	68	0	0
1765	2	1	2	68	0	0
1766	2	1	2	68	0	0
1767	2	1	2	68	0	0
1768	2	1	2	68	0	0
1769	2	1	1	68	0	0
1770	2	1	1	68	0	0
1771	2	1	2	68	0	0
1772	2	1	2	68	0	0
1773	2	1	2	68	0	0
1774	2	1	2	69	0	0
1775	2	1	2	69	0	0
1776	2	1	2	69	0	0
1777	2	1	2	69	0	0
1778	2	1	1	70	0	0
1779	2	1	1	70	0	0
1780	2	1	1	70	0	0
1781	2	1	1	70	0	0
1782	2	1	2	70	0	0
1783	2	1	1	70	0	0
1784	2	1	2	70	0	0
1785	2	1	2	70	0	0
1786	2	1	1	70	0	0
1787	2	1	1	70	0	0
1788	2	1	2	70	0	0
1789	2	1	2	71	0	0
1790	2	1	2	71	0	0
1791	2	1	2	71	0	0
1792	2	1	2	71	0	0
1793	2	1	1	71	0	0
1794	2	1	2	71	0	0
1795	2	1	2	71	0	0
1796	2	1	2	72	0	0
1797	2	1	2	72	0	0
1798	2	1	2	72	0	0
1799	2	1	2	72	0	0
1800	2	1	1	72	0	0
1801	2	1	1	72	0	0
1802	2	1	2	73	0	0
1803	2	1	2	73	0	0
1804	2	1	2	73	0	0
1805	2	1	1	73	0	0
1806	2	1	2	73	0	0
1807	2	1	2	74	0	0
1808	2	1	1	74	0	0
1809	2	1	2	74	0	0
1810	2	1	2	75	0	0
1811	2	1	1	75	0	0
1812	2	1	1	75	0	0
1813	2	1	2	76	0	0
1814	2	1	1	76	0	0
1815	2	1	2	76	0	0
1816	2	1	2	77	0	0
1817	2	1	1	77	0	0
1818	2	1	2	77	0	0
1819	2	1	1	77	0	0
1820	2	1	2	77	0	0
1821	2	1	2	78	0	0
1822	2	1	2	78	0	0
1823	2	1	2	78	0	0
1824	2	1	1	78	0	0
1825	2	1	2	78	0	0
1826	2	1	2	78	0	0
1827	2	1	2	78	0	0
1828	2	1	2	79	0	0
1829	2	1	2	79	0	0
1830	2	1	2	79	0	0
1831	2	1	2	79	0	0
1832	2	1	2	80	0	0
1833	2	1	2	80	0	0
1834	2	1	2	80	0	0
1835	2	1	2	80	0	0
1836	2	1	2	81	0	0
1837	2	1	2	81	0	0
1838	2	1	1	81	0	0
1839	2	1	2	82	0	0
1840	2	1	2	82	0	0
1841	2	1	2	82	0	0
1842	2	1	2	83	0	0
1843	2	1	2	84	0	0
1844	2	1	2	84	0	0
1845	2	1	2	85	0	0
1846	2	1	1	88	0	0
1847	2	1	1	90	0	0
1848	2	1	2	91	0	0
1849	2	-9	2	22	2	0
1850	2	-9	1	32	2	0
1851	2	-9	2	33	2	0
1852	2	-9	2	33	2	0
1853	2	-9	2	34	2	0
1854	2	-9	2	39	2	0
1855	2	-9	2	39	2	0
1856	2	-9	2	39	2	0
1857	2	-9	1	39	2	0
1858	2	-9	1	41	2	0
1859	2	-9	1	43	2	0
1860	2	-9	1	44	2	0
1861	2	-9	2	44	2	0
1862	2	-9	2	45	2	0
1863	2	-9	2	46	2	0
1864	2	-9	2	46	2	0
1865	2	-9	2	48	2	0
1866	2	-9	2	48	2	0
1867	2	-9	2	53	2	0
1868	2	-9	2	55	2	0
1869	2	-9	2	56	2	0
1870	2	-9	2	56	2	0
1871	2	-9	2	57	2	0
1872	2	-9	2	58	2	0
1873	2	-9	1	61	2	0
1874	2	-9	1	62	2	0
1875	2	-9	2	66	2	0
1876	2	-9	2	71	2	0
1877	2	-9	2	72	2	0
1878	2	-9	2	20	0	2
1879	2	-9	1	26	0	2
1880	2	-9	2	27	0	2
1881	2	-9	2	28	0	2
1882	2	-9	2	29	0	2
1883	2	-9	2	29	0	2
1884	2	-9	1	30	0	2
1885	2	-9	2	32	0	2
1886	2	-9	2	33	0	2
1887	2	-9	2	33	0	2
1888	2	-9	2	34	0	2
1889	2	-9	2	36	0	2
1890	2	-9	1	38	0	2
1891	2	-9	2	38	0	2
1892	2	-9	1	39	0	2
1893	2	-9	2	39	0	2
1894	2	-9	2	39	0	2
1895	2	-9	2	40	0	2
1896	2	-9	2	41	0	2
1897	2	-9	2	42	0	2
1898	2	-9	2	42	0	2
1899	2	-9	1	43	0	2
1900	2	-9	2	43	0	2
1901	2	-9	2	43	0	2
1902	2	-9	1	44	0	2
1903	2	-9	2	44	0	2
1904	2	-9	2	46	0	2
1905	2	-9	2	46	0	2
1906	2	-9	2	47	0	2
1907	2	-9	2	48	0	2
1908	2	-9	2	48	0	2
1909	2	-9	2	49	0	2
1910	2	-9	1	49	0	2
1911	2	-9	2	49	0	2
1912	2	-9	2	49	0	2
1913	2	-9	1	49	0	2
1914	2	-9	2	50	0	2
1915	2	-9	2	50	0	2
1916	2	-9	2	51	0	2
1917	2	-9	2	51	0	2
1918	2	-9	2	51	0	2
1919	2	-9	2	51	0	2
1920	2	-9	2	52	0	2
1921	2	-9	2	53	0	2
1922	2	-9	2	53	0	2
1923	2	-9	2	53	0	2
1924	2	-9	2	53	0	2
1925	2	-9	2	54	0	2
1926	2	-9	2	55	0	2
1927	2	-9	2	55	0	2
1928	2	-9	2	55	0	2
1929	2	-9	2	55	0	2
1930	2	-9	2	55	0	2
1931	2	-9	2	56	0	2
1932	2	-9	2	56	0	2
1933	2	-9	2	57	0	2
1934	2	-9	2	57	0	2
1935	2	-9	2	57	0	2
1936	2	-9	2	57	0	2
1937	2	-9	2	59	0	2
1938	2	-9	2	59	0	2
1939	2	-9	1	61	0	2
1940	2	-9	1	61	0	2
1941	2	-9	2	62	0	2
1942	2	-9	2	63	0	2
1943	2	-9	2	63	0	2
1944	2	-9	2	63	0	2
1945	2	-9	1	63	0	2
1946	2	-9	2	64	0	2
1947	2	-9	2	64	0	2
1948	2	-9	2	65	0	2
1949	2	-9	2	67	0	2
1950	2	-9	2	72	0	2
1951	2	-9	2	72	0	2
1952	2	-9	2	78	0	2
1953	2	-9	2	18	0	2
1954	2	-9	2	20	0	2
1955	2	-9	2	20	0	2
1956	2	-9	2	20	0	2
1957	2	-9	2	22	0	2
1958	2	-9	2	24	0	2
1959	2	-9	1	24	0	2
1960	2	-9	2	24	0	2
1961	2	-9	2	25	0	2
1962	2	-9	2	25	0	2
1963	2	-9	2	25	0	2
1964	2	-9	2	25	0	2
1965	2	-9	2	25	2	0
1966	2	-9	1	25	2	0
1967	2	-9	2	27	2	0
1968	2	-9	2	27	0	2
1969	2	-9	2	27	0	2
1970	2	-9	2	27	0	2
1971	2	-9	2	27	2	0
1972	2	-9	2	27	0	2
1973	2	-9	1	28	2	0
1974	2	-9	2	29	2	0
1975	2	-9	2	29	0	2
1976	2	-9	2	29	2	0
1977	2	-9	2	29	0	2
1978	2	-9	2	29	2	0
1979	2	-9	1	29	0	2
1980	2	-9	2	30	0	2
1981	2	-9	2	30	0	2
1982	2	-9	2	30	0	2
1983	2	-9	2	30	2	0
1984	2	-9	1	30	0	2
1985	2	-9	2	30	2	0
1986	2	-9	1	31	0	2
1987	2	-9	1	31	0	2
1988	2	-9	2	31	0	2
1989	2	-9	2	31	2	0
1990	2	-9	2	31	0	2
1991	2	-9	2	31	0	2
1992	2	-9	2	31	0	2
1993	2	-9	2	31	0	2
1994	2	-9	1	31	2	0
1995	2	-9	2	31	0	2
1996	2	-9	2	31	0	2
1997	2	-9	2	31	0	2
1998	2	-9	2	31	0	2
1999	2	-9	2	31	0	2
[truncated: 2,581 more rows]
